# Supplementary material for: A comprehensive characterization of agronomic and end-use quality phenotypes across a quinoa world core collection
Source: Front Plant Sci. 2023 Feb 16;14:1101547. doi: 10.3389/fpls.2023.1101547 (PMC9978749; doi:10.3389/fpls.2023.1101547)
Supplement: Supplementary file 1 [file Presentation_1.zip]

Archive with 14 entries (13 files):
- Presentation 1 updated/
- __MACOSX/._Presentation 1 updated
- Presentation 1 updated/SM Data.csv
- __MACOSX/Presentation 1 updated/._SM Data.csv
- Presentation 1 updated/SM Table S5.CSV
- __MACOSX/Presentation 1 updated/._SM Table S5.CSV
- Presentation 1 updated/SM Table S2.CSV
- __MACOSX/Presentation 1 updated/._SM Table S2.CSV
- Presentation 1 updated/SM Table S1.CSV
- __MACOSX/Presentation 1 updated/._SM Table S1.CSV
- Presentation 1 updated/SM Table S3.XLSX
- __MACOSX/Presentation 1 updated/._SM Table S3.XLSX
- Presentation 1 updated/SM Table S4.XLSX
- __MACOSX/Presentation 1 updated/._SM Table S4.XLSX
