# Supplementary material for: A comprehensive characterization of agronomic and end-use quality phenotypes across a quinoa world core collection
Source: Front Plant Sci. 2023 Feb 16;14:1101547. doi: 10.3389/fpls.2023.1101547 (PMC9978749; doi:10.3389/fpls.2023.1101547)
Supplement: Supplementary file 1 [file Presentation_1.zip › Presentation 1 updated/SM Data.csv]

FileName	gh	rep	RPid	entry	genotype	DaysToAnthesis	Anthesis	FruitSetRipening	DaysToMaturity	DaysToHarvest	ht_1	ht1Age_days	ht_2	ht2Age_days	ht_harvest	Infl_L	Infl_W	Infl_Area	inflorescenceColor	inflorescenceShape	inflorescenceDensity	inflorescenceLeafiness	Moisture	Ash.14	Crude.Fat.14	Crude.Protein.14	Total.AA.14.mgG	Histidine.14.mgG	Isoleucine.14.mgG	Leucine.14.mgG	Lysine.14.mgG	SAA.14.mgG	AAA.14.mgG	Threonine.14.mgG	Tryptophan.14.mgG	Valine.14.mgG	Protein.14_Yield	Yield_g	TSW	totalSeeds	AvgArea_mm2	AvgEccentricity	TotalCount	sumRGB
1834B 1001	34B	1	34B_1	1	BO-55	48	12	12	72	86	44	35	60	41	118	22	9	198	13	3	3	3	7.236189166	2.55345207	3.749173627	14.10648278	837.2385635	27.72052316	39.89585726	60.72983643	55.5943655	36.44533724	64.19793386	32.50223895	9.767104264	45.44443909	1.231354882	8.729	2.869205298	3042.305828	2.53666281	0.375362129	604	359.6369708
1834B 1002	34B	1	34B_1	2	Moroccan Yellow	37	11	18	66	80	50	35	68	41	82	10	22	220	5	3	3	3	NA	NA	NA	NA	NA	NA	NA	NA	NA	NA	NA	NA	NA	NA	NA	7.86	3.224347826	2437.702265	2.69146493	0.347171159	575	317.1444387
1834B 1003	34B	1	34B_1	3	Bouchane-3	37	13	16	66	80	42	35	57	41	84	21	17	357	3	3	3	3	7.67517687	2.546500393	4.207308212	15.4180081	815.2070492	27.53715725	38.77538698	58.87021388	53.27889244	37.24132245	64.12255918	30.96740842	9.854242743	44.27860304	1.430328611	9.277	2.634751773	3521.014805	2.671646834	0.390151379	564	401.4253317
1834B 1004	34B	1	34B_1	4	PI-614889	39	11	16	66	80	52	35	72	41	97	25	11	275	5	3	3	5	7.098504593	2.431986422	2.873558798	11.09195766	855.7088721	27.18760897	40.00260616	63.15834794	62.10307098	38.40498935	65.56329783	34.74222408	11.46065512	47.65415213	1.101098637	9.927	2.653516295	3741.073691	2.522394083	0.347805538	583	373.6098589
1834B 1005	34B	1	34B_1	5	ICBA-Q5	43	15	14	72	86	52	35	67	41	188	24	16	384	6	3	1	5	7.339696638	2.294570797	3.432463408	14.33423779	830.9415309	27.67424234	38.38624459	60.19654874	55.42972741	36.82387707	62.69310244	32.8570612	10.1956776	45.79441935	1.57576276	10.993	2.717228464	4045.666437	2.822064047	0.380821676	534	304.8374397
1834B 1006	34B	1	34B_1	6	PI-614927	46	12	14	72	86	45	35	70	41	117	24	5	120	15	3	5	3	7.075034971	2.796419306	4.015433707	13.82546635	811.0901068	26.6035155	38.62334981	58.02035093	56.54363895	36.11786218	61.56722458	31.47950949	10.20469221	43.29688151	1.5549502	11.247	3.56	3159.269663	3.398462936	0.364219822	450	404.8078852
1834B 1007	34B	1	34B_1	7	D-12225	62	10	39	111	126	38	35	48	41	138	38	10	380	13	1	3	1	7.192351135	3.009541964	4.22682667	14.71344844	851.655693	28.30609624	38.92814771	57.27620093	54.30898518	36.56986747	65.41360173	30.07924772	10.51171793	42.85414146	0.318693293	2.166	1.797175866	1205.224286	2.102972223	0.309527807	779	399.410007
1834B 1008	34B	1	34B_1	8	PI-665276	37	13	16	66	80	45	35	67	41	136	53	8	424	13	1	1	5	7.399410255	2.702200868	4.324429785	15.08744566	838.3523395	30.02814074	41.56085784	63.07653897	54.19110876	29.391109	65.61041829	32.86808202	9.37392294	46.86014945	0.462581084	3.066	1.057803468	2898.459016	1.323826262	0.396665213	173	271.8110875
1834B 1009	34B	1	34B_1	9	CHEN-298	48	20	33	101	116	52	35	75	41	163	35	8	280	13	3	3	1	7.50351328	2.622331307	3.88914377	15.60974528	811.4121084	27.43110753	38.01621833	58.43564019	52.74364663	35.58228757	62.42888754	30.71766831	9.883974795	44.04277892	0.618770303	3.964	2.885860307	1373.593861	2.836767635	0.332863331	587	350.5500097
1834B 1010	34B	1	34B_1	10	D-12196	NA	NA	47	111	125	36	35	52	41	160	42	9	378	13	3	3	1	7.675626133	2.53110974	4.729774865	14.08678366	816.1125376	27.12934872	38.87989233	59.79791692	51.64746028	38.06313409	66.90772364	31.05783711	9.772645057	45.46290158	0.778999136	5.53	1.587837838	3482.723404	1.965679412	0.301003097	1036	441.5653138
1834B 1011	34B	1	34B_1	11	D-11980	48	16	28	92	106	47	35	63	41	155	42	8	336	13	3	3	5	7.642324405	2.63787054	3.777439014	14.53542278	815.806302	27.32634807	39.01497457	61.74895556	54.5191714	37.87980812	64.95644946	31.06490624	9.620130121	44.94630612	0.839129957	5.773	3.210831721	1797.976506	3.080723059	0.309957048	517	411.0137432
1834B 1012	34B	1	34B_1	12	CHEN-465	46	16	30	92	107	47	35	65	41	144	36	7	252	13	3	3	3	7.561512731	2.118100966	3.342711644	12.90559166	835.3705566	27.35270114	40.46469367	62.92579795	52.95431374	37.84758958	63.96322823	31.83543039	9.037788552	47.41739156	0.874482891	6.776	1.887700535	3589.552408	1.881611248	0.258447409	374	281.5380195
1834B 1013	34B	1	34B_1	13	D-12243	51	13	28	92	107	44	35	60	41	153	46	9	414	13	1	3	1	7.58604431	2.584166988	4.015559447	13.49795294	823.079649	27.0809001	38.75931148	61.52464954	52.67192524	38.31490844	66.33727637	30.97315751	9.690791648	45.80982606	0.744547084	5.516	1.462244898	3772.281926	1.743989728	0.314255973	980	434.0266383
1834B 1014	34B	1	34B_1	14	CHEN-349	57	15	55	127	141	48	35	65	41	201	48	10	480	13	1	3	1	7.489868797	2.975003865	4.539836072	14.56791087	852.7165116	27.85684383	39.22145791	58.4921639	53.20016587	38.08427666	67.71035445	29.95438713	10.23380044	43.18305403	0.287424881	1.973	2.252525253	875.9058296	2.306222986	0.361268864	594	431.9415479
1834B 1015	34B	1	34B_1	15	CHEN-420	59	15	53	127	141	37	35	51	41	140	30	10	300	13	1	3	1	7.244786377	2.638170692	3.900456874	11.38691148	889.2107991	27.50924245	39.03603957	59.02535167	52.28330708	39.80086227	69.40308031	31.60934887	10.52401266	43.71502688	0.190161422	1.67	1.822704082	916.2211337	2.122189862	0.343979827	784	428.5816868
1834B 1016	34B	1	34B_1	16	Baer-II	41	21	10	72	86	43	35	61	41	119	22	10	220	3	3	3	3	7.170433237	2.534315161	3.997236936	14.35559067	845.6806907	28.12215096	38.52112976	60.13929679	54.29900251	34.48285425	62.36831535	32.86820308	9.541505301	44.77631821	1.005609126	7.005	1.917900404	3652.431579	2.023510312	0.402625601	743	340.5419335
1834B 1017	34B	1	34B_1	17	D-12036	48	16	20	84	97	47	35	62	41	120	20	7	140	13	5	7	3	7.484723355	2.749290853	3.566832154	14.35725365	824.4278181	27.28362986	39.17343243	59.61930365	56.49151387	38.26246812	64.81187298	30.97803745	10.04079524	44.76015634	0.790653959	5.507	2.858223062	1926.721561	2.933215841	0.312984266	529	421.7419693
1834B 1018	34B	1	34B_1	18	Javi	46	12	14	72	86	47	35	65	41	124	23	15	345	13	3	5	3	7.532768131	2.507706468	3.995976313	15.40851532	806.8435397	27.03788981	39.02782709	58.68501023	54.99404306	37.08329418	63.02298801	31.02863411	9.931051477	43.98610633	1.386766379	9	3.398584906	2648.160999	3.293322224	0.327976007	424	402.5034163
1834B 1019	34B	1	34B_1	19	E-DK-4	46	12	14	72	86	42	35	66	41	107	14	22	308	5	3	3	3	7.227728045	2.361937627	3.547721919	13.40112616	828.2667313	27.59249642	38.74250598	59.20930678	56.66161896	36.08371893	62.5137891	32.68324459	9.679165512	44.6591547	1.392377008	10.39	2.669642857	3891.906355	2.718662957	0.333568337	560	324.7946622
1834B 1020	34B	1	34B_1	20	D-12205	49	15	63	127	141	31	35	46	41	137	33	9	297	13	1	3	1	7.685023364	2.858579251	4.813758607	16.62943847	819.8378419	28.239997	39.28756905	61.16786667	51.96054481	NA	66.42056632	30.10834253	NA	45.02941044	0.516011476	3.103	1.214960058	2553.993425	1.475606329	0.385783104	1377	384.4795665
1834B 1021	34B	1	34B_1	21	Ames-13734	52	10	39	101	88	45	35	67	41	161	33	7	231	13	3	5	5	NA	NA	NA	18.09019516	NA	NA	NA	NA	NA	NA	NA	NA	NA	NA	1.231399585	6.807	2.963039014	2297.303534	2.724209444	0.343987091	487	387.8352545
1834B 1022	34B	1	34B_1	22	D-12420	51	21	29	101	116	45	35	60	41	137	40	7	280	13	3	1	1	7.686994451	2.406585902	4.58316466	14.19985985	838.0674198	27.75561775	39.66466232	60.53389874	51.52768685	38.9403772	68.23237524	31.17634415	9.688473365	45.88914619	0.662565461	4.666	1.480842912	3150.90815	1.557214524	0.379350705	1044	475.4387518
1834B 1023	34B	1	34B_1	23	D-12220	46	16	12	74	88	46	35	67	41	164	50	6	300	2	1	3	3	7.748853318	2.589123496	3.296352653	16.8750587	797.5597517	27.02387851	37.04140121	57.78464	51.15452421	NA	61.9128269	30.00038861	NA	44.13329724	0.832784147	4.935	1.83490566	2689.511568	1.915245312	0.340607414	848	294.7750893
1834B 1024	34B	1	34B_1	24	D-12345	52	12	47	111	125	42	35	61	41	179	60	9	540	13	1	1	1	7.742910806	2.891555532	4.820353621	15.64347378	807.7852375	27.03939101	39.11579782	61.22235051	50.99064774	37.73610657	66.13539351	30.14808191	9.675258048	45.31450642	0.628554776	4.018	2.304221252	1743.756159	2.402474939	0.311254099	687	413.4794191
1834B 1025	34B	1	34B_1	25	CHEN-424	53	17	41	111	126	46	35	61	41	144	43	8	344	13	3	1	1	7.27450055	2.64165028	4.962543587	15.01224931	821.4257493	27.70116725	39.13668002	60.56109043	51.10907527	35.52149876	64.14680596	30.99050375	9.865877797	44.57063709	0.808259503	5.384	2.265943012	2376.052695	2.404018575	0.285111371	737	419.8621191
1834B 1026	34B	1	34B_1	26	Indian Quinoa	41	19	12	72	86	46	35	61	41	123	25	6	150	5	3	5	3	6.976407854	2.393405798	3.509239355	11.04897989	849.1356627	26.6788026	39.43005435	61.61855554	58.65204168	39.88325031	65.29320224	33.77334479	10.82050688	46.60085799	0.91220378	8.256	2.868739206	2877.919326	2.76348563	0.341294558	579	373.1604303
1834B 1027	34B	1	34B_1	27	CHEN-5	NA	NA	10	72	86	47	35	63	41	110	24	21	504	1	3	1	3	7.493034049	2.496522746	4.869456496	14.3670662	847.3959696	28.46145979	40.92925895	59.59869045	53.26522472	35.57616881	65.2167329	32.22188192	8.944169457	44.59716163	1.454665453	10.125	2.010204082	5036.80203	2.120348278	0.34245606	686	366.0087969
1834B 1028	34B	1	34B_1	28	D-12211	48	12	14	74	88	42	35	60	41	146	43	10	430	13	1	3	5	7.387223508	2.9558209	3.454635544	15.20393524	828.9445572	27.70594049	39.63442659	58.57991676	56.4235168	36.05013461	63.99466235	30.28790783	10.0902884	43.91850894	0.564674155	3.714	1.395740905	2660.95232	1.612292628	0.346241651	1127	373.9489293
1834B 1029	34B	1	34B_1	29	CHEN-160	43	15	16	74	88	41	35	58	41	104	30	9	270	13	3	5	3	7.364115764	2.689112172	3.674232862	13.88510382	842.7781201	27.79783539	40.2895303	61.16841182	53.63285167	36.20391607	65.84361405	32.40799512	9.86932751	45.65453441	0.896283452	6.455	1.997264022	3231.921233	1.955043675	0.326516567	731	428.4342722
1834B 1030	34B	1	34B_1	30	PUC-mix-red	50	12	10	72	86	40	35	53	41	110	20	13	260	3	3	5	5	7.095657934	2.699223488	3.644718879	13.11098432	834.4853631	26.80776275	40.04466417	59.80956568	57.57897672	38.14339018	63.89746098	32.10048784	9.807845257	44.64345255	0.915277815	6.981	2.808383234	2485.771855	2.673158185	0.365953291	501	378.5013884
1834B 1031	34B	1	34B_1	31	PI-614887	50	12	39	101	88	25	35	64	41	131	18	8	144	13	3	5	5	7.188042008	2.475887369	4.343761814	14.37489137	831.8101942	27.50650141	39.90172091	59.91830192	54.67431395	37.33414327	64.45397943	32.53821175	9.35087759	45.39562403	1.354546014	9.423	2.915289256	3232.269313	2.70951556	0.373860621	484	373.3717997
1834B 1032	34B	1	34B_1	32	Brightest-Brilliant-Rainbow	43	15	12	70	83	52	35	77	41	126	21	6	126	6	3	5	3	6.880518274	2.590604793	2.767782746	11.60574431	832.2700449	26.31796507	36.96127112	59.5598638	61.52565552	39.14105729	62.08155357	33.73006181	10.48011889	44.91255053	0.831667637	7.166	2.871268657	2495.760884	2.657406551	0.335478104	536	363.649633
1834B 1033	34B	1	34B_1	33	CHEN-470	60	12	55	127	141	44	35	57	41	162	33	10	330	13	3	3	1	7.485667313	2.708935879	2.825104194	13.48241551	822.3216705	26.75717947	37.60899587	57.04034786	56.0911507	37.76547737	63.12423576	30.18575327	10.21084587	42.74319984	0.439796394	3.262	2.815789474	1158.46729	2.862972776	0.294593287	494	433.1432095
1834B 1034	34B	1	34B_1	34	CHEN-291	50	14	20	84	97	49	35	62	41	152	28	13	364	13	3	1	3	7.629050712	2.739213121	3.678066668	15.83012235	819.6649761	27.75277852	39.64508535	59.72093405	54.7249012	36.41654144	62.77124457	30.71812749	8.878310726	44.49454842	0.97561044	6.163	4.251533742	1449.594517	3.575896602	0.304200995	163	236.6141986
1834B 1035	34B	1	34B_1	35	RU-5	42	16	12	70	83	42	35	56	41	89	21	6	126	5	3	5	3	7.056555651	2.399914904	3.616847106	12.00735223	852.7462658	27.8260645	39.6514241	59.75992631	59.33973353	36.41845821	63.93307031	33.97471271	10.69022014	46.02489462	0.6947454	5.786	2.170512821	2665.729474	2.160910921	0.348323011	780	333.1645888
1834B 1036	34B	1	34B_1	36	Regalona	39	11	16	66	80	52	35	72	41	98	17	27	459	13	3	3	5	7.34645584	2.630573874	4.568177244	14.34226244	837.4826892	27.65761876	39.80621912	59.51425928	52.65582098	35.79420441	63.96207955	32.23588784	9.210470766	44.34089868	1.338993621	9.336	2.906716418	3211.87163	2.727091387	0.363116698	536	344.7762636
1834B 1037	34B	1	34B_1	37	CHEN-90	50	12	12	74	88	47	35	62	41	158	30	8	240	13	5	5	1	7.958424029	3.223653307	3.773080276	17.40537209	790.5307319	26.91078211	37.52982282	57.11467259	NA	NA	63.06841155	28.07014188	NA	41.87228783	0.360813363	2.073	2.778008299	746.2180732	3.133554613	0.316966078	482	420.2580157
1834B 1038	34B	1	34B_1	38	NSL-86628	43	17	12	72	86	43	35	65	41	125	19	11	209	3	3	3	3	7.224456175	2.666355452	3.934795414	15.0173826	829.1875011	27.40838367	39.32690389	59.86084522	54.7222757	36.59600232	63.34042308	31.97283881	9.762218012	44.02279476	0.978382476	6.515	2.833992095	2298.877266	2.621276828	0.342413554	506	355.8712424
1834B 1039	34B	1	34B_1	39	BO-40	50	12	12	74	88	43	35	56	41	143	24	6	144	13	3	5	3	6.935148819	2.547162003	3.63585781	12.72101877	848.638506	27.42306583	39.6132374	60.69685322	56.62207777	36.6210803	63.21902509	33.39021068	10.43967991	45.98440997	1.136114186	8.931	2.524163569	3538.201767	2.222937287	0.339507425	538	367.9718065
1834B 1040	34B	1	34B_1	40	Ames-13753	46	20	26	92	107	46	35	57	41	105	19	11	209	5	3	1	1	7.289019495	2.81382251	4.474568399	14.94744667	819.2754913	27.07288799	38.44289617	58.90943923	57.52549731	37.49587213	62.47536808	31.10996636	9.887316272	42.95593618	1.048712858	7.016	3.42920354	2045.956129	3.102088825	0.309989654	452	383.152338
1834B 1041	34B	1	34B_1	41	Ames-13721	40	18	16	74	88	45	35	62	41	107	23	8	184	5	3	5	3	7.198404175	2.622662969	4.242184402	14.42777856	827.7968938	27.50478026	38.38460847	59.06630797	56.05979272	37.06337335	63.52938589	31.4932901	10.44754586	43.70810751	1.008213166	6.988	3.015384615	2317.44898	3.20673728	0.354855237	520	377.6754728
1834B 1042	34B	1	34B_1	42	Ames-13745	43	17	12	72	86	50	35	71	41	129	31	7	217	12	3	5	5	6.968427301	2.685264321	3.425552543	13.1066818	829.0641278	26.95154721	37.99701927	58.62004645	58.16418394	38.27909119	61.9671829	32.49352519	10.37314471	43.58598012	1.291270291	9.852	3.072033898	3206.995862	3.227372843	0.320907519	472	394.8713152
1834B 1043	34B	1	34B_1	43	Oro-de-Valle	43	15	14	72	86	35	35	67	41	121	25	10	250	6	3	1	3	7.104663659	2.53355115	2.731840958	12.51677384	822.9976793	26.34557785	37.24984862	62.16527473	58.80006287	38.54801404	61.17270433	32.89284881	10.07226563	45.19342856	1.490372261	11.907	3.572052402	3333.377751	3.321637837	0.346036323	458	371.2165159
1834B 1044	34B	1	34B_1	44	Ames-13722	46	12	10	68	81	45	35	68	41	119	28	5	140	5	3	5	5	7.292942518	2.964271446	3.500109346	15.05443744	793.9119676	26.14037518	37.51129491	59.66019355	55.86169163	35.90360558	60.27629045	30.52565081	10.03063701	44.10604756	1.205860439	8.01	3.895480226	2056.229152	3.382784377	0.415598755	354	367.8213935
1834B 1045	34B	1	34B_1	45	Ames-13735	43	11	18	72	86	47	35	62	41	112	19	7	133	5	3	5	3	7.373860165	2.43661471	3.648639613	13.338122	825.962313	27.139242	39.67172635	60.71293905	57.20316209	37.95845825	64.36175882	32.11872791	10.4064732	45.67060684	0.826696802	6.198	3.371257485	1838.483126	3.105530922	0.341178239	501	346.8687277
1834B 1046	34B	1	34B_1	46	Ames-13744	43	15	14	72	86	47	35	71	41	137	30	9	270	12	3	5	5	6.940537041	2.498568867	3.414005645	12.41564325	832.4735398	26.6398248	38.19221089	59.37002692	58.64297229	38.30321445	62.79090779	32.92374764	10.62752804	43.86706207	1.358395528	10.941	3.182608696	3437.745902	2.838184872	0.361115175	460	388.2916126
1834B 1047	34B	1	34B_1	47	Ames-13749	46	18	20	84	97	37	35	53	41	133	31	6	186	5	3	7	1	7.517525089	2.465967888	4.123926981	13.66070806	851.6210492	28.08057099	41.1889217	60.07093083	56.97770796	38.63336476	67.34245006	32.04736325	10.68810576	44.74878039	0.964992417	7.064	2.973140496	2375.938846	2.965132996	0.373876122	484	353.1081236
1834B 1048	34B	1	34B_1	48	PI-634917	46	12	12	70	83	46	35	63	41	115	22	6	132	5	3	5	5	7.15171417	2.556901821	3.350658004	11.70879622	855.6679889	27.49815943	40.49211799	61.3168633	59.35272989	38.64321202	65.36707132	33.39773192	10.93772119	46.314673	1.063509961	9.083	3.07	2958.631922	2.807512306	0.362901429	500	367.4811244
1834B 1049	34B	1	34B_1	49	Ames-13738	50	12	10	72	86	49	35	66	41	107	24	21	504	15	3	1	5	7.382953979	2.76269368	4.127635992	13.46760754	827.157225	27.07033447	39.73067755	58.35186518	56.24669902	37.05078983	63.82126346	31.54381722	9.715868144	43.76747828	1.054783023	7.832	4.086419753	1916.592145	3.356950452	0.318994139	405	353.3413335
1834B 1050	34B	1	34B_1	50	D-12258	52	12	28	92	106	43	35	57	41	151	47	9	423	13	1	3	1	7.674697848	2.345077625	4.24964618	13.88012696	820.9726817	26.92313351	38.74995487	60.84038798	51.19257433	38.88349017	66.35257336	30.80220046	9.552473412	45.51796762	0.870006358	6.268	1.857308585	3374.775765	2.020568375	0.298728196	862	443.8961648
1834B 1051	34B	1	34B_1	51	D-12357	50	12	39	101	116	49	35	67	41	158	39	10	390	13	3	3	1	7.738349192	2.631730818	4.762346731	16.20319938	824.5451653	28.14084433	39.5796556	59.53955563	52.44217316	NA	65.91109668	31.14751663	9.553825456	45.20867613	0.871408063	5.378	2.685499058	2002.607293	2.794837777	0.346331541	531	414.9803409
1834B 1052	34B	1	34B_1	52	D-12167	48	14	49	111	126	43	35	61	41	165	53	11	583	13	1	1	3	6.906527789	2.984905962	4.637467778	15.17777761	845.1957457	28.62943513	39.73194179	58.51765952	53.31860562	32.82614277	64.09880924	30.89769965	10.0185726	42.40843697	0.494643772	3.259	1.815853659	1794.748153	1.976204632	0.363194947	820	367.1366371
1834B 1053	34B	1	34B_1	53	CHEN-389	52	12	37	101	127	45	35	63	41	173	51	15	765	13	3	1	3	7.526267544	2.92731357	4.0788703	16.09448949	793.8897708	26.97691238	38.18972392	59.36885884	55.82917014	35.96035776	62.51295838	30.49733559	NA	45.40125443	1.089757883	6.771	3.227876106	2097.664154	2.978446044	0.356972034	452	380.1679045
1834B 1054	34B	1	34B_1	54	D-12208	46	16	22	84	97	50	35	70	41	142	36	7	252	13	5	3	3	7.98405899	2.728139806	2.655464786	13.1166155	830.3449565	27.94245431	38.93804061	60.39530527	55.21887102	34.28160023	62.90943517	30.86905301	8.640402362	45.88711703	0.903078977	6.885	2.880503145	2390.207424	2.37779331	0.379441771	159	193.7650412
1834B 1055	34B	1	34B_1	55	PUC-mix-green	46	14	12	72	86	40	35	58	41	114	18	5	90	5	3	5	3	7.046436069	2.684299999	3.931509727	11.81911058	837.9468615	26.42193468	39.26000199	58.06488981	58.33658187	36.58020782	63.20487721	33.07520076	9.963340628	43.91593339	0.816936923	6.912	3.22489083	2143.328368	2.90361129	0.354909847	458	355.538713
1834B 1056	34B	1	34B_1	56	D-12037	39	17	36	92	106	44	35	62	41	138	55	9	495	13	3	3	5	7.648801104	2.91698916	3.479350333	14.9786707	834.7764444	28.05853422	38.58706751	58.59168544	54.21568199	35.79903539	63.68530335	30.40788768	9.913175538	42.82552904	0.523804114	3.497	2.784883721	1255.707724	2.585088152	0.333023194	516	427.4492019
1834B 1057	34B	1	34B_1	57	CHEN-126	50	12	22	84	97	46	35	62	41	175	56	6	336	13	1	3	3	7.880834331	2.439360664	4.329983081	15.26335666	803.9522015	26.88506849	38.55282251	62.91847787	50.89189864	37.74909989	65.25022145	30.72050601	9.441649293	45.28597488	1.023408064	6.705	2.528938907	2651.309599	2.465820277	0.307689372	622	439.4878673
1834B 1058	34B	1	34B_1	58	D-12087	60	20	31	111	126	43	35	55	41	123	13	5	65	13	5	7	1	7.224090777	2.972565999	2.235151924	12.82671509	876.2039941	28.41929927	38.34828593	55.80950394	57.31747556	37.77701803	65.61368774	30.32687313	10.61679195	42.35012599	0.215232279	1.678	3.023012552	555.0754325	2.901185129	0.369341964	478	393.8945851
1834B 1059	34B	1	34B_1	59	Ames-13730	57	15	20	92	106	50	35	69	41	168	21	5	105	13	3	7	3	7.79024359	3.001877043	4.65706334	16.00375875	802.5229675	27.31582694	39.02788894	57.54572047	55.41570606	35.34839601	63.43640019	30.03635058	9.657742261	43.4129179	1.131945856	7.073	3.908554572	1809.620377	3.5012525	0.410366525	339	355.1359867
1834B 1060	34B	1	34B_1	60	Ames-13743	36	10	20	66	80	47	35	71	41	87	20	5	100	4	3	5	3	7.209356448	2.669622101	3.298171201	13.51964487	826.5212458	26.92453708	37.71683942	59.01054271	56.38175034	37.76586456	62.44326317	32.09375025	9.838162318	44.05126751	1.115100309	8.248	3.061702128	2693.926338	3.07260691	0.369505356	470	378.1209771
1834B 1061	34B	1	34B_1	61	BO-58	48	10	12	70	83	45	35	57	41	91	13	24	312	1	3	1	5	7.210134334	2.493731602	3.790825257	12.67326135	843.1562958	27.36629783	40.38476019	62.57630643	56.9702171	38.90907776	65.6567253	32.96200346	10.56947768	47.45800382	0.889916412	7.022	2.850860421	2463.11603	2.761208901	0.396980816	523	334.5174282
1834B 1062	34B	1	34B_1	62	PI-634924	54	10	10	74	88	40	35	56	41	129	19	9	171	5	3	5	1	7.003251285	2.702000722	4.44690868	13.51003646	860.8150678	28.76622088	40.58070732	61.22972673	59.49763086	36.22316181	66.22610762	32.71175627	10.64188734	45.5292322	0.676312425	5.006	1.990861619	2514.48918	1.987050521	0.360546245	766	336.5282473
1834B 1063	34B	1	34B_1	63	Ames-13727	41	17	12	70	83	47	35	64	41	132	34	11	374	5	3	5	5	7.508177009	2.715059585	3.529098918	13.3399335	828.3140946	27.21231033	39.30165233	59.50285103	57.27269863	35.48094157	63.24048715	32.26808354	9.627214998	45.06039585	1.642679411	12.314	3.832917706	3212.696161	3.090944756	0.366655086	401	346.697994
1834B 1064	34B	1	34B_1	64	CHEN-33	46	14	12	72	86	45	35	68	41	115	19	26	494	1	3	1	3	7.492987237	2.437790022	4.524707999	14.02722496	842.3096401	27.80807661	40.58845134	59.8871553	52.90283573	34.97504329	64.55053152	32.39733591	8.986567693	44.53465901	1.646235121	11.736	1.925028835	6096.532055	1.963710918	0.364579766	867	368.6082019
1834B 1065	34B	1	34B_1	65	Vikinga	39	14	17	70	83	51	35	76	41	93	24	4	96	12	3	5	7	7.224110141	2.490044045	4.288209101	13.94849356	843.1609186	27.87388143	39.24578827	62.79650637	52.86470881	37.29292162	64.56715529	32.97248379	9.887780975	46.80443904	1.415493126	10.148	2.741811175	3701.203092	2.418907152	0.344157221	519	324.3995701
1834B 1066	34B	1	34B_1	66	PI-614885	48	14	10	72	86	46	35	67	41	131	24	6	144	5	3	5	3	7.083153198	2.50858462	3.462933176	12.04701127	843.8422882	27.12729147	40.04615626	61.99552701	59.08203538	37.70237336	64.48198551	33.41671693	10.13852189	46.41091747	0.857385792	7.117	2.882129278	2469.354881	2.377515619	0.330399693	526	360.3423487
1834B 1067	34B	1	34B_1	67	PI-584524	53	23	4	80	97	42	35	59	41	146	28	11	308	5	3	3	3	7.120089762	2.536766575	4.197611374	13.45595172	858.0082477	28.1410194	40.39793833	61.90999827	55.59908811	38.24221978	65.43891017	32.99385513	10.35314683	46.26975502	0.84436097	6.275	2.667838313	2352.091568	2.609188582	0.317222732	569	359.2024254
1834B 1068	34B	1	34B_1	68	BO-16	50	12	22	84	97	42	35	61	41	117	20	7	140	3	3	7	3	7.565509591	2.40633321	3.793403726	15.0787717	830.6309348	28.14150828	39.69271268	61.97210316	54.03745413	36.41191737	64.2984892	32.0764017	9.889649133	46.29923356	1.479227504	9.81	2.460526316	3986.951872	2.51080746	0.369386312	532	349.3465173
1834B 1069	34B	1	34B_1	69	D-12405	46	14	14	74	88	41	35	56	41	136	41	11	451	13	1	3	5	7.491848	2.853907948	4.510674501	16.26830031	820.7854219	27.90468243	38.46802127	60.23178639	52.01987923	35.20977291	63.90576119	30.78114689	NA	44.76384979	0.538318057	3.309	2.03080308	1629.404659	1.978260985	0.356416098	909	349.4671641
1834B 1070	34B	1	34B_1	70	Ames-13760	52	20	12	84	97	47	35	67	41	167	28	12	336	13	3	3	3	7.448772853	2.335623701	3.943496147	14.06555345	824.8018947	27.67940804	38.90070822	61.77079762	53.90813191	37.90452422	64.32861506	32.24631254	10.01999999	46.70613276	1.00385855	7.137	2.046997389	3486.570153	2.057838375	0.348059847	766	347.5592778
1834B 1071	34B	1	34B_1	71	PI-510543	50	12	30	92	107	46	35	61	41	148	32	8	256	13	3	3	1	7.819313234	2.62539777	3.473328065	14.79480695	801.736585	26.63783577	38.0089291	59.64123596	51.78509123	37.18634355	64.05474692	29.85805456	9.543090403	45.01596597	0.670944495	4.535	1.429397192	3172.666089	1.602189139	0.33781545	1211	363.7040466
1834B 1072	34B	1	34B_1	72	D-12401	62	NA	NA	111	125	35	35	50	41	153	38	11	418	13	3	3	1	7.493024025	2.242314582	4.203222011	12.32570493	856.3888649	28.19295348	41.27168618	64.04357256	55.29459914	37.59750067	69.75818599	32.85855948	10.94276499	47.66177052	0.715260657	5.803	2.007672634	2890.411465	2.13154257	0.276963173	782	454.1728006
1834B 1073	34B	1	34B_1	73	BO-13	46	14	12	72	86	44	35	60	41	107	19	4	76	3	3	5	5	6.969922768	2.495738952	3.570517621	12.2001674	855.1607884	27.49255391	40.25206121	60.10250512	56.68661721	37.26454894	64.16649833	33.09126532	10.58665973	45.69571556	0.824609315	6.759	2.480902778	2724.411477	2.412110773	0.33895034	576	356.2931849
1834B 1074	34B	1	34B_1	74	CHEN-382	56	8	37	101	116	40	35	52	41	161	53	11	583	13	1	3	3	7.611254892	2.61984592	4.483832465	15.11183616	823.5812868	28.19062456	39.62551235	60.27514809	54.99084563	35.78040077	65.86829155	31.11341252	10.17332765	45.08012	0.782037521	5.175	2.149090909	2407.994924	2.292927422	0.30352721	825	421.0155386
1834B 1075	34B	1	34B_1	75	CHEN-147	49	13	30	92	106	43	35	62	41	163	48	6	288	13	1	3	3	7.865005898	2.587378085	5.464034125	16.41746981	827.2776547	27.92645525	40.02241989	61.42000705	52.29335673	NA	NA	30.56298225	9.449693848	45.63004754	0.724502943	4.413	2.728896104	1617.137418	2.668334164	0.302665221	616	450.8987781
1834B 1076	34B	1	34B_1	76	CHEN-404	52	20	29	101	116	43	35	59	41	170	41	11	451	13	1	3	5	7.407315998	2.562067215	3.503897566	12.52954996	814.8067685	26.22472513	39.02447275	60.45935707	55.2393876	36.39314603	63.40975092	31.87543334	9.962622102	45.22640313	0.750018861	5.986	2.538230885	2358.335499	2.337515409	0.329088193	667	386.5251733
1834B 1077	34B	1	34B_1	77	D-12411	48	16	37	101	116	42	35	57	41	128	29	5	145	13	5	5	1	7.139708899	2.741002384	3.637385798	13.62975881	848.4568544	27.20916133	38.73562632	55.70117641	50.98831191	38.42872226	59.95744665	28.90145827	8.788457561	41.54771705	0.33679134	2.471	NA	NA	NA	NA	NA	NA
1834B 1078	34B	1	34B_1	78	D-12184	46	18	28	92	107	39	35	56	41	128	44	10	440	13	3	3	3	7.532247933	2.699275628	3.935324156	13.27040877	878.9410478	29.24456083	40.04414881	61.84529437	52.76838242	35.27083463	63.47770201	31.43458166	8.352808605	45.05376938	0.742744779	5.597	1.702898551	3286.748936	2.061924477	0.295892223	276	195.7051955
1834B 1079	34B	1	34B_1	79	D-9973	50	18	43	111	126	45	35	57	41	142	32	9	288	13	5	5	1	8.031565001	2.806497814	4.160793676	18.06482256	801.802463	27.90335699	NA	62.58503969	NA	NA	NA	29.79098569	NA	NA	0.771367923	4.27	3.281862745	1301.090366	3.269129118	0.30671287	408	402.3732408
1834B 1080	34B	1	34B_1	80	D-12175	57	13	31	101	116	36	35	50	41	146	42	8	336	13	1	3	1	7.664787053	2.506386252	3.97363734	13.52624538	831.1461041	27.5112332	39.35707802	65.33042958	54.10931853	37.11971122	67.00908606	31.54728077	10.05488956	47.56805646	0.511968388	3.785	1.871670702	2022.257439	2.047306323	0.34243673	826	407.2811145
1834B 1081	34B	1	34B_1	81	Ames-13726	44	14	14	72	86	45	35	64	41	132	28	6	168	14	3	5	3	7.257640267	2.463765226	3.545879806	12.63956372	829.8254051	26.70441068	38.49542779	60.21519073	58.14787949	37.72726644	62.95263536	32.73189833	9.849187114	44.81825296	0.81929652	6.482	1.153127247	5621.235661	2.643239884	0.330976725	1391	285.69331
1834B 1082	34B	1	34B_1	82	D-12253	55	13	33	101	116	45	35	64	41	165	50	8	400	13	5	3	1	7.617446657	2.584888976	3.988271744	15.28990518	818.8095655	27.56570124	38.60789485	60.22220931	54.59330416	37.62048347	64.01260853	31.05453987	9.833993332	44.68814149	0.939717572	6.146	2.9778157	2063.92894	3.043120114	0.29449052	586	424.0815678
1834B 1083	34B	1	34B_1	83	PI-665283	48	14	12	74	88	43	35	65	41	136	28	11	308	13	3	1	5	6.888304267	2.786170331	3.441870672	13.11193357	833.8055716	26.99373298	38.72150298	59.09816188	57.79212665	37.29334407	62.81398108	32.40324802	10.77351225	43.90719764	1.324305291	10.1	3.114545455	3242.848803	2.89814018	0.350383081	550	353.6157616
1834B 1084	34B	1	34B_1	84	EMBRAPA-Brazil	39	14	15	68	81	46	35	60	41	74	22	5	110	1	3	5	5	7.541857362	2.335138022	3.608251402	12.57788022	844.0926698	27.29677452	41.29867168	63.41473456	55.8154979	38.88078753	66.41831917	32.98522627	10.10418265	46.69261703	0.802091422	6.377	2.183486239	2920.558824	2.192183475	0.340455666	654	395.7357374
1834B 1085	34B	1	34B_1	85	D-12320	43	21	28	92	107	44	35	59	41	159	56	8	448	13	3	1	5	7.770887107	2.408401141	4.205500594	15.00220911	829.371569	28.06649034	38.77690392	59.32513778	53.30833432	37.39509629	65.7342896	30.66660993	10.3537983	44.64209641	0.558232201	3.721	2.166666667	1717.384615	2.199121464	0.306675548	744	374.144845
1834B 1086	34B	1	34B_1	86	Nde-09	43	17	12	72	86	44	35	61	41	105	17	6	102	5	3	5	3	6.925150129	2.490590271	3.437781781	11.71461799	848.5563559	26.96180835	39.37043457	61.26834223	59.81702749	39.25025446	64.586116	33.54807739	10.96093696	45.51435802	0.884219366	7.548	3.246808511	2324.74443	2.931269399	0.350848758	470	358.4165629
1834B 1087	34B	1	34B_1	87	Ames-13742	46	12	14	72	86	57	35	86	41	155	31	27	837	13	3	1	3	7.141466987	2.732109947	3.93688626	12.78962974	827.7305383	26.98248634	39.47831365	60.32664293	57.20452758	36.57421021	63.12592536	31.96138617	10.44292039	44.77574193	1.379873153	10.789	3.260180995	3309.325468	2.970253876	0.37153088	442	374.7389688
1834B 1088	34B	1	34B_1	88	PI-665277	53	11	47	111	126	58	35	85	41	203	42	14	588	13	3	1	1	7.750072677	2.739756878	1.844805058	14.07618916	839.6019137	27.9645203	36.72685343	57.38287403	58.20950055	35.7578408	62.91372392	29.8252376	10.83487293	41.84654921	0.164128366	1.166	2.534782609	460	2.69632272	0.397198809	460	403.5371796
1834B 1089	34B	1	34B_1	89	RU-2	39	11	18	68	81	50	35	67	41	81	28	7	196	15	3	3	5	7.227033103	2.428877342	3.70827688	11.9239526	870.1252649	27.91317963	40.27898336	60.5876476	58.72782525	40.31745719	67.158686	33.86326179	10.45726478	46.68669071	0.75967502	6.371	2.380758808	2676.037564	2.438394216	0.345830738	738	385.10865
1834B 1090	34B	1	34B_1	90	D-12282	48	14	10	72	86	41	35	55	41	119	23	11	253	13	3	5	3	6.89769792	2.489216712	3.476301636	12.42216146	847.8953734	27.41499037	39.58779711	61.88328614	59.07270896	38.24759639	64.52951087	33.37030847	10.71578911	46.03333876	1.141099752	9.186	2.404347826	3820.578662	2.316726893	0.317076898	690	373.4920223
1834B 1091	34B	1	34B_1	91	BO-17	53	11	20	84	97	37	35	53	41	110	9	20	180	5	3	5	3	7.400858129	2.612257007	4.694965097	16.74057353	825.7047999	28.08896293	39.43693084	58.91961678	54.21051835	NA	64.93679577	31.20786151	NA	44.69733159	1.404031902	8.387	2.619932432	3201.227595	2.985013071	0.296224803	592	406.6960084
1834B 1092	34B	1	34B_1	92	CHEN-109	53	15	33	101	116	48	35	65	41	137	10	8	80	13	5	5	3	7.642849392	2.76563168	4.277274964	15.41999256	811.7771806	26.98980134	39.1426508	62.22047432	56.2565704	NA	64.9759942	30.36489547	9.882009819	44.72567124	0.635920493	4.124	2.635514019	1564.780142	2.803471431	0.319496188	535	388.0394719
1834B 1093	34B	1	34B_1	93	654	48	16	20	84	97	52	35	69	41	144	28	6	168	14	5	5	1	7.692332545	2.990197394	3.924963596	15.9019662	812.3085061	27.27568454	38.10262421	55.70387127	56.20348255	NA	64.20078401	29.3946004	NA	42.25256233	0.420607006	2.645	3.311111111	798.8255034	3.040767846	0.367428514	405	346.5841632
1834B 1094	34B	1	34B_1	94	CHEN-66	46	18	10	74	88	45	35	63	41	126	26	6	156	3	3	5	3	7.102888422	2.566026135	4.187987726	13.14924119	847.8898704	27.69905851	40.52667125	59.98038849	56.28541196	36.54784885	64.7518465	32.88941986	9.916746054	45.56951669	1.100985965	8.373	2.547752809	3286.425579	2.545049479	0.347419836	712	373.1997619
1834B 1095	34B	1	34B_1	95	PI-614888	43	15	14	72	86	55	35	73	41	128	24	28	672	3	3	1	1	7.205534435	2.441003617	4.199052427	13.27307284	846.1502144	27.97947861	40.28954216	62.74566484	52.89941857	35.5123612	64.61346737	33.12177256	10.21576089	46.09146468	1.089852011	8.211	1.836294416	4471.505183	1.966847101	0.386962195	788	365.7741557
1834B 1096	34B	1	34B_1	96	PI-634923	39	9	18	66	80	41	35	63	41	90	13	15	195	5	3	5	5	7.233693977	2.519730934	3.70420254	12.74705258	820.3697421	26.70776943	39.05795224	59.07625812	57.27547498	37.45340291	63.60318714	32.55910947	10.15789707	44.9977253	1.081587411	8.485	3.199541284	2651.942652	3.203278383	0.369586679	436	380.2800589
1834B 1097	34B	1	34B_1	97	NSL-86649	46	14	12	72	86	43	35	62	41	108	14	23	322	1	3	1	3	7.473349669	2.475852498	4.520426006	13.82594922	847.7864777	28.39335337	40.57529463	61.05022791	53.09648659	34.71515238	64.59130133	32.54089527	9.314886594	45.26311628	1.261064828	9.121	1.807159353	5047.147604	1.894850709	0.36806525	866	363.1044554
1834B 1098	34B	1	34B_1	98	BO-46-2	46	18	28	92	86	44	35	67	41	146	28	8	224	13	3	3	5	6.91976876	2.431109245	3.501191567	12.74745425	853.5037648	27.77170298	40.17970872	62.24814783	56.01119321	37.75398505	64.23332669	33.95563305	10.36525197	47.18126568	1.045928621	8.205	2.474302496	3316.086053	2.117493752	0.3355994	681	347.3364529
1834B 1099	34B	1	34B_1	99	BO-29	42	16	12	70	83	44	35	62	41	98	18	6	108	5	3	5	3	7.039111992	2.450692828	3.864473315	12.66637828	864.7991771	28.31211174	40.76830831	59.52233964	57.6952227	38.20254443	66.33718541	33.47982747	10.56528563	45.9405165	0.770875782	6.086	2.146842878	2834.860465	2.381154481	0.341741435	681	376.3037625
1834B 1100	34B	1	34B_1	100	PI-614880	50	14	20	84	97	45	35	59	41	136	31	13	403	13	3	3	3	7.226838531	2.250366288	4.209836543	13.41661271	846.3234731	28.39395583	41.04621295	63.73691655	53.32179794	36.41179365	63.9640038	32.3985041	9.111656878	47.67744925	1.263442419	9.417	1.833675565	5135.586786	2.029618272	0.368973753	487	288.1139763
1834B 1101	34B	1	34B_1	101	D-12183	53	19	46	118	133	49	35	68	41	189	41	14	574	13	3	1	1	7.330393805	2.508584347	3.849575828	14.0122926	839.5224533	28.04201883	40.15320236	61.3631963	54.99460541	36.47108298	64.36688526	31.83903493	10.21979185	45.31024738	0.754842202	5.387	2.75	1958.909091	2.919107167	0.317258029	528	395.8842181
1834B 1102	34B	1	34B_1	102	CHEN-415	53	11	37	101	116	48	35	70	41	174	35	6	210	13	3	3	1	7.46891145	2.829938042	4.624019919	16.10209255	804.022386	27.79563551	38.92016466	60.20716164	54.91577169	34.84999284	63.00677592	30.45988343	NA	43.71169314	0.817020176	5.074	3.277078086	1548.330515	3.471840605	0.286120945	397	379.6364578
1834B 1103	34B	1	34B_1	103	BO-03	39	13	16	68	81	41	35	54	41	69	19	6	114	12	3	5	5	6.988419024	2.435265065	3.367184512	12.64292824	854.6479736	27.70748618	39.96465677	62.11270931	56.22916617	37.87493484	64.16994173	33.95779989	10.45516589	46.51649545	0.884878548	6.999	2.775793651	2521.441029	2.420078045	0.343005225	504	296.1213519
1834B 1104	34B	1	34B_1	104	CHEN-218	48	20	24	92	107	47	35	61	41	138	31	11	341	13	3	1	1	7.680417686	2.776461274	4.157658545	15.81965634	807.1918185	27.15844769	38.20215188	59.56292489	53.15878724	NA	63.86836735	30.19971817	9.385610011	44.2834907	0.669646053	4.233	3.013157895	1404.838428	3.405928782	0.356117859	456	383.5354379
1834B 1105	34B	1	34B_1	105	NL-6	37	15	20	72	86	41	35	55	41	76	17	7	119	12	3	5	3	7.152155467	2.450532069	4.11071665	12.84766735	852.6105534	27.63764468	39.26443385	58.03923045	55.24464212	36.50712712	63.60299688	32.80300612	10.1676472	44.27467164	1.069568307	8.325	2.599078341	3203.058511	2.486698692	0.349170432	651	384.2478334
1834B 1106	34B	1	34B_1	106	CHEN-65	60	4	47	111	125	47	35	69	41	187	35	18	630	13	3	1	1	7.351146419	2.960998481	4.288592327	14.65823058	811.1954071	26.63966777	38.26480124	58.58576778	52.46781168	37.28802738	64.03074242	30.4422815	9.761312043	44.33376691	0.464812492	3.171	2.82278481	1123.358744	2.843919108	0.31950052	553	448.7755153
1834B 1107	34B	1	34B_1	107	BO-32	43	11	14	68	81	44	35	60	41	86	26	6	156	1	3	3	3	7.212217976	2.682792416	3.694858975	13.65979736	840.8754759	27.96347078	39.13706439	58.61716597	57.47712679	35.87589767	63.14833746	32.59059927	10.12585949	45.10086438	0.71386101	5.226	1.689940828	3092.415966	1.829629032	0.360458747	845	373.0603421
1834B 1108	34B	1	34B_1	108	BO-31	41	12	15	68	81	45	35	67	41	98	21	10	210	1	3	5	5	7.529062298	2.387908525	3.838800937	14.01195787	844.0123232	27.97879094	40.7567624	61.06885899	54.13221036	38.13823855	66.48994013	32.61046116	10.02632379	46.55405142	0.928292209	6.625	2.108603667	3141.889632	2.1675031	0.371811036	709	382.7382413
1834B 1109	34B	1	34B_1	109	PI-634925	43	15	14	72	86	52	35	73	41	128	21	8	168	5	3	5	5	7.306481996	2.486888459	4.105570363	13.03309624	827.1675553	27.27814492	39.29823184	61.41253902	54.46286279	38.48524185	62.84800678	32.45864735	8.906130635	46.33345905	1.384245152	10.621	3.129541864	3393.787481	2.56130615	0.332824157	633	281.6797011
1834B 1110	34B	1	34B_1	110	CHEN-222	48	14	22	84	97	44	35	62	41	181	43	7	301	13	3	3	5	7.905609128	2.386092674	4.005394227	15.01977038	808.1216856	26.80246542	38.61292333	61.74452062	50.75821449	37.95334155	65.53937021	30.67651405	9.49674715	45.52000109	0.737771121	4.912	2.067400275	2375.930805	2.18381434	0.292857959	727	429.2521299
1834B 1111	34B	1	34B_1	111	CHEN-64	48	12	12	72	86	43	35	58	41	118	24	14	336	1	3	3	3	7.123751289	2.494248328	4.108405502	13.58841921	866.1522919	28.78428434	41.42755296	60.818082	53.40556036	35.59132111	65.88894918	32.67075136	10.13569174	45.88747336	1.113570954	8.195	1.68	4877.97619	1.778283462	0.367944816	875	370.6502858
1834B 1112	34B	1	34B_1	112	D-12119	55	17	29	101	116	38	35	50	41	136	37	10	370	13	3	3	1	7.613505347	2.545751124	4.075146196	13.81503902	828.4539428	27.22998928	38.5614128	61.84537813	53.7424127	37.75819241	65.79924018	31.31082062	9.785838092	46.29950392	0.540168026	3.91	2.038944724	1917.658657	2.214556841	0.323582648	796	428.7313208
1834B 1113	34B	1	34B_1	113	Redhead	46	12	14	72	86	48	35	66	41	126	22	10	220	6	3	3	3	6.752318016	2.581517249	3.016727974	10.79127558	855.1192959	26.40458667	37.84997488	59.57503803	63.4641846	39.78968346	62.66410456	33.99974116	11.36589247	44.3384154	0.896215437	8.305	2.966403162	2799.686875	2.751842393	0.307931643	506	400.1595045
1834B 1114	34B	1	34B_1	114	Ames-13728	58	14	20	92	107	45	35	62	41	158	26	6	156	5	3	5	5	7.481480007	2.397627806	4.666452071	13.91533489	839.5190328	28.30265572	40.77466523	63.40577995	55.73732263	37.24723216	67.30179762	32.67449469	10.57937366	47.84625001	0.805419583	5.788	2.917491749	1983.895928	2.457503336	0.359303801	606	360.5860046
1834B 1115	34B	1	34B_1	115	D-12079	63	NA	NA	NA	171	50	35	62	41	194	25	6	150	15	3	5	1	7.477449191	2.928224811	4.658897534	15.39283081	879.8063371	29.68973289	40.21089167	58.36422417	56.09711257	NA	67.94758285	30.62685002	NA	43.37513406	0.209034642	1.358	2.102167183	646	2.22846728	0.332414967	646	368.5213807
1834B 1116	34B	1	34B_1	116	Chucapaca	41	60	NA	92	107	51	35	73	41	166	60	8	480	13	3	1	3	7.856591437	2.422748065	4.040648958	14.79721416	809.9470789	27.19003668	39.05634562	60.95896784	53.80379707	38.15146936	66.06529461	30.96111743	9.829338407	45.79475686	0.726395243	4.909	2.943014706	1668.017489	2.918027977	0.347875036	544	428.2781228
1834B 1117	34B	1	34B_1	117	CHEN-319	59	13	29	101	116	40	35	62	41	171	29	9	261	13	5	5	3	8.110357095	2.934745502	5.22847746	17.19484755	794.0733901	26.87871114	38.50955215	57.30318579	51.62106871	NA	64.12985346	29.31715142	NA	42.93464566	0.715821504	4.163	3.344262295	1244.818627	3.31412482	0.3093739	488	424.0908634
1834B 1118	34B	1	34B_1	118	Ames-13754	49	11	14	74	88	51	35	72	41	160	38	12	456	14	3	3	5	7.396709231	2.408310022	3.259126389	12.94348414	812.3614693	26.43826916	38.54918737	62.88736676	57.17428429	36.6417826	62.81680776	32.69518451	10.0454074	47.02388229	1.237655953	9.562	3.2079566	2980.713641	2.836974273	0.296379122	553	301.965019
1834B 1119	34B	1	34B_1	119	Ames-13755	48	10	14	72	86	36	35	48	41	113	23	9	207	13	3	5	3	7.170742388	2.639974423	3.675755082	12.63206596	826.6618101	26.47027108	38.55559841	59.74330874	56.84407676	37.11039711	62.49185196	32.41306561	9.669122275	44.22810384	0.961679182	7.613	3.423529412	2223.728522	2.837471485	0.325592106	510	385.0716749
1834B 1120	34B	1	34B_1	120	Ames-13750	59	13	20	92	106	43	35	60	41	162	33	13	429	5	3	1	3	7.473825466	2.696063246	3.645655554	14.0895795	808.4735914	26.99399094	37.45242334	59.25088599	55.97855226	36.7276946	61.98781423	31.2227533	9.840462855	44.77197459	1.267639468	8.997	2.125344353	4233.196371	2.304926421	0.367597279	726	395.2664515
1834B 1121	34B	1	34B_1	121	CHEN-159	49	15	28	92	125	42	35	60	41	158	56	19	1064	13	1	1	1	NA	NA	NA	NA	NA	NA	NA	NA	NA	NA	NA	NA	NA	NA	NA	0.671	1.768211921	379.4794007	2.075184556	0.274837709	151	261.2971114
1834B 1122	34B	1	34B_1	122	CHEN-423	50	20	31	101	116	41	35	59	41	152	41	13	533	13	3	1	1	7.22871805	2.905577393	3.969389935	15.61098465	822.2614975	27.87262072	38.58482117	58.24809763	55.89983171	35.18789788	62.78897281	31.15939901	10.05214795	43.626055	0.872185712	5.587	1.835	3044.686649	2.226061296	0.315244503	800	396.7257132
1834B 1123	34B	1	34B_1	123	Ames-13731	52	10	12	74	88	40	35	55	41	116	23	10	230	13	3	1	5	7.215969507	2.77844238	3.641234742	13.1514129	838.731882	27.38264535	39.35381733	59.49391741	57.13689643	37.48942409	63.54473219	32.34516375	10.62114291	44.79340069	1.055400885	8.025	3.355731225	2391.431095	2.881817377	0.331953617	506	343.9947908
1834B 1124	34B	1	34B_1	124	Ames-13748	61	11	39	111	126	31	35	45	41	143	32	12	384	13	3	1	3	7.619406103	2.781602389	2.538328167	14.53867211	825.8510489	27.43329756	38.2258996	59.49735157	56.85156123	36.3154203	63.55813725	31.64813515	10.21201536	44.93213029	0.798027712	5.489	3.919168591	1400.552151	3.114389046	0.342534293	433	312.8418155
1834B 1125	34B	1	34B_1	125	CHEN-226	48	12	14	74	88	52	35	73	41	150	34	12	408	13	5	5	1	8.086688151	2.847834119	3.017488886	16.58701781	786.7027973	25.92903685	37.56901389	59.0382308	51.90930028	NA	62.74010321	28.80543264	NA	42.73342159	0.554006395	3.34	2.409385113	1386.245803	2.629533213	0.298055961	618	449.108816
1834B 1126	34B	1	34B_1	126	BO-30	48	14	8	70	83	44	35	54	41	85	10	16	160	15	3	3	3	7.275352935	2.485496179	2.769293304	9.241481301	901.9087995	27.04814326	42.04774264	63.18370817	62.19223575	40.64915712	68.30396325	35.02762423	11.1706088	46.90919658	0.810385495	8.769	3.016245487	2907.256732	2.752017095	0.325460718	554	416.8295124
1834B 1127	34B	1	34B_1	127	Bouchane-4	34	10	18	62	76	49	35	65	41	78	19	6	114	5	3	5	3	7.690996829	2.814387511	3.58357367	14.8050349	829.2322536	27.33909269	39.07608825	59.64491266	52.65881599	37.51061494	63.87621824	31.13842031	9.887706108	44.44646707	1.025988919	6.93	3.151589242	2198.890613	3.29551597	0.351159502	409	385.3295411
1834B 1128	34B	1	34B_1	128	PI-614883	42	18	10	70	83	50	35	75	41	121	15	25	375	1	3	1	3	7.530530482	2.564074305	4.669023444	14.04455189	852.2055009	28.57062806	40.82123053	60.54151408	53.13977612	36.26313623	65.64250107	32.41860474	9.10778397	44.9836736	1.548411846	11.025	1.989690722	5541.062176	2.003938439	0.363389873	873	364.7258314
1834B 1129	34B	1	34B_1	129	D-12387	50	14	37	101	116	33	35	48	41	114	41	9	369	13	1	1	1	8.149043619	2.783417401	2.769729239	13.17830034	865.3572688	28.87626892	39.66650307	58.59774745	53.0018102	36.23914997	64.51481474	30.4775565	8.5707687	43.92650305	0.177907055	1.35	1.572609209	858.4459459	1.895692277	0.295941495	847	155.0138415
1834B 1130	34B	1	34B_1	130	CHEN-205	70	4	44	118	133	48	35	67	41	195	50	7	350	13	1	1	1	7.458368824	2.679662892	3.589303931	13.32285117	834.0001147	27.63063448	39.47262823	60.58027397	55.53872848	38.1459826	66.73248428	31.94608453	9.683975168	45.55126482	0.828148429	6.216	2.447706422	2539.52024	2.389590269	0.340556223	545	428.3032303
1834B 1131	34B	1	34B_1	131	CHEN-256	52	12	37	101	116	52	35	71	41	184	49	8	392	13	1	1	3	7.67783872	2.528726495	4.076055512	12.94094684	834.8476087	27.1210427	39.50183695	63.7848798	52.97437092	39.36650972	68.22677139	32.03222993	9.823358688	47.23029462	0.671635141	5.19	2.294520548	2261.910448	2.339853455	0.318029509	584	427.4904693
1834B 1132	34B	1	34B_1	132	D-12289	55	17	39	111	126	43	35	56	41	137	44	8	352	13	1	1	3	7.575433414	2.544567503	4.217902853	14.15286307	837.6982545	27.83948338	39.5019119	59.11195931	52.93685435	37.98148753	66.59301274	31.00365326	10.27620204	44.78957724	0.608856169	4.302	1.793397231	2398.799287	1.890087009	0.333562559	939	400.4996327
1834B 1133	34B	1	34B_1	133	Ames-13761	40	18	14	72	86	50	35	72	41	128	33	6	198	5	3	3	3	7.233288837	2.513096462	3.246171482	11.87914607	848.3909703	26.88320636	39.03187647	59.70185183	57.28174512	39.41473978	64.6219373	32.82210766	10.29859559	45.32297616	0.898301026	7.562	3.035335689	2491.322468	2.769820916	0.340986959	566	407.8607751
1834B 1134	34B	1	34B_1	134	Ollague	NA	NA	NA	NA	155	NA	13	NA	19	76	NA	NA	NA	13	3	1	5	NA	NA	NA	NA	NA	NA	NA	NA	NA	NA	NA	NA	NA	NA	NA	0.183	NA	NA	NA	NA	NA	NA
1834B 1135	34B	1	34B_1	135	Ames-13740	46	12	14	72	86	46	35	66	41	138	30	8	240	14	3	7	3	7.269583321	2.478672877	2.701312505	11.90489942	857.0870837	27.04704649	39.0610142	60.03388832	57.27652802	39.30933297	64.72156027	33.51158678	10.46712511	45.96331018	1.410016287	11.844	3.485416667	3398.158996	2.975331004	0.355138168	480	275.9168284
1834B 1136	34B	1	34B_1	136	D-12040	39	21	12	72	86	52	35	75	41	137	46	10	460	13	3	5	1	7.674326638	2.681547848	2.88829625	13.16554077	826.860299	26.91235575	38.82448733	59.50369272	55.45635992	38.24057042	64.63753785	31.04147235	10.17763818	44.30544146	0.839961501	6.38	4.253602305	1499.905149	3.519583563	0.378098881	347	416.0188413
1834B 1137	34B	1	34B_1	137	Ames-13751	46	14	12	72	86	52	35	73	41	154	30	26	780	15	3	1	3	7.31171445	2.231454109	3.615200077	12.10044429	854.6108186	27.68835178	38.87326121	63.57799248	53.63461736	37.11672016	64.04271699	34.4808954	10.60320042	47.74322035	1.457014497	12.041	2.649923896	4543.904078	2.133182998	0.345574458	657	327.1257126
1834B 1138	34B	1	34B_1	138	PI-614929	42	22	28	92	106	49	35	72	41	166	39	5	195	13	3	1	3	8.091816213	2.360803347	4.131654597	16.29529537	807.4833248	27.3203906	39.45981666	63.24168841	51.62767712	NA	66.40217456	30.71671298	9.509307419	46.07900811	0.806780074	4.951	2.936507937	1686.016216	2.7352967	0.370674618	504	411.4424599
1834B 1139	34B	1	34B_1	139	NSL-91567	39	11	16	66	80	51	35	72	41	101	30	7	210	3	3	3	5	7.269137367	2.425635311	3.323462935	12.08325436	853.512625	27.25054181	40.00665773	60.70066549	58.00907401	39.13281679	65.73646686	33.41400982	10.61117511	45.61311246	0.919656489	7.611	3.128514056	2432.784339	2.926512946	0.320042342	498	369.8974075
1834B 1140	34B	1	34B_1	140	PI-614884	39	13	20	72	86	52	35	77	41	118	33	6	198	13	5	7	3	8.214521518	2.434622859	4.035780194	17.0032294	802.7294668	27.69964966	38.40639466	59.77326506	52.73748821	NA	64.76019714	29.77324993	NA	43.66409537	0.801872299	4.716	3.880434783	1215.327731	3.513678544	0.39192948	368	425.1343369
1834B 1141	34B	1	34B_1	141	PI-634921	41	17	14	72	86	46	35	62	41	111	24	6	144	5	3	5	5	6.994166525	2.655621069	3.570060571	12.28634424	832.1055378	26.16442934	38.59694481	59.11480627	56.33762374	38.37277708	62.6511486	32.59914756	10.46203802	44.25930033	1.28060566	10.423	3.28358209	3174.277273	3.086138565	0.356358642	469	393.4277821
1834B 1142	34B	1	34B_1	142	PI-596498	54	18	29	101	116	44	35	58	41	180	65	11	715	13	1	1	3	7.668311929	2.78118777	4.732664545	13.21680323	813.2113865	25.8575329	39.19315869	60.21117718	52.13716167	37.96400348	66.36503033	30.89115459	10.03113899	45.37844565	0.61524219	4.655	2.421779141	1922.140595	2.486359701	0.308298718	652	422.6175931
1834B 1143	34B	1	34B_1	143	CHEN-342	55	17	29	101	116	42	35	60	41	183	44	10	440	13	3	3	1	7.38411607	2.914476033	4.392990591	15.48961556	821.706083	27.88206244	39.64204709	58.40166272	53.59503514	35.85473349	63.89989413	30.89688246	9.837404235	44.58446364	0.860603041	5.556	2.482269504	2238.274286	2.535302766	0.283251717	705	388.3733447
1834B 1144	34B	1	34B_1	144	PI-510533	66	26	43	135	148	41	35	54	41	149	27	8	216	13	5	5	1	6.988827655	2.730287818	4.652204952	15.54891719	880.0866219	30.19007219	39.63084786	54.58186738	55.07977079	35.72933686	65.37806307	30.55649088	NA	41.26788473	0.41126886	2.645	1.691722169	1563.495501	2.016089192	0.284211905	1051	355.1775099
1834B 1145	34B	1	34B_1	145	D-11924	43	21	16	80	95	41	35	56	41	136	48	6	288	13	1	5	3	7.610942823	2.859252839	4.223941251	14.97343851	819.5779933	27.02168822	38.80479151	61.83483675	52.91709203	37.96168399	65.36705032	29.85187081	9.993853376	44.49096281	0.528712114	3.531	2.090540541	1689.036846	2.220228898	0.320372865	740	403.2915724
1834B 1146	34B	1	34B_1	146	D-10005	48	16	37	101	116	48	35	67	41	154	33	6	198	13	5	5	1	8.046839405	2.813136649	4.856578408	17.61122292	815.0004866	27.99577776	NA	60.18603042	NA	NA	NA	30.04399228	NA	NA	0.832130283	4.725	3.601769912	1311.855037	3.650792013	0.326919785	339	407.4480842
1834B 1147	34B	1	34B_1	147	Ames-13758	53	17	22	92	106	47	35	62	41	164	25	9	225	5	1	1	1	7.181745478	2.651317344	3.889036275	13.21766497	850.2448668	27.5533419	39.61256117	59.69874812	58.41395182	38.32789581	65.15412539	32.73140386	10.48355709	45.74073123	1.276429906	9.657	3.068571429	3147.067039	2.952991193	0.335495246	525	382.3759091
1834B 1148	34B	1	34B_1	148	D-12176	50	14	37	101	116	48	35	65	41	161	38	10	380	13	3	1	1	7.942268164	2.705377419	4.63122514	16.90292082	818.1288423	27.59880228	NA	60.74096373	52.84705061	NA	NA	30.43889147	NA	44.94103765	1.222250204	7.231	2.97556719	2430.124927	2.974366498	0.333648762	573	406.2356142
1834B 1149	34B	1	34B_1	149	D-12166	52	24	16	92	106	38	35	52	41	144	47	9	423	13	3	5	1	7.751828347	2.416116648	4.060463282	13.80864975	825.6750095	27.02954478	38.71782489	59.51180798	51.25225607	39.04486232	66.7307737	31.00236236	9.629434592	45.37518052	0.792478409	5.739	2.029490617	2827.80317	2.068637339	0.294006473	746	444.4367593
1834B 1150	34B	1	34B_1	150	CHEN-128	44	18	12	74	88	46	35	65	41	122	33	9	297	13	3	3	1	7.591478572	2.809651924	3.37677261	14.31144611	834.0145981	27.45973275	38.73369286	58.03652496	55.99763982	37.35127795	64.78357777	30.99437564	10.17990632	43.98629174	0.588916007	4.115	2.016736402	2040.425311	2.136808898	0.368202214	717	427.4126464
1834B 1151	34B	1	34B_1	151	D-12214	54	NA	NA	NA	149	NA	13	NA	19	166	47	12	564	13	1	1	1	7.655959294	2.910517659	3.536980503	14.89739346	859.706898	28.59843588	39.63419041	58.42982594	56.04300836	37.73842838	66.46535869	29.3697351	10.59395937	42.76514651	0.398356301	2.674	2.930184805	912.5704275	2.948810276	0.349675345	487	325.4148709
1834B 1152	34B	1	34B_1	152	PI-510549	42	22	12	76	92	37	35	53	41	129	49	6	294	13	1	3	5	NA	NA	NA	NA	NA	NA	NA	NA	NA	NA	NA	NA	NA	NA	NA	4.303	NA	NA	NA	NA	NA	NA
1834B 1153	34B	1	34B_1	153	Real	41	17	14	72	86	46	35	63	41	134	36	8	288	13	3	3	1	8.142512097	2.643770569	3.76061586	17.43972038	800.2518676	27.16148662	NA	57.40343397	52.53651403	NA	NA	29.35699242	NA	43.38017532	0.649106393	3.722	4.161290323	894.4341085	3.736068712	0.403325747	372	412.9638903
1834B 1154	34B	1	34B_1	154	CHEN-91	50	14	28	92	107	49	35	69	41	144	29	8	232	13	5	5	1	8.184570014	2.728919189	4.021246786	17.05942485	787.1942856	27.16232926	37.56123132	55.97083141	53.19515946	NA	63.24955632	28.97774138	NA	43.05285531	0.788657211	4.623	2.846017699	1624.375	3.060358804	0.300245932	565	430.7603702
1834B 1155	34B	1	34B_1	155	CHEN-162	48	14	30	92	106	54	35	77	41	166	45	8	360	13	3	5	1	8.008196252	2.407205372	3.494346164	15.25547992	807.571692	27.05933276	38.10978587	59.98911557	52.87303478	NA	64.73894432	30.55971629	9.539275198	44.73993952	1.244389497	8.157	2.972920696	2743.766428	3.01662129	0.361964998	517	423.7323062
1834B 1156	34B	1	34B_1	156	CHEN-361	49	15	28	92	106	40	35	54	41	145	44	13	572	14	1	1	1	7.563361193	2.334486877	3.423061099	12.93254681	827.7309374	27.05923697	37.63054249	60.0788821	54.06634544	38.01155628	64.63800052	31.7839448	10.10345105	45.25135096	0.724869249	5.605	2.811950791	1993.278125	2.824891516	0.297894809	569	406.0295295
1834B 1157	34B	1	34B_1	157	CHEN-219	41	23	28	92	106	37	35	80	41	168	46	7	322	13	5	5	1	7.798450201	2.784083811	3.045849394	14.23621778	832.5910781	27.24145236	38.2820853	58.06199378	55.482378	38.5789788	64.80515385	29.55094252	10.58167153	42.40801429	0.337398361	2.37	2.888288288	820.555209	2.863964694	0.333786235	555	438.5831432
1834B 1158	34B	1	34B_1	158	D-12160	NA	NA	NA	101	116	47	35	67	41	155	51	7	357	13	3	1	3	7.914928665	2.937941078	3.188858927	15.21223148	808.9733282	26.80581252	37.29401812	56.74888291	54.55256784	37.37559531	63.19633176	29.07049486	9.953064887	41.63429765	0.404645357	2.66	3.023255814	879.8461538	2.692331525	0.359065016	473	416.0503078
1834B 1159	34B	1	34B_1	159	CHEN-437	52	12	37	101	116	46	35	60	41	154	43	10	430	13	3	1	5	7.837130794	2.350521429	4.497179761	15.14206536	782.5543209	26.32935255	38.33933077	61.28780237	46.58629794	36.28319453	62.94378935	30.25814905	8.836141746	45.69990213	1.129295235	7.458	1.780567686	4188.551809	2.069434436	0.299719725	916	412.9409741
1834B 1160	34B	1	34B_1	160	Ames-13733	50	14	10	74	88	54	35	72	41	135	18	9	162	13	3	3	7	7.54245797	2.382255747	3.630893644	11.98917442	862.1242573	27.56720864	42.20532547	64.06045074	59.27437487	39.13876533	68.45496311	33.34446278	10.86347291	47.93051712	0.749563185	6.252	2.786692759	2243.519663	2.743799266	0.326991964	511	393.7180197
1834B 1161	34B	1	34B_1	161	CHEN-71	46	14	32	92	106	46	35	65	41	148	35	5	175	13	3	5	5	7.556889578	2.413281243	3.705728678	12.44464983	843.9318152	27.59198584	39.31154539	62.11108739	56.12875874	38.40153713	66.79180575	31.8932075	10.75675508	46.40680843	0.565982674	4.548	2.479651163	1834.128957	2.476821935	0.280821337	688	409.1934314
1834B 1162	34B	1	34B_1	162	D-11943	48	24	29	101	116	42	35	60	41	159	53	9	477	13	3	1	3	7.750535577	2.521516087	3.906783234	14.64576596	814.2495095	27.11323114	38.53019869	59.57934737	52.95973827	37.41749949	64.47623977	30.91881478	9.715391195	44.52530483	0.63328292	4.324	2.689368771	1607.81223	2.669345779	0.315416413	602	422.0514578
1834B 1163	34B	1	34B_1	163	D-12416	60	12	39	111	125	36	35	50	41	166	39	8	312	13	3	3	1	7.408206104	2.595354698	4.253915328	13.17753253	828.1723178	27.23163799	39.21540874	60.88598646	52.8592024	36.83209193	65.52685912	31.51696721	9.992407835	46.19887456	0.652156085	4.949	2.043370508	2421.978775	2.246647228	0.312280802	807	404.8013992
1834B 1164	34B	1	34B_1	164	LP	46	18	63	127	141	37	35	56	41	168	42	6	252	13	3	1	3	7.934062753	2.851694801	3.486243661	16.05844466	817.1335478	27.14422069	38.82357197	59.47803357	54.62714749	NA	66.20262952	29.29802638	NA	43.7163793	0.395037739	2.46	2.785123967	883.264095	2.323552589	0.442794755	484	467.3543794
1834B 1165	34B	1	34B_1	165	BO-51	51	17	33	101	116	48	35	65	41	107	20	5	100	15	3	5	1	7.514389326	2.266934457	3.802145345	13.17967042	851.8202632	28.26463588	41.72561462	63.2525655	56.71996873	38.33890055	67.80402066	33.25674992	10.33749978	48.39655561	0.77140611	5.853	2.039113429	2870.36509	2.025662676	0.345828608	767	351.0818624
1834B 1166	34B	1	34B_1	166	D-12354	56	8	28	92	106	44	35	61	41	170	44	8	352	13	3	3	5	8.240879762	2.567797703	4.823340362	17.40347981	805.8772318	27.28738623	NA	62.01119182	51.28718484	NA	NA	29.81743888	NA	NA	0.954232798	5.483	2.060422961	2661.104106	2.287677208	0.30538353	662	419.5893343
1834B 1167	34B	1	34B_1	167	D-11965	60	12	55	127	141	46	35	58	41	139	21	11	231	13	3	3	1	7.615339732	2.508142767	4.148022361	15.67263252	820.6337176	27.60731421	38.3760825	56.70250906	54.65909479	37.31149457	64.03358056	30.85357028	9.430969447	43.96495653	0.772033878	4.926	1.741489362	2828.613317	1.853113882	0.339420588	940	411.9939755
1834B 1168	34B	1	34B_1	168	D-12409	51	11	39	101	116	43	35	59	41	151	47	8	376	13	3	3	1	7.69759224	2.468033076	4.641712241	14.55455755	820.6238849	27.24322338	38.86502056	61.2557777	50.43099548	37.82982531	66.06026112	31.06958666	9.443795284	45.50307382	0.866869448	5.956	1.901754386	3131.845018	2.05923418	0.322749669	855	436.437585
1834B 1169	34B	1	34B_1	169	D-11889	43	15	12	70	83	47	35	67	41	102	17	13	221	5	3	3	5	7.243006197	2.401089799	3.44145995	12.85436673	824.1577771	26.69659963	38.79060749	61.18862527	56.60015773	37.79619365	63.03230039	32.95562069	10.19455782	45.93209028	1.140825047	8.875	3.146473779	2820.617816	2.829888466	0.377831038	553	330.0694195
1834B 1170	34B	1	34B_1	170	CHEN-220	53	11	37	101	117	42	35	55	41	126	28	8	224	13	3	3	1	7.72907534	2.608033657	4.287951061	14.69845047	827.5638554	27.13530803	38.8155247	61.34209584	50.94799303	38.08569106	66.27304291	29.98795434	9.524138213	44.15576597	0.530908031	3.612	1.560041408	2315.323159	1.820256624	0.29760305	966	440.0657882
1834B 1171	34B	1	34B_1	171	CHEN-224	46	18	37	101	116	54	35	72	41	175	42	11	462	13	3	1	1	7.30886596	3.122144237	3.577197647	14.61532437	828.6119933	27.46420724	38.2774706	57.40140672	58.15333093	36.99212485	64.19297128	30.47337609	10.34568293	41.96037457	0.46681346	3.194	3.154545455	1012.507205	3.181830147	0.303139264	440	382.4506655
1834B 1172	34B	1	34B_1	172	PI-634919	44	20	8	72	86	46	35	66	41	130	24	7	168	15	1	3	3	6.972347149	2.461705722	3.568722438	11.43367542	862.5142531	27.60060543	39.84086026	61.37572265	59.44894109	37.46841109	64.20385698	33.84984434	10.95699309	45.89453392	0.880621681	7.702	2.5	3080.8	2.272001306	0.331405267	600	347.9097141
1834B 1173	34B	1	34B_1	173	Ames-13723	40	14	16	70	83	47	35	51	41	91	17	20	340	5	3	3	3	7.136232271	2.330274372	2.940490127	12.03871117	823.4600138	26.22499423	37.71878981	61.75721464	57.8412792	37.80998714	62.29116233	33.71209327	10.61972814	45.3333064	1.320526228	10.969	3.140786749	3492.437047	2.763977976	0.352591314	483	347.6555954
1834B 1174	34B	1	34B_1	174	CHEN-225	50	12	22	84	97	57	35	80	41	165	35	7	245	13	3	3	3	7.465618472	3.193675861	5.121676377	15.31192938	812.6574055	26.88095578	40.05335062	59.8423598	53.11740019	36.12343717	64.81442071	30.80163233	8.90093583	44.70043447	0.766515185	5.006	3.265882353	1532.817003	2.845676366	0.36402725	425	382.8513484
1834B 1175	34B	1	34B_1	175	BO-63	43	9	18	70	83	51	35	69	41	114	20	6	120	1	3	5	5	7.304977497	2.875594332	4.563608908	15.31259199	825.0952234	26.96282136	40.31615652	59.34513971	54.09526703	37.04629566	64.08645644	32.00993233	9.20686303	44.65021223	1.090409676	7.121	3.007936508	2367.403694	2.636813044	0.373384816	504	354.684565
1834B 1176	34B	1	34B_1	176	BO-42	46	12	12	70	88	47	35	66	41	106	16	7	112	15	3	5	5	6.79556411	2.334968676	3.209480545	10.65797893	867.3538526	26.98249236	39.35103471	60.6483352	60.04524432	39.50927268	63.99410136	34.89206872	11.15396594	45.51903081	0.893351794	8.382	2.793706294	3000.315394	2.56881896	0.317296253	572	363.9200622
1834B 1177	34B	1	34B_1	177	D-12397	50	12	39	101	116	48	35	66	41	132	37	11	407	13	3	1	1	7.582839119	2.578143862	4.57547945	14.72689766	837.4689403	27.81837696	39.91856561	60.21395708	52.88903207	36.60670744	66.08783308	31.51464503	9.495168305	44.57783431	0.849594726	5.769	2.754098361	2094.696429	2.799751698	0.343402941	549	388.9129244
1834B 1178	34B	1	34B_1	178	D-12229	50	12	12	74	88	53	35	76	41	163	23	8	184	13	5	7	3	7.715956305	3.034212583	3.651022934	14.83861288	821.7418527	27.14001014	39.44222392	59.5147485	56.63638208	37.16713262	64.07664129	30.26090413	10.18937717	43.97318134	0.627821711	4.231	3.960960961	1068.175133	3.586202693	0.319245385	333	416.2569186
1834B 1179	34B	1	34B_1	179	Titicaca	36	8	18	62	76	51	35	72	41	89	24	5	120	6	3	5	3	NA	NA	NA	NA	NA	NA	NA	NA	NA	NA	NA	NA	NA	NA	NA	9.43	3.232421875	2917.317221	3.325029402	0.352554787	512	341.9852183
1834B 1180	34B	1	34B_1	180	Ames-13737	50	14	16	80	95	42	35	58	41	140	31	7	217	5	3	5	5	6.990794497	2.581981755	3.718037448	11.57488688	860.3687966	27.25319548	38.89634756	60.98843051	59.86195501	39.2921695	64.24677756	33.31962752	10.61408383	45.08750924	1.327755274	11.471	3.150537634	3640.96587	3.133637314	0.326184601	465	386.9875919
1834B 1181	34B	1	34B_1	181	BO-11	43	15	12	70	83	43	35	59	41	109	20	7	140	3	3	5	3	7.21166217	2.590044295	4.095663022	14.21078451	833.3279585	27.37051762	39.20107799	60.18195821	56.03466035	37.19269663	63.55086218	32.15360857	10.07391328	45.67132723	0.905226973	6.37	2.338006231	2724.543638	2.246872565	0.350088175	642	363.1860482
1834B 1182	34B	1	34B_1	182	CHEN-322	50	12	22	84	97	41	35	56	41	133	37	8	296	13	3	5	5	7.90813738	2.661910578	3.569378924	14.99642204	793.2663355	26.14183991	37.96148666	59.44932568	53.17074799	38.16398122	64.15520205	29.53763793	9.789277829	44.61333336	0.635098473	4.235	1.914586071	2211.966369	2.061152675	0.315004943	761	433.8100969
1834B 1183	34B	1	34B_1	183	PI-614920	40	20	12	72	86	56	35	80	41	136	29	5	145	13	3	5	5	7.699614508	2.986184279	3.30046642	13.69496763	853.5074748	27.57230643	39.82906889	60.00250492	59.78090427	38.61639386	66.41395068	30.94321503	10.37777049	44.16175897	0.536705781	3.919	4.19941349	933.2255587	3.514960544	0.390233201	341	446.9627422
1834B 1184	34B	1	34B_1	184	D-12201	53	11	37	101	116	42	35	60	41	149	43	9	387	13	1	3	1	7.524211902	2.614527478	4.075170342	13.48594499	831.4657399	27.35623536	39.41359153	59.61745917	54.25605658	37.17140422	65.35074558	31.83358405	9.695439115	45.02244218	0.854874053	6.339	1.927083333	3289.427027	2.150932358	0.335429609	768	435.9790373
1834B 1185	34B	1	34B_1	185	PI-614882	49	13	12	74	88	47	35	66	41	146	21	7	147	13	3	3	5	7.085317363	2.758595107	3.860990247	13.71212068	832.9869605	27.15142078	39.28586257	58.44145442	57.63589567	36.37966873	62.7662153	31.96948063	9.94150964	44.42953771	0.759788607	5.541	2.220512821	2495.369515	2.180407596	0.381796446	780	367.6346
1834B 1186	34B	1	34B_1	186	PI-478408	46	16	65	127	141	45	35	66	41	129	41	11	451	13	3	1	5	7.752585423	2.858261707	3.124779859	14.87019974	878.1761903	29.84820731	39.17913555	56.0340473	57.82108744	36.18878077	65.99669872	30.38691792	NA	42.51464103	0.196881445	1.324	2.752598753	481	2.818035109	0.387881839	481	321.2824147
1834B 1187	34B	1	34B_1	187	CHEN-174	48	12	14	74	88	43	35	70	41	168	46	9	414	13	1	1	5	7.308668899	3.023835457	3.752844766	14.60502928	847.4254778	28.00367216	39.54943834	58.75405328	58.8605325	37.48592486	64.88497186	30.15692879	NA	43.24376846	0.458305819	3.138	2.018348624	1554.736364	2.368725797	0.337630011	763	374.0186657
1834B 1188	34B	1	34B_1	188	D-11953	52	12	37	101	116	42	35	57	41	162	43	9	387	13	1	1	1	7.701348086	2.507412533	3.724630277	13.43639764	819.3773573	26.60939125	38.11773781	60.92540428	52.42194606	38.28536329	64.71517253	30.65510151	9.831910974	44.46439333	0.543502285	4.045	2.007537688	2014.906133	2.079402732	0.311951179	796	437.6450308
1834B 1189	34B	1	34B_1	189	PI-634920	53	19	20	92	107	44	35	58	41	140	24	8	192	5	3	3	5	7.285115347	2.472557096	3.803437808	13.78177521	830.6985933	27.21062533	39.47829518	60.53247626	55.27939386	37.92044568	63.77191013	32.32415127	9.869014378	45.90377156	1.17958214	8.559	2.434850863	3515.205029	2.408557946	0.334328125	637	384.4835287
1834B 1190	34B	1	34B_1	190	D-12431	40	18	14	72	86	56	35	75	41	159	47	5	235	13	3	3	5	7.545930086	2.596854069	3.592475635	13.8295648	825.9059627	27.03669723	40.12038084	61.48049723	56.29228174	37.98205351	65.00577803	31.96573657	9.891584984	46.41362427	0.79506168	5.749	2.723027375	2111.253105	2.365969041	0.35214578	621	385.0530576
1834B 1191	34B	1	34B_1	191	Ames-13732	53	11	28	92	106	38	35	60	41	122	18	9	162	14	3	5	5	7.467086108	2.552410707	3.044248763	13.55683607	827.8881695	27.00304166	38.43213952	60.84530508	55.34040288	35.4409685	62.73138845	32.38504301	9.47958035	45.19855379	1.325180726	9.775	2.6439523	3697.116624	2.447500951	0.403940631	587	369.9024795
1834B 1192	34B	1	34B_1	192	CHEN-406	58	14	39	111	126	38	35	54	41	164	48	10	480	13	3	3	5	7.519991457	2.46793358	4.029259478	13.31925855	827.8874087	27.23881084	39.20078935	61.01732843	54.75953122	37.67969821	65.99111691	32.31961169	9.642394077	45.71701975	0.742681857	5.576	2.223549488	2507.702226	2.429588123	0.310044133	586	440.0079089
1834B 1193	34B	1	34B_1	193	D-12361	48	14	39	101	116	45	35	65	41	156	37	10	370	13	3	1	5	7.622046301	2.820317478	4.224288723	15.94297786	827.5812957	27.90603447	38.88300427	59.20602736	54.27506696	36.05402839	63.83122551	30.55125942	9.512149328	43.28666224	0.809584416	5.078	2.912133891	1743.738506	2.938911318	0.325327716	478	396.2648195
1834B 1194	34B	1	34B_1	194	CHEN-7	46	14	12	72	86	40	35	60	41	121	21	12	252	6	3	3	3	7.179282618	2.618621945	4.151804813	15.38079194	822.7638561	27.08568567	38.74317331	58.75336802	53.68065998	36.8188367	62.47940017	31.92643802	9.8006447	43.87752122	1.330899927	8.653	2.535060976	3413.330126	2.385216566	0.339130949	656	370.4963732
1834B 1195	34B	1	34B_1	195	D-12123	48	16	37	101	116	50	35	72	41	178	37	8	296	14	5	1	3	7.52926392	2.533862617	3.969863255	15.02884191	800.0715702	27.27228684	38.42222052	58.64700426	56.14087936	36.6030929	63.8189097	31.02409636	9.919265679	44.25142807	0.796528621	5.3	2.979245283	1778.974034	3.069795037	0.279421938	530	378.720207
1834B 1196	34B	1	34B_1	196	CHEN-471	52	12	37	101	116	51	35	71	41	176	36	10	360	13	3	1	1	7.733418092	2.837789618	4.240097055	15.4256209	793.9977533	26.81276828	38.25031397	59.13278098	53.77308362	36.02665092	62.23535977	30.43792499	9.117613067	43.52750212	0.917207419	5.946	3.077844311	1931.871595	3.080778506	0.328381987	501	365.3538878
1834B 1197	34B	1	34B_1	197	D-12341	52	12	28	92	106	31	35	37	41	122	34	7	238	13	3	3	5	7.712279282	2.457616725	4.303892368	13.89855421	828.0010061	27.25389218	39.14428229	63.47590257	52.94495752	38.5265972	67.14676219	31.71044956	9.629754057	46.8341431	0.669632342	4.818	2.078457447	2318.065259	2.060388596	0.305837202	752	437.4041692
1834B 1198	34B	1	34B_1	198	D-10004	46	14	12	72	86	58	35	78	41	180	42	8	336	13	3	3	1	8.183392042	2.66827333	4.447444996	19.15699984	793.89682	NA	NA	59.42152376	NA	NA	NA	NA	NA	NA	1.136201661	5.931	3.69895288	1603.426752	3.316831738	0.299117674	382	391.0154389
1834B 1199	34B	1	34B_1	199	CHEN-411	49	15	20	84	97	48	35	67	41	167	47	9	423	13	3	3	5	7.251462784	2.772823741	3.317146087	13.76532916	822.7909034	26.56237888	38.0645646	59.37182663	55.85471894	36.94903564	62.58160416	30.75207025	9.990903514	43.26630511	0.427000511	3.102	2.906779661	1067.16035	2.811917254	0.31631884	472	389.97493
1834B 1200	34B	1	34B_1	200	D-11936	NA	NA	NA	NA	187	48	35	65	41	223	60	26	1560	13	3	1	5	NA	NA	NA	NA	NA	NA	NA	NA	NA	NA	NA	NA	NA	NA	NA	0.066	NA	NA	NA	NA	NA	NA
1834B 1201	34B	1	34B_1	201	03-21-072RM	52	12	37	101	116	43	35	63	41	168	43	8	344	13	3	3	1	7.506146226	2.491720664	3.534607505	12.5655051	849.7036043	27.66775801	39.32716959	62.52950391	54.95878422	37.77986787	66.76448183	31.93954065	9.978663471	45.5729809	0.580275026	4.618	2.238235294	2063.232589	2.354787221	0.324575066	680	443.1412004
1834B 1202	34B	1	34B_1	202	D-12181	56	16	55	127	141	47	35	60	41	167	55	10	550	13	1	3	1	7.662057478	2.470268434	3.553121772	13.71115678	813.3988879	26.51140142	38.46533927	60.69353165	52.45989186	38.43205232	65.15267917	30.12825704	9.72295633	44.40776195	0.498126326	3.633	1.696493349	2141.476123	1.943722194	0.300277893	827	428.6412865
1834B 1203	34B	1	34B_1	203	CHEN-354	50	12	12	74	88	43	35	65	41	135	25	9	225	15	5	5	1	7.68393448	2.923121043	3.410979514	16.10493045	787.0963762	26.03802386	36.40906514	57.66934007	55.46825903	NA	61.23832339	29.02097475	NA	42.08379726	0.389739317	2.42	2.55721393	946.3424125	2.92445934	0.30284038	603	427.6001703
1834B 1204	34B	1	34B_1	204	D-12309	42	18	20	80	106	44	35	60	41	157	56	13	728	13	3	1	1	7.541204866	2.655753596	4.838385632	14.48844892	824.7235504	27.06855457	38.59627445	60.15569464	51.66045908	37.81102227	65.34776045	30.96494211	9.647980006	45.03800601	0.982027068	6.778	2.75432526	2460.856784	2.963051087	0.308267334	578	445.0876146
1834B 1205	34B	1	34B_1	205	CHEN-430	41	17	34	92	107	42	35	58	41	115	44	7	308	13	1	5	5	7.702393909	2.544183268	3.152336032	15.29126269	840.6301333	28.87479064	40.83149507	63.6465915	57.61890287	36.51845084	65.53832596	31.49115561	9.978962213	47.32517053	0.657830121	4.302	2.384126984	1804.434088	2.417816147	0.367567304	630	330.0878712
1834B 1206	34B	1	34B_1	206	CHEN-155	46	16	39	101	116	42	35	60	41	135	38	8	304	13	3	5	1	7.411470823	2.461488229	3.893074301	13.08600658	828.317029	27.26464092	38.42504234	60.37405375	54.23118905	37.68441443	64.51260702	31.19280448	10.36436975	44.91448294	0.447279705	3.418	1.905206943	1794.030834	1.986397848	0.299511466	749	405.7395596
1834B 1207	34B	1	34B_1	207	D-12120	59	15	27	101	116	42	35	60	41	176	43	9	387	13	3	3	1	7.647682579	2.605140003	4.304166852	15.19806607	816.2567311	27.63128865	38.55218741	62.48141358	53.31710492	36.10999255	64.66171386	30.35673544	10.02712471	45.23651505	0.460805363	3.032	1.563772776	1938.900617	1.808794491	0.299669918	933	396.4455726
1834B 1208	34B	1	34B_1	208	CHEN-89	62	10	55	127	141	42	35	57	41	179	34	10	340	13	3	3	1	7.543291696	2.606183343	2.95461755	13.3059331	847.0458594	27.46511725	37.7143083	58.90515159	52.80826797	36.20541996	64.51646857	30.64253773	9.971720776	43.97900444	0.269977383	2.029	1.925443787	1053.783036	2.17602797	0.35283958	845	401.8877988
1834B 1209	34B	1	34B_1	209	CHEN-391	58	22	38	118	133	39	35	52	41	153	42	8	336	13	1	1	1	7.547116342	2.716652217	2.972880773	12.11311902	843.2628058	26.6299336	37.76784633	55.27578947	54.89723628	38.29878276	65.16896009	29.49414393	10.45664105	42.35445478	0.369571261	3.051	2.157421289	1414.188325	2.284662909	0.308046361	667	443.5177844
1834B 1210	34B	1	34B_1	210	PI-510545	40	24	47	111	125	37	35	66	41	186	56	11	616	13	3	1	5	7.811904644	2.516618977	4.297378129	15.30375611	804.5771301	26.92747356	38.22184614	60.57203963	50.70693109	36.9081023	64.71948396	30.33187737	9.382866364	44.59061291	1.326223504	8.666	1.951315789	4441.105866	2.185516639	0.310096574	760	433.7904511
1834B 1211	34B	1	34B_1	211	CHEN-450	53	9	49	111	125	53	35	71	41	161	42	10	420	13	1	5	1	7.566493856	2.510069606	3.719635358	13.27693801	838.3259453	27.36601212	38.84631081	62.098325	55.69470806	38.42857876	66.62084696	31.43252349	9.820802952	45.31873818	0.671149216	5.055	2.790384615	1811.578222	2.686216023	0.306604379	520	436.5420174
1834B 1212	34B	1	34B_1	212	CHEN-140	50	14	28	92	106	54	35	76	41	194	68	8	544	13	3	3	5	7.633905041	2.684134372	3.181487046	13.71267308	819.8095892	26.97267477	38.12595884	60.41355064	56.92679857	37.81718849	63.94855822	30.82786402	10.03622854	44.61774611	0.885427301	6.457	3.670644391	1759.091678	3.349271751	0.329559455	419	433.4819649
1834B 1213	34B	1	34B_1	213	BO-52	49	13	10	72	86	44	35	68	41	134	18	6	108	1	3	5	1	7.020589108	2.61092124	3.245390038	11.86225571	849.3690091	27.18149842	40.18507013	62.56848329	58.90856793	35.98343305	64.07547393	33.62491928	10.2426794	46.31705223	0.911021239	7.68	2.6546875	2892.99588	2.042630043	0.353517896	640	357.4005718
1834B 1214	34B	1	34B_1	214	D-12393	50	10	16	76	92	40	35	59	41	149	39	9	351	13	1	5	5	NA	NA	NA	NA	NA	NA	NA	NA	NA	NA	NA	NA	NA	NA	NA	4.93	1.63875	3008.390542	1.831141611	0.31135714	800	233.8528874
1834B 1215	34B	1	34B_1	215	NSL-92331	48	12	10	70	83	37	35	51	41	85	16	13	208	1	3	3	5	7.41791626	2.344852887	4.395598321	14.24042102	863.4800821	29.18684793	41.50731238	61.39132082	53.1490091	36.43770088	66.92288785	32.88333566	9.96301849	46.44428016	0.801166087	5.626	1.6380182	3434.638272	1.754307805	0.369724803	989	365.0335639
1834B 1216	34B	1	34B_1	216	Ames-13725	66	10	25	101	116	37	35	56	41	184	28	11	308	5	3	1	5	7.349046044	2.690719017	3.648878166	15.03699807	800.5645921	26.61152659	38.22871162	60.39393873	55.69833855	36.82883701	61.5844273	31.25832008	9.948209164	45.43542775	1.008681831	6.708	2.528233151	2653.236311	2.474938904	0.419756718	549	324.5712945
1834B 1217	34B	1	34B_1	217	CHEN-344	48	14	12	74	88	48	35	70	41	179	56	12	672	13	3	3	5	7.49664881	3.212331817	3.940958717	16.47787512	814.5672773	27.25946196	36.90949074	57.15720227	54.56908218	NA	61.37063655	28.7145936	NA	41.17346402	0.268095028	1.627	1.805771365	901	2.204658669	0.300704188	901	434.7018858
1834B 1218	34B	1	34B_1	218	CHEN-302	50	12	39	101	116	41	35	57	41	178	54	9	486	13	1	1	1	7.014826672	2.878660179	3.915975852	13.48875261	821.6589283	26.61970353	38.78104135	57.88992562	54.49413822	34.71160104	62.31788286	31.37368945	9.627731113	43.42849532	0.999786343	7.412	2.434640523	3044.391946	2.468555456	0.308854646	612	404.0431104
1834B 1219	34B	1	34B_1	219	CHEN-416	59	13	55	127	141	40	35	56	41	176	39	16	624	13	3	1	1	6.987249549	2.71940575	3.337622661	12.31582451	854.2734124	27.499679	39.7796257	59.93456582	57.97915073	36.77681198	64.33990131	32.1043352	10.85926629	44.6352673	0.42107804	3.419	2.12519084	1608.796695	2.331579648	0.304702347	655	395.8969588
1834B 1220	34B	1	34B_1	220	PI-634918	38	12	18	68	81	41	35	57	41	76	24	5	120	1	3	3	5	7.119619008	2.598810283	2.786416916	11.93531706	850.0515326	27.27407132	38.8267426	61.62244571	58.41579165	36.99312865	63.09662562	33.78844283	10.55530221	47.01919163	0.86053636	7.21	2.532679739	2846.787097	2.107688847	0.359417434	612	351.277696
1834B 1221	34B	1	34B_1	221	Ames-13757	55	13	43	111	126	48	35	66	41	180	21	5	105	15	3	5	1	7.879800848	2.352263048	3.614379119	14.55681227	828.366558	28.09766403	40.75333465	61.72571549	57.49160043	37.6243018	67.4024646	31.81185392	10.36701734	46.34291267	0.810814443	5.57	3.082061069	1807.232198	2.989130181	0.388395661	524	370.0171091
1834B 1222	34B	1	34B_1	222	D-12350	50	14	63	127	141	48	35	63	41	137	29	11	319	13	5	1	1	7.473016185	3.185493107	1.226855047	13.30668749	841.8677963	27.42352259	37.35478827	57.57486863	55.65887127	35.32113897	61.4196355	29.59813098	10.4134805	41.45723789	0.120159388	0.903	1.497512438	603	1.634250737	0.358874629	603	390.8477075
1834B 1223	34B	1	34B_1	223	PI-478418	61	11	20	92	106	47	35	63	41	178	36	15	540	13	5	1	5	NA	NA	NA	NA	NA	NA	NA	NA	NA	NA	NA	NA	NA	NA	NA	5.729	1.271428571	4505.955056	1.393320912	0.399870808	1330	260.3565957
1834B 1224	34B	1	34B_1	224	D-12279	43	15	12	70	83	47	35	67	41	121	23	9	207	5	3	1	5	7.169225186	2.689400098	3.261606545	12.93632829	829.8373301	26.57441415	38.82553638	59.6361315	59.67589029	39.43137826	63.7996118	32.6846945	10.26968748	44.6998496	0.800888084	6.191	2.57885906	2400.67404	2.819059185	0.359010237	596	426.6222802
1834B 1225	34B	1	34B_1	225	Cherry-Vanilla	46	14	12	72	86	45	35	67	41	111	23	5	115	3	3	5	3	7.144066633	2.669730986	2.807700994	11.53342311	858.8977024	26.63072699	37.72753228	57.02165715	59.36515486	39.3878122	63.41983041	31.44799657	11.21395187	41.32926378	0.233436484	2.024	2.752598753	735.305136	2.750387572	0.336584273	481	400.3971478
1834B 1226	34B	1	34B_1	226	PI-674266	74	10	NA	NA	177	51	35	64	41	207	39	25	975	13	3	1	1	7.448548321	2.782225698	4.349798236	16.95883742	821.8520774	28.2930066	38.45691539	58.14210063	53.47340616	34.12727465	62.62356911	30.69583199	NA	43.22202176	0.557776163	3.289	1.761415525	1867.248218	1.78867214	0.387301831	876	350.3042371
1834B 1227	34B	1	34B_1	227	D-12353	80	21	26	127	141	32	35	46	41	180	47	18	846	13	3	1	3	7.585204112	2.674857524	3.901089525	14.62041725	822.4473348	27.38158307	38.59084787	59.97327424	53.57077678	37.04315681	64.69321177	30.49332396	10.09873947	44.71969082	0.524726775	3.589	1.557711951	2304.020328	1.862556729	0.319405879	979	405.1571761
1834B 1228	34B	1	34B_1	228	D-11985	66	8	53	127	141	47	35	60	41	164	26	17	442	13	3	1	3	7.278108516	2.878777231	3.695856936	12.71801319	872.1803637	27.48617809	38.53619263	57.04518332	53.91008431	37.49964962	65.6124273	30.6811221	10.69569567	42.67340514	0.188099415	1.479	2.48989899	594	2.571098668	0.329939197	594	413.2651307
1834B 1229	34B	1	34B_1	229	BO-60	43	15	12	70	83	50	35	68	41	123	23	7	161	1	3	5	3	7.135222865	2.661609051	3.412856731	12.08676097	846.9773531	26.97464909	39.50191551	59.44386289	57.55409174	36.55877637	62.84629286	32.84258397	10.04013307	44.28799769	1.488726349	12.317	2.899122807	4248.526475	2.646828703	0.345235911	456	369.0075849
1834B 1230	34B	1	34B_1	230	Kancolla	59	5	47	111	125	31	35	44	41	103	38	10	380	13	3	3	1	7.661765872	2.618689404	3.736756797	15.23124845	822.552399	27.41951891	38.77306814	58.4808088	53.24626453	36.42764366	65.93723419	30.28907921	9.574363199	44.25147558	0.608336063	3.994	1.04491018	3822.338109	1.511898241	0.323384728	1336	408.5847451
1834B 1231	34B	1	34B_1	231	Bouchane-2	34	8	20	62	76	42	35	65	41	71	20	4	80	5	3	5	5	7.177632365	2.546850614	3.176871099	11.69011779	827.4004791	26.11215659	38.68370841	60.22961659	59.44818791	38.28449298	62.51042179	32.9951308	9.934661701	44.7831777	0.858989855	7.348	3.638820639	2019.335584	3.370926875	0.342980164	407	360.9158577
1834B 1232	34B	1	34B_1	232	Bouchane-1	36	16	14	66	80	42	35	61	41	101	26	15	390	14	3	1	5	7.832453193	2.329344924	3.799768642	14.32349469	812.7873972	27.40171537	38.8402317	60.57901293	53.27968254	37.8111813	64.12311729	31.65279938	9.977330518	45.82077788	1.037307485	7.242	2.79222973	2593.626134	2.643235232	0.322002311	592	399.1745248
1834B 1233	34B	1	34B_1	233	ICBA-Q3	41	19	24	84	97	58	35	76	41	167	53	9	477	13	3	5	5	7.260741121	2.602319105	3.761448416	12.9029397	842.6732125	27.31601935	39.94719658	59.0213584	56.97605845	37.03032636	63.43527187	32.19374471	10.26879756	43.77457337	1.353002257	10.486	3.417190776	3068.602454	3.147086122	0.300661562	477	364.3770033
1834B 1234	34B	1	34B_1	234	Ames-13729	50	12	10	72	86	52	35	58	41	150	30	11	330	13	3	1	5	6.922507894	2.628717027	3.137469523	11.29528664	837.5301162	25.98972948	38.40188351	58.87696058	60.91153463	39.14363611	62.12691151	32.9392693	10.95503877	44.5675853	0.957501448	8.477	3.107798165	2727.654613	2.778602512	0.32451501	436	403.5754371
1834B 1235	34B	1	34B_1	235	D-9992	50	14	37	101	116	47	35	66	41	157	31	6	186	13	5	3	1	7.680335556	2.741579637	4.355575808	16.53181311	798.7859208	27.37296339	38.42321148	59.64730948	52.12407071	36.14958602	62.8632476	30.39063648	9.565782121	43.15338238	0.867920188	5.25	3.36	1562.5	3.488822877	0.339524752	425	400.5883347
1834B 1236	34B	1	34B_1	236	CHEN-297	62	39	NA	NA	171	48	35	68	41	202	43	13	559	13	3	3	1	7.252800534	2.931534134	4.574954622	13.86678377	866.8832999	28.33266817	38.79917287	59.51215304	51.66491143	36.72243747	64.25251026	30.16206932	10.46751802	42.205308	0.244055394	1.76	2.195710456	801.5628816	2.299541006	0.354519921	746	382.1424558
1834B 1237	34B	1	34B_1	237	D-12424	48	14	18	80	97	36	35	57	41	150	26	25	650	13	1	1	7	NA	NA	NA	NA	NA	NA	NA	NA	NA	NA	NA	NA	NA	NA	NA	5.185	2.174033149	2384.968234	2.256123085	0.375343346	724	248.0933683
1834B 1238	34B	1	34B_1	238	D-12268	46	16	49	111	125	42	35	61	41	162	60	8	480	13	3	1	1	7.350074469	2.621352266	4.546038738	15.6360494	834.9765562	28.02114269	38.8797807	60.50847798	52.62201785	34.995833	61.68060051	31.05439334	9.250889347	44.79540468	0.876244208	5.604	1.960858586	2857.931745	2.29684099	0.291001584	792	311.5775671
1834B 1239	34B	1	34B_1	239	D-11960	50	14	28	92	107	41	35	56	41	161	47	8	376	13	3	1	1	7.023899764	3.249654326	3.712239064	15.32993273	854.7236586	28.62049867	37.19668866	54.66887728	54.77560021	34.16893344	61.30535761	29.51373883	NA	39.26067377	0.25968906	1.694	2.237780713	757	2.299301046	0.312901073	757	373.4831263
1834B 1240	34B	1	34B_1	240	D-12177	52	18	31	101	116	52	35	70	41	161	31	7	217	13	5	5	3	7.662818505	2.725761774	2.960431577	13.51951023	837.83243	27.37873179	39.07685749	57.28004045	56.34613685	37.8331084	64.59236297	30.21759041	10.13780696	44.0568388	0.414237793	3.064	3.76300578	814.2427035	3.548565168	0.335245043	346	404.2501053
1834B 1241	34B	1	34B_1	241	CHEN-427	46	14	14	74	88	41	35	56	41	139	40	7	280	13	1	5	3	7.749569405	2.63960427	3.974460453	14.19287924	798.0957055	26.22041595	38.01152939	62.29924352	52.62413215	37.57496159	64.23831964	30.59239378	9.738816768	45.46843033	0.702263665	4.948	1.83030303	2703.377483	1.919515005	0.322976636	825	443.4495732
1834B 1242	34B	1	34B_1	242	CHEN-182	46	18	NA	NA	126	47	35	61	41	123	31	7	217	13	5	5	1	7.805657889	2.577915401	3.621816495	14.44451117	820.0059994	27.15708574	37.85664059	58.22209884	54.30240112	37.90324216	63.93975014	30.22931154	9.888069572	43.53665292	0.554813674	3.841	1.994771242	1925.534076	2.371996685	0.325991583	765	436.4461846
1834B 1243	34B	1	34B_1	243	D-12251	52	12	47	111	125	32	35	46	41	131	40	9	360	13	1	3	1	7.434431692	2.783605715	3.867515861	13.68925485	822.279592	26.86838768	37.76754987	57.24451572	54.12146169	36.35481756	63.23096032	30.88632623	9.444828301	43.40497923	0.539493534	3.941	2.155802862	1828.089233	2.283682345	0.313270026	629	433.8252047
1834B 1244	34B	1	34B_1	244	D-11893	46	18	28	92	106	46	35	67	41	191	68	10	680	13	1	3	5	7.193046309	2.63628015	3.780772797	12.60038134	858.3723674	27.95064758	39.40311773	60.65240184	56.01510307	37.00099448	65.49629673	32.54893095	9.99792179	45.64378038	0.850399737	6.749	1.69787234	3974.974937	1.996317883	0.301620392	940	424.2797595
1834B 1245	34B	1	34B_1	245	CHEN-199	50	14	37	101	116	43	35	55	41	130	41	9	369	13	3	5	1	7.857731089	2.368328109	4.368638611	14.58255165	829.786707	27.69857048	38.88013452	62.25573087	51.31439795	37.5456448	66.4584992	31.04633066	9.54907443	45.8743099	0.826101551	5.665	1.529344074	3704.202408	1.78275924	0.309221261	869	436.037155
1834B 1246	34B	1	34B_1	246	Salcedo-Inia	43	19	12	74	88	58	35	77	41	130	23	7	161	13	5	7	3	7.967868259	2.849225978	3.440343521	14.86027081	803.3716695	26.45306024	37.46841268	59.99644948	53.27078451	37.45520577	63.62992418	29.35509724	10.1186933	43.33471704	0.431245059	2.902	2.538336052	1143.268638	2.623625086	0.304836311	613	439.4924641
1834B 1247	34B	1	34B_1	247	D-11986	66	35	NA	NA	171	39	35	51	41	148	33	12	396	13	3	1	1	7.458338041	2.992875246	4.849356525	17.98823446	795.0803156	27.14664387	NA	57.10337283	NA	NA	NA	NA	NA	NA	0.778530787	4.328	2.366987179	1828.484766	2.401463353	0.330369196	624	389.9295172
1834B 1248	34B	1	34B_1	248	PI-614914	50	12	49	111	125	44	35	65	41	160	47	14	658	13	3	1	3	7.939254935	2.880202453	3.720644838	15.07671828	823.9845053	27.78017628	39.00553505	60.61018895	56.82460674	36.68449648	65.50685317	30.42618243	9.924342616	44.51730761	0.543515694	3.605	3.292620865	1094.872488	3.241698716	0.353497325	393	433.8649199
1834B 1249	34B	1	34B_1	249	CHEN-141	39	21	12	72	86	48	35	70	41	135	40	6	240	13	5	5	3	7.918290777	2.994812978	3.220403776	15.26785481	829.4425304	27.79710493	38.54043453	57.51968381	55.81602658	37.04032247	64.32713926	29.3936452	10.33766245	42.5244498	0.436507969	2.859	3.700980392	772.4980132	3.26463127	0.366581492	408	435.0516116
1834B 1250	34B	1	34B_1	250	D-12329	40	12	20	72	86	49	35	71	41	129	34	10	340	13	1	3	5	7.819426792	3.181379881	3.65084287	15.36828583	825.3878934	27.36649403	39.18629848	57.51518417	56.33680547	35.40021719	63.31731323	30.02644688	10.13558976	43.09085554	0.653613196	4.253	3.779156328	1125.383454	3.20775771	0.366130962	403	413.8522173
1834B 1251	34B	1	34B_1	251	D-11973	62	12	44	118	133	41	35	55	41	141	20	8	160	13	3	5	3	7.544346361	3.030644477	3.870565658	15.15326182	817.0228897	27.03317133	38.14998509	58.46152007	55.4904625	36.28483523	62.91096158	29.65872087	10.0602964	42.59092957	0.501269901	3.308	2.001336898	1652.895124	2.449764378	0.341737166	748	428.0462892
1834B 1252	34B	1	34B_1	252	D-12256	55	9	47	111	125	45	35	63	41	188	54	8	432	13	3	3	1	7.567249588	2.740237847	4.246051062	12.45013046	839.1914218	26.49803925	39.13611934	58.77949087	52.90283881	38.704487	67.08366486	31.20958474	10.01672902	45.213704	0.487049104	3.912	2.188626907	1787.422053	2.346167365	0.320434265	721	445.09019
1834B 1253	34B	1	34B_1	253	D-12114	51	21	20	92	106	40	35	55	41	143	31	10	310	13	3	5	3	7.25672395	2.786635123	4.11613366	14.27447271	830.7424645	27.53662987	38.88775199	58.97788133	54.99563167	35.99824643	63.98289188	31.30225032	9.748286537	44.75867341	0.775674847	5.434	1.910326087	2844.540541	2.169438158	0.307010326	736	429.7276172
1834B 1254	34B	1	34B_1	254	D-12415	51	13	28	92	107	37	35	50	41	111	25	8	200	13	5	5	1	7.846679936	2.59377047	4.309261455	15.62160308	831.7393052	28.17411316	39.29649351	59.10430463	53.85805115	37.18687676	65.6588297	30.4346471	9.853845232	44.62882575	0.713751045	4.569	2.394904459	1907.800532	2.577780612	0.313459634	628	426.0026868
1834B 1255	34B	1	34B_1	255	CHEN-299	43	17	41	101	116	46	35	59	41	130	44	8	352	13	1	1	3	7.520271332	2.398947771	3.824976521	13.09266575	859.3238465	28.083782	38.98136458	60.72108189	53.82439402	37.87508399	66.81087774	31.80236766	10.15535629	45.72755159	0.403254105	3.08	2.045103093	1506.036547	2.131572405	0.324997822	776	341.3290748
1834B 1256	34B	1	34B_1	256	D-12060	55	9	37	101	116	41	35	60	41	146	34	10	340	13	3	5	5	7.867049852	2.634345831	3.8405994	15.16477177	812.1676057	27.17624098	39.6155577	59.69586109	54.02082942	37.37256119	65.01171001	30.23986663	9.953032278	45.02947212	1.515870586	9.996	3.959488273	2524.568659	3.48880568	0.340136205	469	421.6944602
1834B 1257	34B	1	34B_1	257	CICA-127	52	12	37	101	116	51	35	67	41	154	25	10	250	13	5	1	1	7.654011931	2.870151022	3.406360296	14.28826202	842.3873988	27.69622705	38.59914276	54.79062954	55.702084	37.14510416	64.92325826	29.60406981	10.4620664	41.30961763	0.391069731	2.737	2.612781955	1047.542446	2.716872447	0.324042493	532	382.5238813
1834B 1258	34B	1	34B_1	258	CHEN-398	46	26	20	92	107	50	35	68	41	130	32	6	192	13	5	5	3	7.68658587	2.797361645	1.607699199	13.18833871	826.3363929	25.94879288	37.61825677	55.86400531	55.71976172	36.84210604	62.08545773	29.14922805	10.16378032	41.92444504	0.267987043	2.032	3.16	643.0379747	3.156903284	0.390098749	450	436.1435005
1834B 1259	34B	1	34B_1	259	D-10003	52	12	47	111	125	46	35	61	41	192	59	8	472	13	1	3	1	7.460227841	2.627184283	3.469047981	12.50045876	840.5439633	27.17515417	39.42598647	60.32037567	56.46441512	38.18633351	65.95295539	31.93722616	10.06135984	45.15950834	0.721776489	5.774	2.246533128	2570.182442	2.286015829	0.328088468	649	420.354314
1834B 1260	34B	1	34B_1	260	PI-510532	80	NA	NA	NA	177	41	35	53	41	144	19	16	304	13	5	3	1	7.017571495	2.69935474	4.35793753	15.69492785	873.8816439	30.50169086	39.13947907	54.00496655	53.08898	34.38021572	63.75078533	30.36235554	NA	40.58583771	0.236993411	1.51	1.591148577	949	1.986134521	0.310973402	949	350.2860511
1834B 1261	34B	1	34B_1	261	CHEN-397	46	14	14	74	88	49	35	71	41	150	30	9	270	13	5	5	1	8.016323475	2.740799592	3.784981104	16.74331	799.8881871	27.35744362	38.22089811	57.89824791	54.416868	NA	63.18102724	29.78915111	NA	43.66540127	0.880530673	5.259	4.061994609	1294.684141	3.541257445	0.289125549	371	425.5741087
1834B 1262	34B	1	34B_1	262	CHEN-417	46	14	41	101	116	47	35	65	41	182	61	11	671	13	3	1	1	7.837082246	2.635254038	3.486316742	15.43565817	808.4372222	27.4940186	37.57003887	58.18848024	54.48438947	36.52153732	63.46468626	30.02737486	9.985235198	43.08057668	0.762521514	4.94	3.432304038	1439.266436	3.210915049	0.311066704	421	412.0716496
1834B 1263	34B	1	34B_1	263	PI-510540	48	16	28	92	107	42	35	59	41	119	29	7	203	13	5	5	1	7.607060867	2.733304126	2.79791404	12.88051627	856.2170123	27.11744542	37.57782677	56.38584908	56.63138209	38.25663295	64.36271357	29.77015417	10.64842408	41.64661346	0.238675966	1.853	2.383161512	777.5385725	2.368182456	0.336371132	582	455.7449473
1834B 1264	34B	1	34B_1	264	D-12074	72	2	NA	NA	180	59	35	82	41	214	61	40	2440	13	3	1	3	7.505439526	3.014690625	3.796086401	15.75878795	853.4676518	28.47760989	39.77740551	56.85428421	55.07477292	36.10984414	64.92459724	30.06489518	NA	42.4511436	0.389084474	2.469	2.765048544	892.931882	2.889816575	0.349827285	515	392.4169159
1834B 1265	34B	1	34B_1	265	D-12014	43	19	30	92	107	53	35	71	41	128	27	7	189	13	3	5	1	7.525624492	2.740031217	3.853169371	14.90782071	801.8690854	26.88112186	37.69363443	58.25643129	55.34825649	36.6376436	62.80230271	30.39168925	9.793268287	43.78316026	0.723029304	4.85	3.051502146	1589.381153	2.79263886	0.380756232	466	398.863438
1834B 1266	34B	1	34B_1	266	D-12359	53	21	37	111	125	40	35	49	41	141	30	4	120	13	3	3	1	NA	NA	NA	NA	NA	NA	NA	NA	NA	NA	NA	NA	NA	NA	NA	5.938	2.717898833	2184.775948	2.527920031	0.368285449	514	257.5920186
1834B 1267	34B	1	34B_1	267	CHEN-221	52	10	30	92	106	49	35	71	41	188	55	6	330	5	3	5	5	7.664177815	2.579175242	4.189901859	14.81742751	839.7833308	28.27965058	40.23072339	60.55230981	53.57396625	36.73304551	65.70671463	30.87815101	10.26016158	44.92244563	1.15072142	7.766	2.727626459	2847.164051	2.599139886	0.326504221	514	337.7868725
1834B 1268	34B	1	34B_1	268	D-12363	60	20	31	111	125	42	35	52	41	171	47	8	376	13	1	3	3	7.509569366	2.842737213	3.645675907	14.36983141	820.5540645	27.69418254	39.57732358	60.1666568	55.23064159	35.24994488	64.87350702	30.94688411	10.21933753	45.03177911	0.764475031	5.32	2.239416058	2375.619296	2.272618614	0.31818291	685	394.8771739
1834B 1269	34B	1	34B_1	269	Ratuqui	50	12	12	74	88	47	35	69	41	142	20	6	120	13	3	5	1	8.066414441	3.188764368	1.654215755	17.15786003	804.3248816	26.44701662	37.5266987	55.12910238	51.89496852	NA	61.25733039	28.23407977	NA	41.10990269	0.222880602	1.299	2.058637084	631	2.272408698	0.384419143	631	392.7495665
1834B 1270	34B	1	34B_1	270	CHEN-144	49	13	30	92	106	42	35	68	41	166	41	10	410	13	3	3	1	7.509805543	2.572887357	4.03765406	13.40147754	838.4655411	27.132974	38.53651198	59.16244555	52.57100296	38.67864242	66.52717175	31.19477887	9.911906884	44.593298	0.911166458	6.799	1.768041237	3845.498542	2.092954258	0.333050514	776	448.8536585
1834B 1271	34B	1	34B_1	271	D-12162	62	8	41	111	125	30	35	42	41	149	30	11	330	13	1	5	1	7.397585846	2.57287802	3.74446113	12.34876173	859.9127587	27.49360198	39.06903638	59.26868586	54.79449825	38.76652594	67.47212427	31.51045413	10.332039	44.72841706	0.45764511	3.706	1.852941176	2000.063492	2.070413706	0.329648221	782	424.0901269
1834B 1272	34B	1	34B_1	272	G-205-95	43	15	16	74	88	42	35	56	41	108	21	6	126	13	3	5	3	7.321549359	2.500639966	2.704365317	11.88130142	840.7236698	26.85274597	38.3018702	60.30782835	58.9000045	39.52276821	64.24425332	32.89639775	10.17661742	44.82926059	0.728680216	6.133	3.151051625	1946.334345	2.880637858	0.366753261	523	434.2845327
1834B 1273	34B	1	34B_1	273	CHEN-413	62	10	39	111	125	33	35	55	41	173	43	9	387	13	3	3	1	7.590483923	2.613297896	4.372906752	14.53992037	800.7737174	26.86808128	38.79771087	60.2676459	51.96287205	36.82957073	64.50737099	30.85413605	9.928790584	45.64981389	0.805656988	5.541	2.174603175	2548.051095	2.295740559	0.282814871	630	415.1670162
1834B 1274	34B	1	34B_1	274	CHEN-384	66	18	51	135	148	42	35	56	41	131	15	6	90	13	3	1	1	7.332512148	2.884457628	3.499965841	14.31850439	857.331896	28.1846421	40.47762655	57.79392488	55.80373733	36.50778403	66.03800424	30.45837244	10.68424317	43.74661273	0.380156292	2.655	2.963601533	895.8694247	2.827933309	0.31207423	522	399.4970317
1834B 1275	34B	1	34B_1	275	PI-614881	50	14	37	101	116	48	35	68	41	167	47	9	423	13	5	3	1	7.266574712	2.747783613	3.891549482	13.25444225	845.0695994	27.58142693	40.13427687	59.10569233	55.90073344	36.49177766	64.80388122	31.89440571	9.997590066	44.32887807	0.903952961	6.82	2.371294852	2876.065789	2.430328428	0.366498698	641	396.7675514
1834B 1276	34B	1	34B_1	276	Pasankalla	53	11	63	127	141	46	35	65	41	192	52	12	624	13	3	1	1	7.226383168	2.417197514	5.972829567	14.50750422	879.126724	29.47531846	41.58389755	61.42849551	52.15747597	38.25980184	66.37999346	31.9027407	9.441546312	47.23594239	0.89482286	6.168	2.549450549	2419.344828	2.573755705	0.277758124	637	275.0944317
1834B 1277	34B	1	34B_1	277	Kamiri	48	16	37	101	116	43	35	64	41	148	33	6	198	13	1	1	1	7.87449614	2.817151875	3.696276435	14.98780257	804.0525875	26.30222936	37.78460845	56.92945084	52.76039592	37.78873873	64.42318923	29.21628018	10.0888208	43.14659066	0.344419703	2.298	2.386748844	962.8160103	2.383788054	0.30112606	649	434.9440568
1834B 1278	34B	1	34B_1	278	D-12135	44	18	12	74	88	34	35	41	41	89	26	8	208	13	5	5	3	7.515347666	3.059995464	2.649404177	14.08304834	828.1480152	26.66086662	36.87514151	55.02955712	56.37335112	36.75578801	61.35665094	28.7367801	10.50678201	40.80281338	0.24180594	1.717	1.79414838	957	2.053122637	0.31200724	957	433.4815184
1834B 1279	34B	1	34B_1	279	D-12346	43	17	14	74	88	55	35	81	41	168	39	8	312	13	3	3	1	7.815727784	2.690429995	2.598241204	14.61119729	819.5832852	26.79668424	37.56891696	55.68327901	52.67796762	36.69670693	62.07557798	28.72554007	10.0894301	41.31960413	0.298214537	2.041	3.097664544	658.8834818	3.228536679	0.372934983	471	427.5866802
1834B 1280	34B	1	34B_1	280	D-11935	49	15	47	111	126	51	35	67	41	160	30	9	270	13	5	3	1	7.772721793	3.203313078	4.08952357	16.84096318	822.7656837	27.87346336	39.00470622	57.37381091	NA	NA	64.54017092	29.56603173	NA	43.41239265	0.556257014	3.303	3.178498986	1039.169751	3.06762711	0.345021696	493	387.3725785
1834B 1281	34B	1	34B_1	281	D-9977	72	8	47	127	141	46	35	66	41	199	23	24	552	13	3	1	1	NA	NA	NA	NA	NA	NA	NA	NA	NA	NA	NA	NA	NA	NA	NA	0.057	NA	NA	NA	NA	NA	NA
1834B 1282	34B	1	34B_1	282	CHEN-339	56	16	55	127	141	49	35	68	41	176	47	11	517	13	3	5	1	7.18481729	2.941028612	1.905576902	11.61077479	870.5185257	26.80083251	36.29496887	54.3224621	54.58905363	36.76419028	61.76373809	29.65243314	10.3489215	40.82950199	0.128415169	1.106	2.126923077	520	2.288346678	0.321971705	520	365.2963431
1834B 1283	34B	1	34B_1	283	PI-614919	50	14	37	101	116	31	35	49	41	123	40	11	440	13	5	3	1	7.411775108	2.620413381	3.261380768	13.07385904	818.8097432	26.5775599	38.13427705	55.52264467	56.49264834	38.43075605	64.25529193	31.07936572	10.11085456	43.40821033	0.865227991	6.618	3.326576577	1989.432634	3.300647884	0.327314432	444	445.9513242
1834B 1284	34B	1	34B_1	284	D-9998	56	8	28	92	116	40	35	54	41	135	35	12	420	13	3	3	3	7.876058376	2.597333684	3.41029646	15.2888607	830.6298592	27.64538227	39.13785835	60.08836216	53.27304132	36.96920458	66.1889983	29.55561988	9.857215767	44.56283723	0.308987875	2.021	2.133748056	947.159621	2.255551464	0.315411804	643	395.0370225
1834B 1285	34B	1	34B_1	285	PI-665272	56	8	47	111	125	45	35	67	41	182	33	10	330	13	3	3	1	7.115627331	2.808381844	4.294801398	12.84962484	844.3733042	26.77407938	38.21847611	58.68137961	51.81169773	37.85611647	64.69421509	31.05294911	9.734303017	43.64726893	0.785883055	6.116	2.346801347	2606.10043	2.624803923	0.304071055	594	445.7857055
1834B 1286	34B	1	34B_1	286	CHEN-383	57	7	47	111	126	42	35	60	41	145	27	12	324	13	5	1	1	7.143758996	3.137796441	2.734620164	12.0161372	875.047155	27.51175372	36.53340395	52.0472476	57.4763377	36.38426931	62.10196997	29.41269042	10.98921702	38.61982036	0.186370288	1.551	2.382488479	651	2.485369061	0.331453112	651	413.9954589
1834B 1287	34B	1	34B_1	287	D-12027	59	17	51	127	141	41	35	55	41	142	34	7	238	13	3	3	1	7.964186403	2.812678645	3.937121095	16.46119241	805.3087962	27.45773148	38.26639945	58.30140078	54.29499877	NA	64.1658587	29.63709458	NA	43.49479474	0.660423039	4.012	2.371248025	1691.936043	2.53651528	0.319677193	633	414.8451822
1834B 1288	34B	1	34B_1	288	CHEN-151	55	9	37	101	116	42	35	58	41	175	46	7	322	13	1	3	1	7.52183705	2.564947658	3.467668622	14.02589877	818.2377993	27.0186108	38.0860528	57.21379993	54.74112913	37.24621025	64.18710509	30.91316308	9.532009416	43.63017261	0.938192369	6.689	2.353675451	2841.938126	2.583132426	0.273182887	721	457.1793336
1834B 1289	34B	1	34B_1	289	D-11927	62	12	NA	NA	187	43	35	61	41	192	43	17	731	13	3	1	5	7.133434731	3.13145422	1.212438951	13.74215529	854.6700538	28.20842834	35.6426514	52.40442212	56.05117088	33.39149523	57.50737017	29.38910974	10.75507648	38.63686323	0.109250135	0.795	1.810933941	439	2.210512924	0.356946638	439	345.1307545
1834B 1290	34B	1	34B_1	290	D-12413	50	12	56	118	133	44	35	57	41	149	38	9	342	13	3	3	1	7.321362012	2.704004656	2.624531532	13.69122548	836.0572234	29.14156573	41.05259989	63.35155032	57.49451081	31.99889206	64.58101381	33.26739905	9.649928229	47.06342714	0.757261681	5.531	1.469628286	3763.536706	1.569463646	0.400228073	1103	264.6579246
1834B 1291	34B	1	34B_1	291	D-12182	52	12	37	101	116	41	35	61	41	172	43	10	430	13	3	3	1	6.876942482	2.648954767	3.709690995	13.09876524	854.5837807	27.98022272	39.71488563	59.44788538	55.44406207	36.22940315	61.93191068	31.63270748	9.297461473	44.90455048	0.949398505	7.248	2.752079867	2633.644498	2.483865254	0.364981471	601	285.0999071
1834B 1292	34B	1	34B_1	292	D-12179	57	15	39	111	125	50	35	63	41	185	38	13	494	13	5	1	1	7.717190296	2.889227539	3.749329524	15.63409565	810.9621467	27.31097076	39.12868853	57.97998512	55.21386545	35.94645243	63.40720915	30.16851421	10.00700109	44.12723153	0.841427028	5.382	3.32196162	1620.127086	3.185051444	0.341324323	469	414.9929806
1834B 1293	34B	1	34B_1	293	CHEN-390	58	12	57	127	141	45	35	61	41	161	26	16	416	13	3	1	1	6.973082685	3.109062288	2.195057258	11.92457369	889.3450128	28.07900458	37.05183388	53.60405228	57.98733725	36.67640125	61.45812983	29.92593967	11.18481746	39.45778384	0.143094884	1.2	2.010050251	597	2.492241192	0.341687737	597	409.7232344
1834B 1294	34B	1	34B_1	294	CHEN-429	50	14	37	101	116	42	35	65	41	156	43	9	387	13	3	3	1	7.231138164	2.845974769	3.699741574	14.44689144	803.0549629	26.77963409	38.53350008	59.34063935	56.44959423	36.18345154	61.83471798	30.49615318	10.12333134	43.88029433	1.131625006	7.833	3.289962825	2380.877966	3.345793165	0.312161672	538	364.4298314
1834B 1295	34B	1	34B_1	295	CHEN-212	52	20	68	140	155	44	35	61	41	110	65	16	1040	13	3	1	1	7.138307926	2.568717567	3.572341444	12.93117436	869.875256	28.55206898	39.73871221	59.86051796	58.05195097	36.93094817	65.44256714	32.08879847	10.75659923	44.85991072	0.492936367	3.812	1.877412032	2030.454655	2.149917486	0.326262417	881	368.6526345
1834B 1296	34B	1	34B_1	296	CHEN-358	53	11	NA	NA	171	42	35	68	41	213	45	19	855	2	3	1	1	7.397292076	2.453869812	2.809482857	14.88533846	827.9521975	28.4595496	39.45528687	61.86429733	54.52193146	34.35818039	64.34106943	32.15086725	9.599422122	46.35380633	0.757961434	5.092	2.353846154	2163.267974	2.413577648	0.29168687	715	316.5698752
1834B 1297	34B	1	34B_1	297	D-12082	50	14	37	101	116	52	35	72	41	180	48	5	240	13	3	5	5	7.944051758	2.705303164	3.715766195	16.41113504	809.8549837	27.60032748	38.68873077	58.18688634	53.41896196	NA	64.5976405	30.08472712	9.283205519	44.38721751	1.431379198	8.722	3.905027933	2233.530758	3.561029902	0.322184612	358	406.7273926
1834B 1298	34B	1	34B_1	298	CHEN-110	76	16	NA	NA	187	48	35	66	41	222	32	19	608	13	3	1	1	NA	NA	NA	NA	NA	NA	NA	NA	NA	NA	NA	NA	NA	NA	NA	0.223	1.438709677	155	2.155747799	0.340816645	155	411.3275141
1834B 1299	34B	1	34B_1	299	D-11918	58	14	39	111	126	43	35	55	41	143	30	9	270	13	3	5	3	7.374452142	2.754326005	2.877748053	13.23534877	854.005248	27.52163199	39.41443579	57.39126693	55.75101041	37.4726523	65.02159643	30.86340649	10.19303686	43.3224179	0.455163644	3.439	1.818417639	1891.204708	2.044173515	0.273930312	771	425.4515129
1834B 1300	34B	1	34B_1	300	CHEN-433	61	11	NA	NA	187	48	35	70	41	226	40	27	1080	13	3	1	1	NA	NA	NA	NA	NA	NA	NA	NA	NA	NA	NA	NA	NA	NA	NA	0.159	1.127659574	141	1.644150732	0.334808919	141	386.7823771
1834B 1301	34B	1	34B_1	301	D-12389	57	15	NA	NA	171	47	35	65	41	198	43	13	559	13	3	1	1	7.655410156	2.817115392	4.076178766	15.12866046	830.2627593	27.27023	38.80003183	57.42854775	50.35678437	36.80203232	64.31629679	29.76659406	9.831637163	43.20818295	0.357641533	2.364	2.148318043	1100.39573	2.387011848	0.314410221	654	400.2300371
1834B 1302	34B	1	34B_1	302	CHEN-412	48	16	28	92	116	45	35	63	41	150	35	11	385	13	3	3	1	7.806823246	2.897800023	2.631911931	13.28337983	830.6592125	26.71390791	37.4592928	58.0065054	56.46156382	37.19920501	64.17657965	28.90036962	10.66783982	42.00363973	0.311495257	2.345	2.510172144	934.1988778	2.582842277	0.349248593	639	439.8255287
1834B 1303	34B	1	34B_1	303	G-205	52	12	20	84	97	45	35	61	41	152	41	10	410	13	3	5	3	7.665120877	2.33736251	3.420557259	13.07677084	821.0080287	26.82420563	39.18414051	61.61135142	54.12168938	39.17320549	65.67501437	31.88257416	10.08277864	46.84236587	1.190247682	9.102	2.940298507	3095.604061	2.682189341	0.336798249	536	396.5415718
1834B 1304	34B	1	34B_1	304	CHEN-376	50	14	28	92	107	42	35	59	41	174	43	12	516	13	3	3	3	NA	NA	NA	NA	NA	NA	NA	NA	NA	NA	NA	NA	NA	NA	NA	3.868	1.24813154	3099.032335	1.438032883	0.419065083	1338	253.8548482
1834B 1305	34B	1	34B_1	305	D-12020	52	12	37	101	116	44	35	59	41	163	58	11	638	13	1	1	5	7.564044189	2.442164317	3.504797547	15.77517869	824.4707657	28.49114019	40.79086598	62.22331505	54.12916431	34.5286944	64.18717679	31.23855962	8.951423509	45.83982328	1.085174542	6.879	2.390532544	2877.601485	2.397974568	0.345829678	676	275.8851108
1834B 1306	34B	1	34B_1	306	CHEN-350	49	13	30	92	106	42	35	61	41	152	31	9	279	13	3	5	1	7.930536109	2.94347181	2.285831959	14.11787062	826.8225158	26.89313538	36.70736686	55.59503164	56.36195063	36.27572165	62.75874608	28.76234071	10.5298617	41.57989774	0.2466392	1.747	2.718220339	642.6999221	2.742818462	0.338061944	472	442.3087502
1834B 1307	34B	1	34B_1	307	CHEN-112	53	NA	49	101	116	42	35	58	41	156	29	7	203	13	3	3	1	7.522205272	2.947639329	1.681405082	13.97874537	852.9756418	27.61698508	35.76812425	56.99979741	56.19146216	34.21987836	61.08207746	29.22282298	10.12241972	41.2435913	0.159357697	1.14	1.922428331	593	2.126980521	0.352541446	593	330.9599956
1834B 1308	34B	1	34B_1	308	CHEN-401	59	11	41	111	126	39	35	54	41	138	29	6	174	13	3	5	1	7.388314621	2.514482139	3.002109327	13.62700973	815.2488959	26.841207	37.93774372	59.89403503	56.15167395	36.99178159	62.0959263	31.36840697	9.822698258	44.64723668	0.721958975	5.298	3.069469835	1726.030971	3.27437948	0.286280888	547	406.711356
1834B 1309	34B	1	34B_1	309	CHEN-161	54	10	47	111	125	46	35	62	41	198	57	12	684	13	3	1	1	7.028377457	2.652872072	3.443898784	12.14902126	843.8908017	27.0264776	38.40531331	59.88039595	54.76982322	36.63569192	62.9477426	32.43585344	9.90299576	44.65851159	0.750202063	6.175	2.289795918	2696.746881	2.401583108	0.295883038	735	432.3107963
1834B 1310	34B	1	34B_1	310	D-12038	52	12	37	101	116	45	35	57	41	150	39	10	390	13	1	3	5	8.173492875	2.6523572	3.611713332	13.03209552	836.2895565	28.09898706	38.58959604	59.29575814	51.50176492	33.87569516	62.71925199	30.37223457	8.570076422	43.78669898	0.434229423	3.332	NA	NA	NA	NA	NA	NA
1834B 1311	34B	1	34B_1	311	D-12021	56	16	NA	NA	187	47	35	66	41	192	55	18	990	13	3	1	1	6.676706999	2.733788576	2.513344527	14.02644261	848.7617011	29.35703311	38.44718534	56.64540424	56.10629371	33.21826675	61.17573903	31.18524946	10.06240594	43.04022488	0.203944476	1.454	1.754250386	828.8440529	1.979064032	0.329821673	647	313.8253487
1834B 1312	34B	1	34B_1	312	CHEN-192	50	14	20	84	97	40	35	56	41	132	32	9	288	13	1	3	1	7.428807277	2.812749606	3.29956498	12.94859452	841.2255932	27.08026953	38.23596479	58.31366856	57.22013041	38.02076377	65.09441863	30.76451287	10.20297322	43.5611453	0.525065508	4.055	2.178517398	1861.357639	2.402217174	0.323652048	661	434.712548
1834B 1313	34B	1	34B_1	313	D-12172	68	43	NA	NA	177	54	35	73	41	241	34	14	476	8	3	1	1	7.492163331	2.60482361	3.772014967	14.28411025	870.0055653	29.28854304	38.50460363	53.68058025	54.54115445	36.2733255	63.66502078	30.53739953	10.76506237	41.47353329	0.239401688	1.676	1.939814815	864	2.349065642	0.295044879	864	363.7781146
1834B 1314	34B	1	34B_1	314	CHEN-333	74	18	NA	NA	180	50	35	60	41	211	37	14	518	13	1	1	1	7.19194158	3.073816258	3.061734001	14.12314055	838.3219994	26.69187579	36.67182224	53.21071441	54.62536936	36.98179961	60.083392	28.96653352	10.13353662	39.84639818	0.268480902	1.901	2.339344262	812.620883	2.572843582	0.341040224	610	314.0360839
1834B 1315	34B	1	34B_1	315	D-9994	50	14	28	92	106	47	35	63	41	168	41	9	369	13	3	3	5	7.627389603	2.922238672	4.071460273	15.73842064	820.331344	27.4812531	38.59762236	57.42725589	52.84430025	36.6979757	63.74542576	29.95591717	9.678654897	43.63391745	1.160708522	7.375	3.706818182	1989.576947	3.445275571	0.334445264	440	388.7177288
1834B 1316	34B	1	34B_1	316	CHEN-142	46	38	34	118	133	50	35	70	41	157	39	9	351	13	1	3	1	7.042257238	2.662562873	3.704951385	13.37058455	843.3552023	27.81324078	39.14425042	58.0646116	57.09329532	36.61996977	63.2331174	32.14013903	10.22704245	45.1346171	0.652618232	4.881	2.18028169	2238.70155	2.442523132	0.362435625	710	374.084567
1834B 1317	34B	1	34B_1	317	D-12122	54	18	29	101	116	41	35	58	41	166	48	11	528	13	3	3	3	7.295768642	2.738099667	3.679931038	13.52520071	846.8408733	27.90385536	40.18974836	57.78696154	55.61479857	36.63342105	66.39623392	30.94666896	10.42189658	43.78476095	0.489612266	3.62	2.038626609	1775.705263	1.956728951	0.322199274	699	376.5943024
1834B 1318	34B	1	34B_1	318	D-12081	80	NA	NA	140	155	41	35	61	41	187	27	16	432	13	3	1	1	7.391608746	2.954107553	3.515776992	14.25575299	867.3200347	28.35723964	38.56371319	55.19955425	56.62892076	36.86980244	64.3597088	30.38156093	10.68453962	41.43295236	0.353115002	2.477	2.701348748	916.9493581	2.787411294	0.313584205	519	382.2846966
1834B 1319	34B	1	34B_1	319	PI-614934	46	18	54	118	133	43	35	65	41	139	35	9	315	13	3	3	1	7.855840496	2.780316063	3.184717898	14.51405424	836.3231121	27.94331407	39.21207993	57.82636469	57.28013356	36.74018723	65.50076909	30.29504214	10.45234419	43.62848225	0.453709336	3.126	2.217041801	1409.986947	2.32744452	0.353854115	622	415.9612774
1834B 1320	34B	1	34B_1	320	PI-587173	55	13	24	92	106	48	35	68	41	173	43	7	301	13	5	5	5	7.422088627	2.999372137	3.503165872	13.55216245	860.5237452	28.11572821	39.74483414	57.74657371	58.56455622	37.54703159	65.83116176	30.70846525	10.90967401	43.63294091	0.451558053	3.332	3.447887324	966.3888889	3.068047527	0.342290074	355	408.0754278
1834B 1321	34B	1	34B_1	321	PI-510551	46	12	18	76	116	47	35	59	41	156	61	14	854	13	1	1	1	7.879494602	2.862613802	4.78466868	15.82627153	802.794446	26.67789071	38.50861236	58.04909129	52.05976841	NA	65.0572286	29.86188539	9.531372949	44.04085554	0.793212729	5.012	2.611510791	1919.195592	2.697168318	0.320701889	556	440.0282057
1834B 1322	34B	1	34B_1	322	PI-614915	36	24	14	74	88	52	35	73	41	120	38	8	304	13	3	3	5	7.704580015	2.86819794	2.876529696	14.36427036	829.1643535	27.14993458	37.78286313	58.7107214	57.02627306	37.42649985	63.4277116	30.16356912	10.18704033	42.69243805	0.527168722	3.67	NA	NA	NA	NA	NA	NA
1834B 1323	34B	1	34B_1	323	PI-510546	53	11	37	101	116	36	35	48	41	141	43	6	258	13	3	3	3	7.610684999	2.692428739	3.600062834	14.45164244	816.2557715	27.28516065	38.47295895	57.725137	53.83111183	36.41469579	63.89408692	30.88583041	9.765579569	43.72474819	0.725906	5.023	2.717601547	1848.320996	2.675793474	0.293766637	517	435.4682163
1834B 1324	34B	1	34B_1	324	CHEN-400	48	16	47	111	126	50	35	66	41	163	43	7	301	13	5	1	1	7.671579037	2.604954548	4.385312879	14.27023642	825.9297216	27.62156344	39.28079147	59.87831426	52.06939581	36.80123903	66.12316452	31.00461918	10.167768	45.54533204	0.633741199	4.441	2.112466125	2102.282232	2.20580102	0.312691339	738	401.6684216
1834B 1325	34B	1	34B_1	325	PI-510537	48	12	58	118	133	46	35	65	41	166	46	8	368	13	1	1	1	7.79561116	2.61608701	3.528677056	12.74446449	869.0001756	29.43142232	40.86433377	59.44151478	54.0898086	35.77565634	63.21259705	30.81336148	8.892483443	44.65129035	0.357609674	2.806	1.461139896	1920.41844	1.778426532	0.286192225	579	205.181742
1834B 1326	34B	1	34B_1	326	D-12395	39	23	12	74	88	55	35	76	41	148	40	7	280	13	3	3	3	7.796260777	2.687141823	2.343916058	14.02118834	822.441311	27.10616485	36.89356347	55.39990782	54.36699739	35.91674664	60.7530478	29.00221611	10.4033262	41.33952267	0.221394564	1.579	3.090019569	511	3.142102098	0.3760865	511	425.1824487
1834B 1327	34B	1	34B_1	327	PI-478414	48	16	47	111	126	44	35	60	41	161	48	8	384	14	3	1	5	8.284657003	2.952387072	2.164558118	12.49164676	790.7711222	26.12346219	36.97793137	57.83827724	50.21352577	35.54360189	59.93397962	29.17145812	7.935906032	42.6327892	0.842936323	6.748	1.892473118	3565.704545	1.994921563	0.370137909	837	133.6558993
1834B 1328	34B	1	34B_1	328	D-12222	51	11	39	101	116	46	35	61	41	142	35	6	210	13	3	1	1	7.672891208	3.3261061	1.078685684	14.74414353	833.5016998	28.10595313	36.30064491	54.51824374	55.84696269	32.20085536	60.37659142	29.57776953	10.53246908	39.71834172	0.106157833	0.72	1.531914894	470	1.639914169	0.401333343	470	379.3985493
1834B 1329	34B	1	34B_1	329	CHEN-197	51	17	24	92	107	42	35	58	41	142	23	10	230	13	3	3	1	7.489435577	2.65872183	1.823092465	14.94748127	809.6217211	26.57287294	35.83599082	57.28498711	53.70918528	33.80413667	58.49896828	29.61173291	9.393147797	42.01721241	0.657689176	4.4	1.440298507	3054.92228	1.762235041	0.323648393	1072	354.1903737
1834B 1330	34B	1	34B_1	330	CHEN-425	66	6	NA	NA	171	48	35	68	41	186	54	18	972	13	1	1	1	7.809654056	2.877765683	4.281600332	16.38664753	832.0831986	27.82232841	38.76652052	58.37643268	51.49020249	NA	65.01412129	29.1763828	NA	42.70416778	0.35657345	2.176	1.608695652	1352.648649	1.8427786	0.368131223	966	388.4662852
1834B 1331	34B	1	34B_1	331	D-9985	53	11	47	111	126	46	35	62	41	177	41	10	410	13	5	1	1	7.122126652	3.286519704	4.834272373	16.63129751	844.0609415	28.07060983	39.39223959	56.38043133	52.36831157	NA	63.63599283	29.77038797	NA	41.37503123	0.539186665	3.242	2.867256637	1130.697531	2.883098399	0.37805104	452	359.2306974
1834B 1332	34B	1	34B_1	332	CHEN-330	50	14	47	111	125	42	35	56	41	148	32	11	352	13	3	1	1	7.246238582	2.947133442	3.669860285	14.04953889	814.8065209	26.82251742	36.86796818	56.77509696	55.20294712	36.58291092	61.53777835	30.06541269	10.09118042	42.64535029	0.783261793	5.575	3.530413625	1579.135079	3.279333324	0.311991488	411	423.25992
1834B 1333	34B	1	34B_1	333	D-12362	53	11	37	101	116	40	35	60	41	179	51	12	612	13	1	3	1	7.528916517	2.594778257	4.253802243	13.73149986	817.9064729	26.840603	38.4006072	60.70436457	51.92463096	37.14305629	63.95730805	31.06245138	9.75154212	44.86328578	0.744384607	5.421	1.882224646	2880.102549	2.031948149	0.290330432	917	435.8422724
1834B 1334	34B	1	34B_1	334	CHEN-69	52	10	56	118	133	42	35	55	41	143	38	11	418	13	1	1	1	7.748513944	2.808597129	4.386206016	15.33315974	839.8218768	27.77443092	39.06342585	58.82211202	51.72116572	37.09714816	66.02433884	29.44478819	10.27472192	43.01057591	0.270016943	1.761	2.211347518	796.3470173	2.425875318	0.313699145	705	407.3599546
1834B 1335	34B	1	34B_1	335	TITICACA	36	8	18	62	80	55	35	72	41	84	26	6	156	5	3	5	3	7.121761096	2.604406531	3.159174603	12.54971944	838.6161149	26.57123497	37.81111304	56.24985736	57.37011613	38.57132159	61.64382495	31.90627242	10.51673582	43.33629321	0.817363227	6.513	2.833976834	2298.183924	3.080932207	0.359481988	518	386.8679996
1834B 1336	34B	1	34B_1	336	QQ74	39	13	14	66	80	52	35	75	41	114	21	6	126	6	3	5	3	7.097446849	2.562952729	3.08775681	11.30180435	848.6472474	26.90731944	39.91340695	58.54813736	61.6199102	38.46764764	63.86433499	33.88413262	10.58825096	44.96142435	1.259021005	11.14	3.061386139	3638.874515	2.981307249	0.359185006	505	322.5851615
1834B 1337	34B	1	34B_1	337	PUNO	39	13	14	66	80	51	35	70	41	97	35	7	245	15	3	3	5	7.32124394	2.575274362	3.703067124	13.94548845	837.39098	27.42595491	38.63689235	60.22849637	55.49563538	38.53955818	63.13963714	31.68497542	9.987688824	44.15736203	1.598013521	11.459	2.709734513	4228.827564	2.790446254	0.372469963	565	409.324217
1834B 1338	34B	1	34B_1	338	REDHEAD	34	16	16	66	80	48	35	68	41	100	29	4	116	15	3	5	7	7.250591267	2.535980194	4.369588637	12.17546974	902.05217	29.12020179	41.88549869	64.66917731	55.47774985	39.54414335	66.8585059	32.47010659	9.805786639	47.45572861	1.472136046	12.091	3.692464358	3274.506895	3.205478154	0.342310392	491	263.1881984
1834B 1339	34B	1	34B_1	339	KASLAEA	37	11	14	62	75	NA	13	NA	19	108	15	11	165	6	3	5	3	8.373987667	2.980523188	3.57235134	12.71272273	819.7899474	26.40250932	36.76645948	55.34113691	57.71981525	36.52017868	61.44597293	31.20771923	10.3286552	42.00846346	1.031256068	8.112	2.963709677	2737.110204	2.851374334	0.348760434	496	413.1950097
1834B 1340	34B	1	34B_1	340	QUF9P39-64	52	NA	18	70	83	46	35	59	41	110	24	8	192	3	3	5	3	7.445258419	2.763943633	2.910715389	14.01623882	812.304622	26.61443396	36.74070449	59.42600583	58.96505688	36.41551081	59.6004457	31.64584487	10.32228675	44.31327283	1.188997539	8.483	3.082222222	2752.23504	3.198084006	0.340691689	450	322.5099959
1834B 1341	34B	1	34B_1	341	11WAQ-102.5	40	12	18	70	84	NA	13	NA	19	159	20	22	440	6	3	1	5	7.256807633	2.435760196	3.00645113	12.42367568	847.3895076	27.38996581	38.57221105	60.19172563	59.16810089	36.88915067	62.7123776	33.22287353	10.21033069	45.27472524	1.342750867	10.808	3.076335878	3513.270471	2.97092093	0.346242774	524	286.6338325
1834B 1342	34B	1	34B_1	342	11WAQ-102.52	39	13	14	66	80	55	35	76	41	106	16	18	288	5	3	3	3	7.176860313	2.49268638	2.795633464	11.99185817	838.9167322	26.98195977	39.49598933	60.61515091	60.42959707	38.90036657	63.89372187	33.47455845	11.3406765	45.96718099	1.700445489	14.18	3.432304038	4131.33564	3.277985126	0.332050642	421	317.7573196
1834B 1343	34B	1	34B_1	343	11WAQ-102.8	39	11	16	66	80	55	35	74	41	111	25	7	175	12	3	5	3	7.316777127	2.559449169	3.187951584	12.94845208	825.371598	26.82271594	38.57011291	59.68862372	57.99043425	37.58885482	62.38956819	32.44943529	10.07923214	44.58077341	1.452039416	11.214	2.856015779	3926.448895	2.743319151	0.342181711	507	313.0469711
1834B 1344	34B	1	34B_1	344	11WAQ-104.2	46	14	12	72	86	38	35	60	41	94	21	17	357	6	3	5	5	7.330616748	2.253485343	2.775301933	12.21726061	845.5476772	27.26554342	40.12673076	62.71860362	55.67736735	38.29600339	64.68184158	33.56356068	10.5061056	46.95567374	1.491483175	12.208	3.156822811	3867.179355	2.67221925	0.350808391	491	313.9748205
1834B 1345	34B	1	34B_1	345	11WAQ-104.21	48	10	12	70	84	NA	13	NA	19	159	19	6	114	6	3	5	7	7.134206967	2.444745284	3.131790157	12.17860939	854.353633	27.63041787	39.48522627	61.02826613	59.06851228	37.76689258	62.90419726	33.16251256	10.79976179	45.47014648	1.126764941	9.252	3.047285464	3036.144828	2.876652188	0.35818712	571	297.3434297
1834B 1346	34B	1	34B_1	346	11WAQ-104.60	37	11	14	62	75	NA	13	NA	19	126	20	6	120	6	3	5	3	7.294169038	2.506535276	3.261827217	12.90639724	839.4669527	27.30433851	39.0938349	59.59393743	58.09034031	38.0550518	63.41687652	32.67593936	10.66177623	44.9576431	1.332972707	10.328	2.86259542	3607.914667	2.721887768	0.343897731	655	348.4676067
1834B 1347	34B	1	34B_1	347	11WAQ-104.88	48	10	14	72	86	36	35	62	41	109	13	21	273	5	3	5	3	7.347338265	2.513403883	3.700704384	13.12208061	832.9527564	26.97177758	39.01828656	58.8022452	57.11007589	38.67748323	63.78517534	32.53780704	9.863931252	43.23927494	1.689992762	12.879	3.337423313	3858.965074	3.128632945	0.322646877	489	349.5703027
1834B 1348	34B	1	34B_1	348	11WAQ-106.49	40	18	12	70	83	46	35	61	41	81	26	10	260	5	3	3	5	7.233455534	2.868639545	2.814273025	12.31756616	822.7904289	26.90552594	38.16878927	58.67277997	54.66097006	35.90907118	58.64226597	30.53949961	8.925883786	43.53389149	0.98207955	7.973	2.068119891	3855.192358	2.358199702	0.341496249	734	210.2295478
1834B 1349	34B	1	34B_1	349	11WAQ-106.85	41	11	20	72	86	49	35	68	41	99	17	10	170	6	3	5	3	7.114995409	2.355537324	3.523356018	12.4318478	857.1769737	27.86241278	40.24724039	60.90203697	58.50957051	38.76453373	65.4549044	33.68582416	10.6289584	45.61257079	1.261335278	10.146	2.882	3520.471895	2.925015655	0.332838955	500	324.7684473
1834B 1350	34B	1	34B_1	350	11WAQ-107.22	43	15	14	72	86	48	35	68	41	128	23	9	207	5	3	1	5	7.343689231	2.749962325	3.518308185	14.22738196	807.8968317	26.4383294	37.99520697	58.05026076	56.76316415	36.18221572	61.70490295	31.83279813	9.746236897	43.45543096	0.77325821	5.435	3.871428571	1403.874539	3.31016043	0.369936612	420	308.8738501
1834B 1351	34B	1	34B_1	351	11WAQ-107.3	39	9	26	74	88	61	35	73	41	120	20	9	180	5	3	5	5	7.363882138	2.492254741	4.682880164	13.2452337	837.305787	27.63098353	38.74671675	61.84973952	55.01067234	36.48517481	62.09012902	32.60555879	9.405386247	44.83096853	1.09723516	8.284	3.670588235	2256.858974	3.201855287	0.31471165	425	281.9652096
1834B 1352	34B	1	34B_1	352	11WAQ-107.65	41	15	16	72	86	62	35	84	41	141	26	18	468	6	3	1	1	7.270113912	2.432429619	4.746190617	13.00279951	865.5209423	28.71972833	39.33268626	59.33155961	56.7535927	37.80896387	63.50145431	32.80370142	9.414946777	44.23821915	1.348390309	10.37	3.212230216	3228.286674	3.084547962	0.291363407	556	271.764215
1834B 1353	34B	1	34B_1	353	11WAQ-107.67	37	16	17	70	83	51	35	70	41	98	22	7	154	6	3	5	5	7.136067397	2.482473829	4.801071378	11.32459306	885.4871834	28.34817998	39.89009541	62.46520624	57.2284932	37.99093117	64.83261687	34.12752907	9.296315396	45.74386845	0.895435573	7.907	3.226611227	2450.558634	3.136186993	0.304365435	481	290.4379745
1834B 1354	34B	1	34B_1	354	11WAQ-107.68	39	9	18	66	80	51	35	71	41	105	18	11	198	12	3	3	1	7.060345511	2.529675285	2.98702158	11.81955037	845.0174176	26.84833073	39.63788553	61.94910334	60.96019492	38.91206139	64.65319943	33.44573152	11.01708694	46.89864624	0.638964893	5.406	3.210416667	1683.893576	2.918100123	0.308028083	480	343.6493326
1834B 1355	34B	1	34B_1	355	11WAQ-107.7	39	9	18	66	80	52	35	70	41	106	21	6	126	4	3	5	3	7.085195278	2.501949572	2.847397456	12.25969147	834.0109954	26.98850927	37.88055715	60.81471676	60.78618744	35.95795335	62.10612648	33.67489793	11.06371119	46.35202323	1.010688965	8.244	3.485416667	2365.283921	3.063328327	0.345794523	480	295.0112275
1834B 1356	34B	1	34B_1	356	11WAQ-107.82	39	11	16	66	80	52	35	75	41	97	28	11	308	6	3	5	5	7.274853828	2.407044681	2.985124338	11.64742858	871.4205484	28.50885196	39.3803584	62.1273133	58.09323712	37.02019489	62.90836352	34.06099226	9.940027549	47.29165953	1.40421399	12.056	3.222222222	3741.517241	2.93323872	0.299489793	522	179.2678793
1834B 1357	34B	1	34B_1	357	11WAQ-107.84	43	15	12	70	83	49	35	67	41	130	24	8	192	13	3	5	3	7.56094418	2.604542912	2.364055452	12.7289276	817.7179127	26.4550902	37.71781331	58.65896673	55.41306477	37.12596559	59.28944841	31.28464302	8.478404498	44.85594055	1.175007307	9.231	2.897260274	3186.113475	2.794904682	0.339442155	584	207.9126972
1834B 1358	34B	1	34B_1	358	11WAQ-108.18	41	11	16	68	81	46	35	65	41	96	34	5	170	6	3	5	5	7.193572376	2.577838145	3.068467149	11.86538669	849.0590524	27.20866167	38.75487562	60.74619691	59.04255206	38.90542464	64.29824406	33.40600677	10.61256508	46.1328958	1.149518663	9.688	3.300699301	2935.135593	2.950018538	0.344809838	572	382.9145554
1834B 1359	34B	1	34B_1	359	11WAQ-108.34	41	13	14	68	81	57	35	82	41	137	35	9	315	6	3	3	3	7.21298744	2.557184808	2.797430893	11.2966693	854.6371019	27.02853502	39.86594504	61.52372287	61.39056699	39.13983368	64.46099353	34.10733981	10.8074852	47.61305958	1.463596475	12.956	2.962151394	4373.848016	2.569358089	0.358764033	502	338.2535642
1834B 1360	34B	1	34B_1	360	11WAQ-108.42	40	13	27	80	95	53	35	77	41	102	23	6	138	15	3	5	3	7.137943117	2.560167643	2.404195151	11.98135925	832.0653276	26.2005183	36.83687965	55.66972459	60.91486248	39.64876971	61.92266034	31.93423376	10.49364384	42.95376663	0.532331791	4.443	2.388888889	1859.860465	2.542330514	0.382091066	576	393.0491807
1834B 2001	34B	2	34B_2	1	BO-55	46	12	14	72	86	48	35	65	41	127	24	10	240	13	3	3	5	7.152807156	2.621935351	3.645409607	14.57533452	826.231127	27.39260881	39.79829205	59.91878188	55.29905762	36.36659991	63.47861233	32.09188434	9.16783531	44.80326666	1.586379409	10.884	3.111888112	3497.555056	2.824621672	0.383325216	572	344.7172508
1834B 2002	34B	2	34B_2	2	Moroccan Yellow	37	11	18	66	80	42	35	61	41	89	22	6	132	5	3	5	3	7.364522474	2.11664754	2.298301061	11.10549551	846.3572054	27.09790721	40.2800213	64.75124101	60.65251477	38.68991178	66.9538716	34.69977491	10.78201551	49.19912433	0.832134779	7.493	2.980861244	2513.70305	2.426980049	0.368510863	627	330.1514648
1834B 2003	34B	2	34B_2	3	Bouchane-3	36	14	16	66	80	46	35	63	41	84	29	4	116	3	3	5	5	7.25842236	2.671112537	3.111946414	12.4923502	837.4984039	27.66095605	39.68805514	60.56954277	58.08132252	37.80976795	64.53896006	32.58699574	10.34950527	45.7398773	0.787767604	6.306	2.30478955	2736.041562	2.486807117	0.347643607	689	403.1264708
1834B 2004	34B	2	34B_2	4	PI-614889	56	NA	18	68	81	46	35	75	41	111	22	17	374	5	3	3	5	7.317902817	2.45491451	2.786555925	12.74704718	809.5153091	26.53904604	38.33288453	62.40972046	58.20855471	36.4483665	62.43001065	33.0644216	10.11141892	46.53502353	1.364698871	10.706	3.511304348	3049.009411	2.714052543	0.380709476	575	320.6219484
1834B 2005	34B	2	34B_2	5	ICBA-Q5	39	11	16	66	80	56	35	78	41	97	23	13	299	5	3	3	3	7.269070933	2.391882608	2.590442393	12.71499125	812.7423793	26.61065174	38.34157875	62.16341569	58.00269582	36.43981693	62.31651671	33.24934607	10.11852182	46.60252528	1.029151392	8.094	2.898954704	2792.040865	2.66170727	0.378045145	574	306.7800007
1834B 2006	34B	2	34B_2	6	PI-614927	46	6	16	68	81	38	35	56	41	96	24	5	120	13	3	5	5	NA	NA	NA	NA	NA	NA	NA	NA	NA	NA	NA	NA	NA	NA	NA	3.491	2.628183362	1328.293928	2.629349519	0.383611569	589	350.1006628
1834B 2007	34B	2	34B_2	7	D-12225	51	21	39	111	125	42	35	57	41	171	56	12	672	13	1	1	1	7.147306194	2.710792309	4.20289559	13.97450024	827.0434189	27.39938218	39.25897426	61.14434947	52.99554312	36.38460255	65.2542165	31.35841839	10.01865456	45.92915822	0.748613978	5.357	1.825503356	2934.533088	2.047087027	0.317307493	894	409.8806891
1834B 2008	34B	2	34B_2	8	PI-665276	39	11	20	70	83	43	35	69	41	148	50	11	550	13	1	1	5	NA	NA	NA	NA	NA	NA	NA	NA	NA	NA	NA	NA	NA	NA	NA	4.999	1.306563707	3826.066785	1.371950661	0.437614599	1295	263.6349707
1834B 2009	34B	2	34B_2	9	CHEN-298	43	19	56	118	133	38	35	82	41	237	62	12	744	13	3	1	1	6.929128563	2.77049302	3.599128787	13.5057679	828.121664	27.20113746	38.22101453	56.88879452	54.34167834	36.30616017	62.35851718	31.36958522	10.09391206	43.77510246	0.79427421	5.881	2.646496815	2222.182912	2.860315633	0.314827994	628	406.9416615
1834B 2010	34B	2	34B_2	10	D-12196	48	14	30	92	107	43	35	67	41	156	44	10	440	13	1	3	1	7.631056531	2.455920368	3.71782528	13.44889413	821.0329468	26.79287458	38.80465817	60.35499997	52.58210721	38.16582091	66.51884861	31.12720527	9.925646023	45.89634678	0.811909739	6.037	1.583078491	3813.455892	1.873967395	0.312835714	981	435.2517135
1834B 2011	34B	2	34B_2	11	D-11980	43	23	26	92	107	50	35	68	41	137	26	8	208	13	5	5	1	7.749829654	2.733466681	3.8362553	16.0759009	813.8543144	27.72275717	40.16730632	61.09035063	55.04668532	NA	65.58233962	30.59329454	9.717531878	46.08188092	1.078853709	6.711	2.998387097	2238.203335	2.892278005	0.316141578	620	405.0878341
1834B 2012	34B	2	34B_2	12	CHEN-465	46	18	37	101	116	48	35	66	41	153	49	11	539	13	3	3	3	7.584527419	2.266410679	4.118429062	14.22295446	833.7782985	27.502605	39.66839283	62.21381251	52.24564311	38.67265781	67.62687952	31.90344127	9.587691049	46.76799143	0.874285011	6.147	1.688679245	3640.122905	1.835650582	0.288183119	954	438.5709829
1834B 2013	34B	2	34B_2	13	D-12243	48	14	39	101	116	46	35	61	41	160	38	8	304	13	3	3	3	7.473968487	2.531402011	3.842422708	13.57740728	822.9566298	26.65451829	38.36663809	61.6300566	51.55800964	38.06904962	65.25443706	31.21814863	9.545737116	45.60405165	1.065826471	7.85	2.026350461	3873.959688	2.151587586	0.295076884	759	426.0469352
1834B 2014	34B	2	34B_2	14	CHEN-349	60	32	19	111	126	50	35	68	41	189	43	11	473	13	1	1	1	7.596943823	2.456649052	4.407057545	15.11389043	818.193302	27.52433185	39.27134017	61.61889236	51.76136965	37.20252743	65.69899142	31.3054384	9.49614004	46.42208839	0.839274336	5.553	1.798245614	3088.009756	1.990553029	0.356403307	912	406.7946572
1834B 2015	34B	2	34B_2	15	CHEN-420	53	11	54	118	133	40	35	52	41	147	43	8	344	13	1	1	1	7.532864804	2.712392462	4.067278385	13.64566066	827.5430466	26.63221765	38.78220686	58.13470501	50.00955752	38.31791835	65.46965875	29.72155614	9.92679935	43.52940241	0.352330958	2.582	1.917695473	1346.407725	2.363942976	0.304467426	486	450.9314511
1834B 2016	34B	2	34B_2	16	Baer-II	39	13	16	68	81	42	35	59	41	113	28	9	252	3	3	3	5	7.218907676	2.611144549	3.888413429	15.64420606	831.0554399	27.84633084	38.90682247	59.83092488	52.52693763	34.31149249	62.12595859	31.70504748	9.572270061	44.65947719	1.049882669	6.711	2.368495077	2833.444774	2.27276867	0.404274306	711	357.2488718
1834B 2017	34B	2	34B_2	17	D-12036	46	16	22	84	97	42	35	61	41	123	26	7	182	13	5	5	1	7.695346462	2.739717037	3.267792828	15.12347282	812.406596	27.20756248	39.4205442	59.15425629	54.93058673	36.73474362	63.86279998	30.44481497	9.898567634	44.15273962	0.894250948	5.913	3.426804124	1725.51444	3.131116488	0.304135856	485	395.6153669
1834B 2018	34B	2	34B_2	18	Javi	42	16	12	70	83	46	35	67	41	127	28	7	196	5	3	3	3	7.187452984	2.498504841	2.957638197	12.47567273	839.618299	27.05874222	39.8485876	60.90729027	59.7893749	38.30411772	64.58052728	32.9760548	10.85736178	45.5695201	1.098732497	8.807	3.318007663	2654.303695	2.812641143	0.342079694	522	367.3977197
1834B 2019	34B	2	34B_2	19	E-DK-4	43	13	12	68	81	48	35	71	41	110	17	16	272	12	3	3	3	6.944042081	2.3810713	3.439183954	12.13267118	830.2596954	26.95632022	38.56092921	59.21002478	57.83930555	36.76424549	61.15211102	33.02398034	10.01236645	44.05821875	1.055178413	8.697	2.515650741	3457.157171	2.529614286	0.320135764	607	331.3809929
1834B 2020	34B	2	34B_2	20	D-12205	50	14	47	111	125	37	35	52	41	158	50	16	800	13	1	1	1	7.40372785	2.90587033	4.718360226	15.79763631	847.8347512	28.66246458	40.16384435	59.82986835	51.24033955	35.43503127	66.81127615	30.74857906	9.882831606	45.14060872	0.540437138	3.421	1.527777778	2239.2	1.679809344	0.379868693	1044	386.478563
1834B 2021	34B	2	34B_2	21	Ames-13734	48	12	14	74	88	47	35	68	41	143	29	8	232	13	3	5	3	7.125771941	2.805912516	3.459640392	13.4184374	826.2935122	26.98859129	38.83893613	60.13549314	56.27460539	36.23538612	60.98280485	31.09689883	9.587677235	43.87549955	1.096286336	8.17	3.443983402	2372.253012	2.925874218	0.351697518	482	375.6130818
1834B 2022	34B	2	34B_2	22	D-12420	49	21	31	101	116	44	35	57	41	132	43	7	301	13	3	3	1	NA	NA	NA	25.84072869	NA	NA	NA	NA	NA	NA	NA	NA	NA	NA	1.265937299	4.899	1.927380952	2541.791229	1.944212808	0.298390401	840	450.5575698
1834B 2023	34B	2	34B_2	23	D-12220	43	17	14	74	88	44	35	61	41	141	60	7	420	3	1	1	1	7.689303995	2.566685931	3.621872915	15.91933147	811.7361087	27.28467705	38.04269139	58.42731362	52.53884418	NA	63.74873383	30.54934985	9.645204826	45.0230602	0.729264575	4.581	2.282089552	2007.370831	2.203578485	0.298083384	670	308.5814926
1834B 2024	34B	2	34B_2	24	D-12345	55	9	47	111	126	44	35	58	41	159	51	11	561	13	1	1	1	7.913161252	2.861773576	4.252372657	17.53595848	810.3232864	28.04136564	NA	59.28747993	NA	NA	NA	30.0574006	NA	NA	0.965529874	5.506	3.058467742	1800.247858	3.201547787	0.329562967	496	408.583793
1834B 2025	34B	2	34B_2	25	CHEN-424	53	11	54	118	133	47	35	66	41	174	44	14	616	13	3	1	1	NA	NA	NA	NA	NA	NA	NA	NA	NA	NA	NA	NA	NA	NA	NA	5.474	2.080976864	2630.495368	2.318551237	0.285777038	778	427.2642944
1834B 2026	34B	2	34B_2	26	Indian Quinoa	41	17	14	72	86	47	35	61	41	120	24	7	168	5	3	5	3	7.079254998	2.484050399	3.315926162	12.09144678	823.756078	26.15352484	39.1421927	61.00459474	56.58525471	38.9141046	63.35198559	32.56666253	10.40820572	45.95898967	0.994884241	8.228	3.229674797	2547.624921	2.935837697	0.332177925	492	383.4283385
1834B 2027	34B	2	34B_2	27	CHEN-5	43	15	12	70	83	42	35	56	41	125	22	18	396	13	3	1	3	7.52178238	2.563219363	4.568069458	15.85285367	843.0406576	28.75753052	41.55552161	60.08411463	52.13412447	35.79383033	65.54172642	31.50621974	9.181023153	45.09537766	1.337822321	8.439	1.869287991	4514.553155	1.89930259	0.358156979	941	358.3440753
1834B 2028	34B	2	34B_2	28	D-12211	43	15	26	84	97	46	35	70	41	170	61	13	793	13	3	3	5	7.353754073	2.812510836	3.488191256	14.77200986	804.308095	26.73004434	37.9141313	56.48666196	54.95451647	36.01457782	62.04295475	30.38855218	9.720877775	43.14347219	0.910103527	6.161	1.945157526	3167.352729	2.14836743	0.303909874	857	411.1066704
1834B 2029	34B	2	34B_2	29	CHEN-160	41	23	20	84	97	40	35	55	41	99	34	8	272	13	1	5	3	7.348811356	2.523113178	3.698212379	13.34007083	861.6324237	28.24305929	41.03728259	61.34670766	53.87113174	38.15010274	67.84482135	32.85382545	9.810687773	46.24306097	0.928335529	6.959	1.889142857	3683.681186	1.95695922	0.331403947	875	446.3099221
1834B 2030	34B	2	34B_2	30	PUC-mix-red	42	14	10	66	83	50	35	72	41	119	20	10	200	6	3	3	3	7.256700832	2.593092397	3.937614196	15.41957844	805.241958	26.77591994	38.29864532	60.25297787	54.03471699	34.70381078	60.85624255	31.68647555	9.170144248	43.93467162	1.132568036	7.345	2.807760141	2615.964196	2.568761337	0.412271267	567	361.6899675
1834B 2031	34B	2	34B_2	31	PI-614887	46	12	14	72	86	44	35	60	41	124	24	8	192	5	3	5	5	7.225385497	2.470539384	4.263911435	15.06362973	828.2645064	27.60855734	39.78735641	59.82545101	53.95870811	36.51741175	63.47263761	31.99063251	9.550477222	45.43071945	1.386305844	9.203	2.855652174	3222.731425	2.547585679	0.379003719	575	386.2667906
1834B 2032	34B	2	34B_2	32	Brightest-Brilliant-Rainbow	39	17	12	68	81	48	35	67	41	110	28	6	168	6	3	5	3	6.792744511	2.69715519	2.414677308	11.68529664	820.4080182	25.77440186	36.95733589	58.98997315	60.76950588	37.57480287	59.87785465	33.54913007	10.49959738	44.92390952	0.870788306	7.452	2.752542373	2707.315271	2.573806438	0.317516942	590	378.8108162
1834B 2033	34B	2	34B_2	33	CHEN-470	80	21	NA	NA	187	46	35	57	41	180	35	22	770	13	3	3	7	NA	NA	NA	NA	NA	NA	NA	NA	NA	NA	NA	NA	NA	NA	NA	0.22	1.521428571	144.600939	2.190151789	0.306597818	140	407.659782
1834B 2034	34B	2	34B_2	34	CHEN-291	48	16	10	74	88	46	35	62	41	149	30	10	300	13	3	1	3	7.68105531	2.466118388	3.8995257	15.87763547	825.4165237	27.80496926	40.37385797	59.87003931	52.59355333	36.15933856	62.09717144	30.23460995	8.857090678	43.84288879	0.733387982	4.619	3.433925049	1345.107984	3.066865018	0.33578466	507	234.6649935
1834B 2035	34B	2	34B_2	35	RU-5	42	16	12	70	83	42	35	58	41	90	22	10	220	5	3	5	3	7.127876923	2.658971642	3.98198026	13.4212381	852.6924471	27.92588485	39.4539917	59.12577194	56.64050279	37.12630045	63.9429628	32.06094018	10.87350376	44.24341016	1.081617578	8.059	3.004761905	2682.07607	2.872161007	0.35094853	630	351.7806641
1834B 2036	34B	2	34B_2	36	Regalona	39	13	16	68	81	41	35	54	41	90	15	15	225	5	3	3	3	7.28322807	2.761057244	4.308259917	15.47041203	811.0247613	26.76527913	38.33640588	57.08389507	51.55793856	34.51158972	60.54174219	31.21127363	8.879624528	42.8334173	1.762698747	11.394	2.766848816	4118.042133	2.640860156	0.347464652	549	378.7231976
1834B 2037	34B	2	34B_2	37	CHEN-90	48	14	30	92	106	45	35	65	41	160	33	10	330	13	5	5	1	7.956144526	2.701539402	4.200409213	16.5998548	792.6064779	27.49250213	38.38174776	58.83181461	53.56733139	36.10417398	63.63829647	29.94773431	NA	44.32167816	0.995161295	5.995	4.06443299	1474.990488	3.640251098	0.315013992	388	398.082101
1834B 2038	34B	2	34B_2	38	NSL-86628	NA	NA	10	70	83	41	35	63	41	100	29	9	261	12	3	1	3	7.434862051	2.67797846	5.172258843	17.04545596	821.4701576	27.79039405	NA	59.52086597	51.32987904	NA	62.8837492	30.77612752	NA	43.8602625	1.494034215	8.765	2.798711755	3131.798044	2.558500502	0.331437646	621	357.3014778
1834B 2039	34B	2	34B_2	39	BO-40	46	14	14	74	88	40	35	58	41	119	20	8	160	13	3	1	5	7.169345605	2.637856442	3.966809633	15.57572046	839.9700497	28.36052955	39.78461632	61.35878446	54.66486508	36.83772596	64.18631564	32.14143185	9.863736911	46.19715696	1.048401744	6.731	2.401587302	2802.729676	2.289811472	0.335325061	630	344.1412484
1834B 2040	34B	2	34B_2	40	Ames-13753	46	18	8	72	86	39	35	55	41	101	23	10	230	13	3	3	3	7.038896788	2.843208814	4.207522578	13.98137079	821.8928111	26.91062437	39.07015528	57.05906414	58.39976783	36.86137875	61.9207283	31.62163001	10.31942544	42.89369519	1.017424352	7.277	3.19214876	2279.655663	2.827163582	0.30456224	484	371.8541934
1834B 2041	34B	2	34B_2	41	Ames-13721	39	15	16	70	83	49	35	62	41	95	20	5	100	5	3	5	1	6.859381697	2.747284113	3.330390279	12.1885472	851.284701	27.21534135	39.50832576	55.98729635	61.12677418	38.38835908	64.26832377	32.37748676	11.47019366	42.83659595	1.033954459	8.483	3.155844156	2688.028807	3.281642215	0.374059161	539	393.8438693
1834B 2042	34B	2	34B_2	42	Ames-13745	41	13	16	70	83	46	35	63	41	107	26	5	130	6	3	5	5	6.948473094	2.67054535	2.661145453	12.35097003	830.0938034	26.83161003	37.91320738	58.83908693	60.6343125	37.57694137	61.8770074	32.85245041	10.97922542	44.59295549	1.130237267	9.151	3.288235294	2782.951699	2.942663136	0.30643043	510	367.0525315
1834B 2043	34B	2	34B_2	43	Oro-de-Valle	39	13	16	68	81	44	35	65	41	108	26	6	156	5	3	5	3	7.047134353	2.614261875	2.309375392	11.92608425	814.8300544	25.94831614	37.59116839	59.60164818	59.91968164	39.22677305	61.38041642	32.80930673	10.4765488	44.79071279	0.939775439	7.88	4.043367347	1948.870662	3.456748033	0.344242246	392	378.9840139
1834B 2044	34B	2	34B_2	44	Ames-13722	43	15	14	72	86	37	35	55	41	104	22	6	132	5	3	5	3	7.079252229	2.913571293	3.329621855	14.37756356	802.1180084	26.48446101	37.48166532	58.67907336	54.88633119	34.92380861	59.68418042	30.69440934	10.25881703	43.73885157	1.04165448	7.245	3.316504854	2184.528689	3.07277894	0.435675941	515	359.8198356
1834B 2045	34B	2	34B_2	45	Ames-13735	39	15	14	68	81	46	35	66	41	112	25	6	150	5	3	5	3	7.282178155	2.77308636	3.636863313	12.42472215	838.2517777	26.5449063	39.8749634	58.4152591	59.52566445	37.42802427	64.4826152	32.47353955	10.2769775	44.80729926	0.837053531	6.737	3.392335766	1985.947283	3.050261408	0.396493218	548	313.7309959
1834B 2046	34B	2	34B_2	46	Ames-13744	43	9	18	70	83	39	35	58	41	120	30	7	210	12	3	3	5	6.86540915	2.791356319	2.691658106	13.40124239	809.5078117	26.14562248	37.16428318	56.92373499	57.43259028	37.01203507	60.10087216	31.62760324	10.44057404	43.59894619	1.189762299	8.878	3.296428571	2693.217768	3.103045989	0.377637931	560	392.6029198
1834B 2047	34B	2	34B_2	47	Ames-13749	42	18	12	72	86	45	35	65	41	135	36	8	288	13	3	5	3	7.514991358	2.272507188	3.964766564	15.25184665	825.9663636	27.999977	39.72043349	59.20739122	53.51908946	37.40019137	64.42900757	31.49335472	NA	44.95965787	1.112774732	7.296	2.940038685	2481.6	2.782028919	0.353009604	517	358.2982631
1834B 2048	34B	2	34B_2	48	PI-634917	46	14	12	72	86	40	35	55	41	114	21	8	168	5	3	3	5	7.228589828	2.557129975	3.052002818	11.11362634	865.5359142	27.26117491	41.21056134	62.26459971	59.75379652	39.13375301	66.19562972	33.63283103	10.96435561	46.58186467	1.032789296	9.293	3.539614561	2625.427102	2.99005872	0.349048203	467	375.2447876
1834B 2049	34B	2	34B_2	49	Ames-13738	49	13	12	74	88	45	35	66	41	104	18	22	396	13	3	1	5	7.369150415	2.999674548	3.805367779	13.70972206	829.4805755	27.2952155	40.12227467	58.26399671	57.05980113	35.72684284	63.40709546	31.21129175	10.11820083	43.48732007	1.276923513	9.314	4.480874317	2078.612195	3.431420268	0.357368633	366	342.1683511
1834B 2050	34B	2	34B_2	50	D-12258	55	9	47	111	125	33	35	62	41	181	42	9	378	13	3	3	1	7.645957808	2.62611181	4.320147917	15.45234012	786.1052046	26.30447755	38.07980853	60.51062984	48.58988361	36.08929587	62.62106946	29.70931863	9.436108757	44.12507865	0.737231147	4.771	2.615835777	1823.891256	2.669624098	0.289737107	682	443.2522266
1834B 2051	34B	2	34B_2	51	D-12357	53	11	28	92	106	46	35	63	41	173	46	13	598	13	3	5	5	7.441162731	2.865201794	3.756580216	14.53226046	839.152952	27.70008224	40.2719351	59.83719498	53.38474263	36.69441162	65.15178218	31.03554013	9.837006023	44.6079163	0.917712248	6.315	3.31588785	1904.467306	3.136353557	0.316070995	535	388.6484174
1834B 2052	34B	2	34B_2	52	D-12167	48	14	30	92	106	41	35	61	41	175	55	12	660	13	1	1	5	6.712938354	2.79935612	4.332472208	15.22798594	836.3450501	28.42937972	39.5301054	58.14845263	53.1103287	32.9143854	63.02072	31.8006667	10.08139567	44.01313418	0.772515727	5.073	1.690500511	3000.886405	1.784967837	0.354654763	979	382.8925609
1834B 2053	34B	2	34B_2	53	CHEN-389	44	16	51	111	125	42	35	60	41	159	42	13	546	13	3	1	3	7.362987361	2.910189944	3.773374926	16.56662104	795.2176024	27.05476016	38.12566567	59.20864269	NA	35.45257566	61.57294553	30.17155303	NA	44.17097329	1.146741508	6.922	3.323809524	2082.550143	3.11466863	0.32368013	525	400.3690512
1834B 2054	34B	2	34B_2	54	D-12208	40	20	16	76	92	49	35	74	41	135	39	8	312	13	3	5	3	7.629677971	2.478087017	2.64421513	13.38503087	831.4478639	28.19700702	39.3989299	61.91565475	54.34153844	33.90602635	63.41741765	31.18616528	8.625258139	46.72170846	0.994106243	7.427	3.269461078	2271.628205	2.546957433	0.381176245	501	212.6210335
1834B 2055	34B	2	34B_2	55	PUC-mix-green	46	14	12	72	86	37	35	51	41	112	23	6	138	5	3	5	3	7.039902358	2.708084411	3.801976449	12.88980455	844.239179	27.27506164	39.76371413	58.2378944	56.97751641	35.84925104	63.65863395	32.82293051	9.46718332	44.06435086	1.139200926	8.838	3.09947644	2851.449324	2.897901527	0.342740716	573	346.4044705
1834B 2056	34B	2	34B_2	56	D-12037	42	20	49	111	125	44	35	60	41	137	47	9	423	13	3	3	1	7.486295288	2.748364416	3.116146216	13.90688746	857.9740413	28.32245611	39.51759465	55.89535849	53.86890338	36.37926405	65.2801346	30.07720767	10.62471315	42.23356221	0.334599712	2.406	2.701257862	890.6961583	2.740284414	0.327295521	318	409.4626075
1834B 2057	34B	2	34B_2	57	CHEN-126	51	13	28	92	106	46	35	62	41	161	43	7	301	13	1	3	3	7.851728894	2.475080273	3.992986063	15.92770493	798.5162929	26.96250436	38.69113191	61.59370174	50.44193566	NA	64.76153757	30.21658971	9.406938612	45.30885975	0.892429307	5.603	2.125884017	2635.609448	2.262827979	0.304915029	707	432.418943
1834B 2058	34B	2	34B_2	58	D-12087	51	19	41	111	126	47	35	62	41	141	23	10	230	13	5	3	5	7.802866993	2.783927154	3.824805814	17.11599552	808.2722967	27.72059579	39.21480943	60.51825886	NA	NA	64.68061315	29.91921643	NA	44.65290483	0.661875547	3.867	2.507352941	1542.26393	2.680532076	0.386516254	272	398.1082741
1834B 2059	34B	2	34B_2	59	Ames-13730	52	12	10	74	88	51	35	71	41	164	33	5	165	5	3	5	3	7.088485033	2.829224329	4.148247936	12.9441961	826.0584084	26.60608567	39.85048955	57.58486056	56.64027045	36.37918854	62.61511989	31.87626784	9.952901609	43.44614775	0.960847677	7.423	3.374727669	2199.584893	3.205543092	0.368396222	459	373.4493947
1834B 2060	34B	2	34B_2	60	Ames-13743	36	8	22	66	80	45	35	63	41	84	27	6	162	15	3	3	3	7.007691617	2.827388654	3.422288897	13.85986856	805.7037117	26.25545526	37.92759297	59.01077241	59.05833133	38.39928619	62.4517683	31.39256623	10.289914	44.2611293	0.92376024	6.665	3.1875	2090.980392	3.075224483	0.347813441	528	419.8228354
1834B 2061	34B	2	34B_2	61	BO-58	41	13	14	68	81	48	35	68	41	129	31	10	310	1	3	1	3	7.049784845	2.424379631	3.431602704	11.75107135	851.724646	27.42203506	39.55237441	60.51087844	59.51744272	37.67744879	63.83561594	33.48827668	10.91674854	46.13318897	0.874749751	7.444	2.541139241	2929.39477	2.651591437	0.396240703	632	367.6222757
1834B 2062	34B	2	34B_2	62	PI-634924	52	10	10	72	86	41	35	60	41	138	24	10	240	5	3	3	1	6.99188033	2.652120802	3.992016812	13.22021573	856.0467539	28.5102944	40.61609046	61.79943616	60.06318399	36.33345817	65.88031945	33.0083149	10.90250938	46.2476602	0.871873227	6.595	2.090375587	3154.93543	2.146839522	0.354189709	852	350.8814131
1834B 2063	34B	2	34B_2	63	Ames-13727	41	17	12	70	83	41	35	55	41	112	26	7	182	5	3	7	5	7.32963953	2.820011799	2.949203465	12.36020538	845.025513	27.42005856	41.10801127	62.59806262	59.84713929	37.16342488	65.11047752	32.49450826	10.29605074	46.73420927	1.481370615	11.985	3.906633907	3067.858491	3.197967238	0.35952908	407	358.31016
1834B 2064	34B	2	34B_2	64	CHEN-33	44	16	10	70	83	34	35	48	41	108	26	11	286	1	3	3	3	7.488470677	2.511767269	4.271815534	13.62074813	846.8216932	27.87535972	40.89101187	59.14509569	53.87725278	35.13944039	64.61333527	32.24648233	9.170783296	44.08081536	1.159806703	8.515	1.968314322	4326.036703	2.06311965	0.365657825	789	370.7420817
1834B 2065	34B	2	34B_2	65	Vikinga	37	13	16	66	80	47	35	59	41	70	21	4	84	14	3	5	7	7.227776888	2.444567114	3.70351314	13.16331479	840.4438313	27.25405616	38.88672685	61.97906611	51.7537395	36.89349331	64.36947418	32.85452664	10.03305277	46.30216201	1.005019084	7.635	3.149819495	2423.948424	2.500510151	0.394161097	554	323.1792498
1834B 2066	34B	2	34B_2	66	PI-614885	46	14	12	72	86	40	35	61	41	124	23	6	138	15	3	5	3	6.943321724	2.450510223	2.711998362	10.77736211	850.9866562	26.03865751	39.57949575	60.37907985	61.27236308	38.33589132	63.13992088	33.69142243	10.64839332	45.37531231	0.732429529	6.796	2.985185185	2276.575682	2.518735006	0.323659922	540	383.2830538
1834B 2067	34B	2	34B_2	67	PI-584524	48	22	10	80	95	45	35	66	41	152	30	9	270	5	3	5	3	7.019655761	2.509212611	2.869630936	12.25694982	830.751225	26.40873848	38.64551127	59.89525986	59.21690484	37.58713479	61.88419524	31.77336281	10.3047904	44.57925527	1.33858149	10.921	2.754560531	3964.697772	2.682350478	0.31027051	603	379.5538537
1834B 2068	34B	2	34B_2	68	BO-16	48	12	14	74	88	37	35	55	41	112	24	6	144	13	3	5	3	7.318564484	2.490591789	3.618181876	14.38746007	844.660062	28.14362475	40.26155839	63.01358897	54.67475228	35.74165694	64.09436104	32.36208253	9.831238111	46.29614084	0.937774647	6.518	2.536982249	2569.194169	2.308499577	0.360732576	676	342.6679522
1834B 2069	34B	2	34B_2	69	D-12405	42	18	12	72	86	41	35	58	41	139	42	11	462	13	3	3	3	7.672497007	2.797866005	3.972825865	16.49625859	803.4395557	27.32879519	38.36683782	60.69235795	51.48366139	35.55858104	63.25601406	30.18586726	NA	44.58961502	0.592875534	3.594	2.225165563	1615.160714	2.114687551	0.363183329	755	350.1409295
1834B 2070	34B	2	34B_2	70	Ames-13760	52	22	10	84	97	47	35	69	41	121	28	8	224	13	3	1	1	7.502997692	2.524483612	4.32745697	16.21108307	816.014766	27.50226696	38.7359452	60.00680028	50.97289559	NA	63.76900785	31.09085202	9.689610239	45.18983444	1.552211204	9.575	2.351390922	4072.057908	2.273244402	0.339307049	683	373.0333118
1834B 2071	34B	2	34B_2	71	PI-510543	48	12	14	74	88	40	35	55	41	139	30	7	210	13	3	3	5	7.716641419	2.731028508	2.587833789	16.54311416	781.2160463	25.98788098	36.46001219	59.31084903	50.72784673	NA	61.07997665	29.52511514	9.299350815	43.4352934	0.713339083	4.312	1.917575758	2248.672566	1.990532024	0.332994577	825	372.2572937
1834B 2072	34B	2	34B_2	72	D-12401	61	11	39	111	126	38	35	52	41	146	38	12	456	13	1	3	1	NA	NA	NA	NA	NA	NA	NA	NA	NA	NA	NA	NA	NA	NA	NA	4.252	1.943373494	2187.947923	2.024077763	0.328125768	830	398.363478
1834B 2073	34B	2	34B_2	73	BO-13	43	19	10	72	86	46	35	66	41	119	26	6	156	3	3	5	5	7.259886367	2.676376063	3.629203846	13.47210529	844.4175981	27.67205802	40.38500786	60.57025674	56.06433855	36.55592736	64.83568652	32.38557452	10.26316531	45.17717043	1.237547592	9.186	2.701149425	3400.774468	2.657536722	0.354871549	609	371.5942075
1834B 2074	34B	2	34B_2	74	CHEN-382	52	12	37	101	116	36	35	47	41	158	54	10	540	13	1	3	3	7.421995972	2.967060051	3.736198475	14.29712069	847.9699506	28.33971908	40.25932447	56.54741518	56.41284294	36.04881411	66.30335792	30.85912445	10.50206255	42.88878017	0.454791409	3.181	2.433380084	1307.235159	2.590000827	0.312704689	713	402.6215652
1834B 2075	34B	2	34B_2	75	CHEN-147	48	14	30	92	106	46	35	68	41	184	62	12	744	13	3	1	5	7.862075114	2.56835048	4.833245817	15.87470675	825.8804085	27.96950617	39.79876089	62.11208328	51.12611594	NA	67.78271339	31.10322323	9.501457201	46.13846009	0.914700603	5.762	2.541364296	2267.286122	2.635664834	0.307459116	689	441.8219745
1834B 2076	34B	2	34B_2	76	CHEN-404	48	14	30	92	106	47	35	70	41	175	56	13	728	13	3	1	3	7.092180595	2.627554313	3.571669443	13.10280201	835.3273982	27.1978898	39.29008764	58.50485967	55.12129151	37.10326332	65.19886661	32.40259954	10.19949377	45.04820611	0.984020431	7.51	2.040137615	3681.124227	2.054475047	0.317950454	872	413.0809214
1834B 2077	34B	2	34B_2	77	D-12411	43	29	29	101	116	44	35	61	41	123	29	5	145	13	5	5	1	7.490437378	2.581841588	4.730064336	14.50076965	857.3309872	28.36039249	41.65488475	63.19092745	51.38077243	38.17580543	64.7641214	30.70189439	8.640719138	44.75005505	0.587281171	4.05	1.919254658	2110.194175	1.83825519	0.357955538	805	243.6724964
1834B 2078	34B	2	34B_2	78	D-12184	39	21	41	101	116	40	35	57	41	149	65	9	585	13	1	1	5	7.585543931	2.625514581	3.658817773	13.1425839	873.3969341	28.99023827	40.38417196	63.37703059	52.33545832	35.5484087	64.5213564	31.50603752	8.328409112	46.65670038	0.959277199	7.299	2.194070081	3326.694103	2.124510286	0.366544808	742	163.6302794
1834B 2079	34B	2	34B_2	79	D-9973	48	14	49	111	126	46	35	63	41	155	32	9	288	13	3	5	3	7.903187214	2.847679545	4.01195972	17.67604493	810.310153	27.97126269	NA	59.82045188	NA	NA	NA	29.92987581	NA	NA	0.710400246	4.019	3.400379507	1181.926897	3.045820355	0.307568197	527	407.1634579
1834B 2080	34B	2	34B_2	80	D-12175	60	12	39	111	125	36	35	50	41	164	46	11	506	13	1	1	1	7.347500893	2.759570387	3.809837934	12.37860306	860.3778401	27.84986946	40.61384812	61.33177333	54.24287479	38.71465138	69.34976364	31.71656972	10.50828453	46.38949359	0.454913662	3.675	1.949090909	1885.494403	2.107867512	0.340702388	825	423.0033259
1834B 2081	34B	2	34B_2	81	Ames-13726	43	15	14	72	86	42	35	60	41	127	33	5	165	14	3	5	3	7.371209217	2.655503626	3.142120991	13.4598454	821.6794734	26.70157203	37.87756381	58.34938621	57.95064131	36.85129069	62.82464174	32.19472237	10.09495163	44.26075943	0.909885549	6.76	3.466666667	1950	3.095118487	0.330494315	465	301.4976804
1834B 2082	34B	2	34B_2	82	D-12253	NA	NA	29	101	116	33	35	51	41	175	48	9	432	13	3	3	3	7.570924712	2.66456008	3.561677887	15.57965894	813.1078432	27.62558945	38.65951121	60.42321931	54.37759787	36.75907758	63.5538334	30.66964469	9.86808472	44.49894552	0.954098313	6.124	3.320879121	1844.090007	3.274683277	0.298917456	455	414.5122672
1834B 2083	34B	2	34B_2	83	PI-665283	46	14	12	72	86	37	35	51	41	116	31	10	310	13	3	1	3	7.294437564	2.688506986	4.091598384	14.39804718	812.9323213	26.77678316	38.54023614	58.59900317	54.20252156	35.08525236	61.17005732	31.85357339	9.474724039	43.81234048	1.237944097	8.598	3.404395604	2525.558425	2.92563222	0.349608223	455	337.9463281
1834B 2084	34B	2	34B_2	84	EMBRAPA-Brazil	36	17	15	68	81	40	35	53	41	67	27	5	135	15	3	5	5	7.762746137	2.472566009	3.943023862	14.83632537	835.3147442	27.52790757	40.62406564	61.07509772	52.93273735	38.68540578	65.99089312	31.02340168	10.00235334	45.13137814	0.700719647	4.723	2.260572988	2089.293301	2.23766404	0.316347724	733	395.5606824
1834B 2085	34B	2	34B_2	85	D-12320	43	21	12	76	92	43	35	62	41	172	56	11	616	13	3	1	5	7.812692002	2.57505179	3.674028927	15.87664097	803.1605014	27.21672551	38.94216264	60.53444327	52.615845	NA	65.24037205	30.219735	9.950115134	45.5901396	0.687934853	4.333	1.961340206	2209.203679	2.086880479	0.30686634	776	393.9097477
1834B 2086	34B	2	34B_2	86	Nde-09	43	15	12	70	83	42	35	60	41	103	21	7	147	5	3	5	5	6.786837032	2.482376171	2.601727131	10.50562646	849.1300557	26.10768576	38.81966697	60.83283089	62.57665278	38.46550156	63.19728715	34.41620024	11.40850954	45.72549626	0.893818699	8.508	2.967307692	2867.245625	2.642255882	0.355898484	520	368.2592166
1834B 2087	34B	2	34B_2	87	Ames-13742	44	18	14	76	92	56	35	83	41	155	47	16	752	13	3	1	3	7.376930371	2.901311831	4.52470406	15.73296025	803.8278129	26.84489257	38.65051119	57.26499363	53.74271423	35.11859827	61.79058201	30.75142639	9.263387321	43.01085984	1.604132627	10.196	3.267515924	3120.413255	2.928179238	0.407951513	471	386.106728
1834B 2088	34B	2	34B_2	88	PI-665277	49	15	47	111	126	52	35	77	41	192	29	14	406	13	1	1	1	7.742266843	2.83269756	2.298120551	14.39326172	830.4024614	27.56150365	37.59706864	56.49007064	57.27406273	36.39250906	63.44476539	29.42509627	10.75118348	42.14364316	0.189703189	1.318	2.769722814	475.8598922	2.850988941	0.345018889	469	404.0699912
1834B 2089	34B	2	34B_2	89	RU-2	39	11	16	66	80	46	35	65	41	88	31	5	155	15	3	5	5	7.285043134	2.372975587	3.758501329	13.2436677	847.8216585	27.81943801	39.25068347	61.19630398	56.80403507	38.51725652	64.40507593	32.86918735	10.29393065	46.61332814	0.984534257	7.434	2.018796992	3682.391061	2.206331319	0.343834382	798	385.6173027
1834B 2090	34B	2	34B_2	90	D-12282	44	18	10	72	86	47	35	70	41	128	30	8	240	5	3	5	3	6.90591873	2.557736668	3.706042516	12.83172224	859.311416	27.77749627	39.68146837	59.98778933	57.95521317	38.41924773	65.40315332	32.95957431	10.61140251	45.39732596	1.045528728	8.148	2.42703533	3357.182278	2.240928271	0.334453721	651	376.164722
1834B 2091	34B	2	34B_2	91	BO-17	52	8	12	72	86	36	35	50	41	96	20	18	360	5	3	5	1	7.363395663	2.684119396	4.738096195	16.46601308	805.3396231	27.33298179	39.10981303	60.29271813	53.56008315	NA	63.37904736	30.86920788	NA	44.81478339	0.970836131	5.896	2.619127517	2251.131326	2.678827994	0.329541265	596	391.3542136
1834B 2092	34B	2	34B_2	92	CHEN-109	52	12	37	101	116	49	35	68	41	158	27	9	243	13	5	5	3	7.419653503	2.790656644	3.666743172	14.06086675	801.6375831	26.58056165	38.92172728	59.33567021	58.64570753	37.16830849	63.90845136	30.49208133	10.31374384	44.70060678	0.899754863	6.399	3.003984064	2130.171088	3.017891906	0.320572339	502	362.2856299
1834B 2093	34B	2	34B_2	93	654	51	15	26	92	107	46	35	60	41	138	30	9	270	14	5	5	1	7.970802834	2.894155421	4.345803582	17.89783255	780.6202938	26.87251905	NA	57.6293952	NA	NA	61.91691694	29.26249128	NA	NA	0.875740947	4.893	3.291754757	1486.441233	3.008253624	0.342717785	473	323.7250361
1834B 2094	34B	2	34B_2	94	CHEN-66	44	18	10	72	86	41	35	59	41	111	21	5	105	3	3	5	3	7.173974156	2.537713269	3.513205424	13.18695516	854.5165038	28.01891899	40.32209135	61.60094861	56.65269553	35.96545529	64.57850107	33.08689567	10.41553765	46.31084284	0.785678788	5.958	2.785388128	2139.019672	2.392486064	0.345473607	657	351.2394158
1834B 2095	34B	2	34B_2	95	PI-614888	40	16	14	70	83	51	35	71	41	139	27	10	270	3	3	3	1	7.329314924	2.320058952	4.232097773	14.85216156	844.4610961	28.51400834	40.14710985	60.10718618	52.61555156	35.80171168	65.13925226	32.11216706	10.16033493	45.41317859	0.886971088	5.972	1.786666667	3342.537313	1.887682099	0.425183424	975	378.0514314
1834B 2096	34B	2	34B_2	96	PI-634923	39	11	16	66	80	42	35	62	41	109	24	8	192	5	3	5	3	7.286379023	2.672342278	3.825759503	13.55629378	824.8884163	27.23568014	39.37263416	61.26384778	55.74224359	37.27765213	64.11554023	32.11807698	10.20580109	45.15465804	1.679353673	12.388	3.653017241	3391.169322	3.347062001	0.35458368	464	370.628856
1834B 2097	34B	2	34B_2	97	NSL-86649	48	14	10	72	86	4	35	60	41	123	18	23	414	1	3	3	3	NA	NA	NA	NA	NA	NA	NA	NA	NA	NA	NA	NA	NA	NA	NA	9.59	1.893660532	5064.265659	1.916507535	0.384098307	978	368.7163245
1834B 2098	34B	2	34B_2	98	BO-46-2	48	16	8	72	86	42	35	57	41	131	22	7	154	13	3	5	5	6.913851554	2.630604987	3.128289971	12.46959387	854.3793088	27.13368133	39.93201825	62.46252873	55.9911448	37.4233253	63.7751925	33.68775043	10.55926796	46.7445838	0.940082682	7.539	2.54294032	2964.678306	2.160648848	0.356843243	687	359.0593256
1834B 2099	34B	2	34B_2	99	BO-29	41	13	14	68	81	46	35	67	41	116	21	7	147	5	3	5	3	7.283709965	2.512572128	3.998460015	13.24747691	849.8553084	27.70171005	40.29378993	59.82180329	55.39953691	36.93795494	64.94901539	32.77896366	9.753195981	45.46438213	1.071853357	8.091	2.490384615	3248.895753	2.270316972	0.326178859	624	367.4301595
1834B 2100	34B	2	34B_2	100	PI-614880	55	13	16	84	97	45	35	59	41	130	31	9	279	13	3	3	3	7.314445414	2.302284839	4.024943709	14.19066462	826.0300345	27.71849743	40.33648781	61.4556439	53.12383527	36.60852715	62.33135937	31.2422818	9.021464852	45.42734097	1.005834308	7.088	1.959899749	3616.511509	2.090309529	0.332518512	798	292.6217475
1834B 2101	34B	2	34B_2	101	D-12183	52	12	63	127	141	51	35	66	41	203	57	17	969	13	3	1	1	7.232146982	2.599975941	3.672042173	14.53661574	829.6469507	27.8809657	39.35753886	58.58925712	54.65040623	35.31242187	63.35088956	31.27515586	10.21427349	44.02854498	1.026430437	7.061	2.45984252	2870.508963	2.650567611	0.294172055	635	383.7657843
1834B 2102	34B	2	34B_2	102	CHEN-415	50	12	30	92	107	46	35	62	41	145	35	6	210	13	3	5	1	7.591677733	2.840230817	4.401081624	16.55152828	809.13792	28.13218896	38.88196377	61.43549267	53.98237758	35.62547409	63.70259304	30.07390182	NA	44.3424602	0.882693003	5.333	3.158415842	1688.504702	3.092072137	0.266486936	505	385.9343382
1834B 2103	34B	2	34B_2	103	BO-03	36	16	14	66	80	40	35	55	41	67	20	5	100	12	3	3	5	6.988824597	2.452897497	3.12755319	12.00121877	850.8337205	27.11268593	40.29236869	62.8602955	57.73694663	38.45571084	64.16540311	33.76799625	10.37397163	46.59977087	1.019143498	8.492	3.271084337	2596.081031	2.672583757	0.35221847	498	307.0658002
1834B 2104	34B	2	34B_2	104	CHEN-218	46	24	22	92	107	46	35	64	41	141	29	11	319	13	3	1	1	7.969773632	2.606222431	3.729547624	16.81358302	805.3056985	27.2810628	38.69125575	60.45771585	51.42709973	NA	64.62415808	29.76428046	9.438392834	44.66514754	0.936348438	5.569	3.738609113	1489.591405	3.445147739	0.360982778	417	404.0241784
1834B 2105	34B	2	34B_2	105	NL-6	36	12	20	68	81	38	35	57	41	77	24	5	120	12	3	5	3	7.360472456	2.645937514	4.370373914	14.02428549	827.8384201	27.44818354	39.5828551	60.11798377	54.65516442	36.57711017	63.63608601	31.61343434	9.922772002	44.32493783	1.007785155	7.186	3.031894934	2370.134901	2.711802864	0.351896157	533	365.7814552
1834B 2106	34B	2	34B_2	106	CHEN-65	59	9	59	127	141	50	35	68	41	176	38	24	912	13	3	1	1	7.525162444	3.106573078	2.720917478	15.25461491	813.0375786	26.21270726	37.25828179	57.37821559	52.33668028	NA	61.75914857	28.08263963	9.880086084	40.90532997	0.238277085	1.562	2.103773585	742.4753363	2.478766816	0.336038815	742	434.9864499
1834B 2107	34B	2	34B_2	107	BO-32	43	15	12	70	83	46	35	62	41	104	30	9	270	15	3	3	3	7.341067097	2.675784596	4.006707041	15.77652345	835.2462857	28.46013111	38.90995355	59.66586464	54.28696357	35.31762539	62.86055473	31.64601803	9.750085689	44.79701244	1.299985532	8.24	1.813715455	4543.160271	1.978007787	0.374025322	977	380.3880824
1834B 2108	34B	2	34B_2	108	BO-31	41	17	12	70	83	40	35	59	41	120	30	8	240	12	3	3	5	6.977400744	2.703180845	3.425356734	13.29881092	822.960828	26.70023678	37.63975686	56.21099585	57.78159202	36.99157806	61.00019926	31.7455261	10.72593455	42.65554337	1.241045035	9.332	3.332	2800.720288	3.231817909	0.346221082	500	404.010673
1834B 2109	34B	2	34B_2	109	PI-634925	43	15	10	68	81	40	35	62	41	127	25	9	225	13	3	3	5	7.745770017	2.590276573	4.330153182	13.71879434	823.4813256	27.28728981	39.10796805	61.67882078	53.45674287	36.18968127	62.10501824	32.24495973	8.748792035	46.15388002	1.195181363	8.712	2.973434535	2929.945118	2.398418516	0.371593812	527	294.6513902
1834B 2110	34B	2	34B_2	110	CHEN-222	46	14	24	84	97	46	35	68	41	189	62	8	496	13	3	3	5	7.739520355	2.430885636	3.722178166	14.45248818	803.265475	26.35540092	37.96920552	60.04747483	50.46196827	37.66955804	64.60511557	30.69354085	9.507474368	44.84926271	1.134520322	7.85	2.328496042	3371.274788	2.261266531	0.324993295	758	411.0082541
1834B 2111	34B	2	34B_2	111	CHEN-64	39	21	12	72	86	41	35	55	41	97	17	25	425	1	3	1	1	7.426554388	2.464422682	4.02419685	14.30703502	861.469618	29.02050343	41.78716945	61.04515343	53.57816161	35.87929548	66.63170458	32.34388017	9.553340517	45.92374182	0.896335744	6.265	1.653266332	3789.468085	1.790363127	0.376252311	995	375.046938
1834B 2112	34B	2	34B_2	112	D-12119	53	11	47	111	126	33	35	45	41	134	35	10	350	13	3	3	1	7.631565308	2.573321232	4.141424977	14.91107079	814.7333392	27.24488026	39.49143642	61.6934659	51.92546841	36.71624095	65.24708631	30.79046152	9.732174149	46.42043223	0.829204647	5.561	2.050387597	2712.170132	2.261285337	0.320088817	774	424.5670314
1834B 2113	34B	2	34B_2	113	Redhead	43	15	14	72	86	46	35	67	41	120	18	6	108	6	3	5	1	7.006121128	2.626145305	2.759469895	11.95119626	825.3474081	26.23003206	38.58279958	59.74921812	60.12351627	37.39934488	61.8762754	32.70402609	11.07622623	44.41857756	0.918090897	7.682	3.653846154	2102.442105	3.012476199	0.328532058	494	386.7578028
1834B 2114	34B	2	34B_2	114	Ames-13728	52	12	10	74	88	53	35	77	41	179	30	15	450	5	3	5	3	7.390878588	2.41635291	3.988495655	12.62801413	822.1977065	26.68031785	40.96243458	62.31464818	54.88487163	38.78439214	66.44381544	32.4798381	10.17547714	47.56796726	1.003295723	7.945	3.046325879	2608.05978	2.585145327	0.366470899	626	381.8852551
1834B 2115	34B	2	34B_2	115	D-12079	68	16	NA	NA	177	34	35	52	41	188	44	9	396	13	3	3	7	7.302097146	3.039048239	4.466834766	14.73987145	860.2812748	28.26837397	41.76847252	62.05034219	54.75436597	37.93820028	68.33479785	31.02520442	10.18788474	45.30543599	0.421265526	2.858	2.446917808	1168	2.440121151	0.379492045	584	381.7709379
1834B 2116	34B	2	34B_2	116	Chucapaca	38	18	18	74	92	50	35	80	41	186	59	11	649	13	3	1	3	8.027549025	2.584016188	3.385800695	16.92283068	785.417692	26.58648567	38.21137267	60.78643967	51.4284583	NA	63.56702233	29.39367863	NA	44.21353198	0.699082135	4.131	2.949606299	1400.525894	2.794601133	0.307129149	635	424.3434713
1834B 2117	34B	2	34B_2	117	CHEN-319	53	11	28	92	106	31	35	63	41	154	20	21	420	13	3	5	3	7.711325959	3.087329726	3.702797837	16.93133802	808.9963086	27.5142698	38.49237452	57.52693813	NA	NA	63.63371646	29.46450151	NA	43.09582747	0.674036567	3.981	3.537190083	1125.469626	3.175351517	0.322843967	484	418.8666196
1834B 2118	34B	2	34B_2	118	Ames-13754	46	12	16	74	88	51	35	75	41	165	37	13	481	14	3	1	5	7.021111186	2.405372152	3.373913666	13.81441749	826.1838092	27.28428352	38.51669802	61.24237988	57.17520622	36.01393629	63.36948311	32.92844556	10.12031566	46.04134591	1.126980179	8.158	3.477801268	2345.734954	2.950199454	0.310561113	473	302.684267
1834B 2119	34B	2	34B_2	119	Ames-13755	46	14	12	72	86	38	35	55	41	117	20	10	200	13	3	3	3	7.06880403	2.546841623	2.927223454	13.10893334	837.6467848	26.75386284	38.7530022	58.51631694	56.31387352	37.41019554	63.03798162	33.18680422	10.51733155	43.81416672	1.039538414	7.93	3.32527881	2384.762437	2.950655982	0.346270035	538	363.4391009
1834B 2120	34B	2	34B_2	120	Ames-13750	56	14	31	101	116	42	35	53	41	140	30	12	360	15	1	1	1	7.282336165	2.487320191	3.015381594	12.24888749	831.6405147	27.05825666	39.51975647	62.5692926	60.09279741	37.97531041	64.21482269	33.02407146	10.29207474	47.1419111	0.926873316	7.567	2.310549777	3274.978135	2.406925051	0.370123981	673	376.4032278
1834B 2121	34B	2	34B_2	121	CHEN-159	50	14	28	92	106	58	35	78	41	228	37	19	703	13	3	1	3	7.290190758	2.818386996	3.604116116	13.32604584	830.6239285	26.78319197	39.82573446	59.70732794	56.35598861	36.50117185	64.53703495	31.73337895	10.22319166	44.82898143	1.235990752	9.275	2.948504983	3145.661972	2.728701273	0.318489865	602	437.4091973
1834B 2122	34B	2	34B_2	122	CHEN-423	55	17	39	111	126	38	35	52	41	144	42	14	588	13	3	1	1	7.090877294	2.949694419	3.463459885	13.60407862	876.3186011	28.74518701	39.57738302	56.11798776	57.71564451	35.44757527	65.18221247	30.91701789	11.18482913	41.81360645	0.392205587	2.883	2.212990937	1302.761775	2.528883994	0.313387652	662	383.6663221
1834B 2123	34B	2	34B_2	123	Ames-13731	46	12	14	72	86	40	35	56	41	116	23	10	230	13	3	3	3	7.045221196	2.783795812	3.020572826	11.86471805	853.2651567	27.04401517	39.7609724	58.50056193	59.74488164	38.42711136	63.90823145	32.6288842	10.93137549	44.80611065	1.139724816	9.606	3.549429658	2706.350295	3.212417939	0.323585487	526	387.2362833
1834B 2124	34B	2	34B_2	124	Ames-13748	57	7	47	111	126	33	35	46	41	144	31	14	434	13	3	1	3	7.430249863	2.714757963	2.649624997	14.8167216	824.8602779	27.52929277	38.29594494	58.47878246	54.97473189	36.33253136	63.27394985	31.4557843	10.16338488	44.4885217	0.870778728	5.877	3.486597938	1685.59728	2.952679495	0.342658553	485	307.298262
1834B 2125	34B	2	34B_2	125	CHEN-226	50	12	49	111	125	43	35	74	41	196	49	10	490	14	5	1	1	7.736725692	2.635503794	2.826237411	15.24143843	820.4074017	27.78065629	38.83114836	59.18150845	55.94368856	37.29996132	64.03960686	31.11749436	9.970767272	45.05104557	1.124970571	7.381	3.402464066	2169.310199	3.265237484	0.297600575	487	323.7844937
1834B 2126	34B	2	34B_2	126	BO-30	43	15	10	68	81	32	35	62	41	115	33	11	363	15	3	1	5	7.446431279	2.60315343	3.529835742	11.08681173	876.5775105	27.54769584	41.99739849	61.67923649	58.53721225	38.61587223	68.62522905	33.66727823	10.42084092	46.02267329	1.181188922	10.654	3.344890511	3185.156574	2.883958893	0.34566292	548	386.4858079
1834B 2127	34B	2	34B_2	127	Bouchane-4	36	14	16	66	80	40	35	58	41	83	23	7	161	5	3	5	3	7.819280948	2.508760071	3.803078445	17.74997515	805.7332294	27.53132665	NA	59.47155517	50.8253188	NA	62.44219669	30.11353151	NA	NA	1.452302967	8.182	3.098989899	2640.215124	3.093973031	0.383044816	495	385.9346746
1834B 2128	34B	2	34B_2	128	PI-614883	41	19	10	70	83	32	35	46	41	79	15	13	195	1	3	5	3	7.61352004	2.49806373	4.025038214	14.41815811	849.5146298	28.34643339	41.01708528	60.98075075	53.53980378	36.95023202	66.06436877	31.84340514	9.23910899	44.79414833	0.958086606	6.645	1.808656036	3673.998741	2.01710168	0.358039467	878	387.7420721
1834B 2129	34B	2	34B_2	129	D-12387	50	14	37	101	116	36	35	51	41	110	26	4	104	13	1	1	3	7.777461795	2.46425514	3.900556416	12.75407817	861.2737847	29.03855189	40.70000709	64.87139708	52.59260662	34.27193747	66.59732275	32.41942325	8.618455999	47.7937643	0.759505355	5.955	1.987730061	2995.87963	1.796598535	0.393047752	815	197.2806052
1834B 2130	34B	2	34B_2	130	CHEN-205	68	6	37	111	125	42	35	59	41	151	48	7	336	13	1	1	5	7.609755447	2.726473947	3.206321917	14.40597921	816.3858804	27.51995564	39.05912516	59.585301	55.70918928	36.62770458	65.01275	30.84484433	10.02275428	44.95477946	0.76222036	5.291	2.7472	1925.960978	2.527997811	0.331388733	625	415.189653
1834B 2131	34B	2	34B_2	131	CHEN-256	50	12	39	101	116	42	35	71	41	180	48	11	528	13	3	1	1	7.488455956	2.529328971	3.711209693	12.6825795	828.5711474	26.95352808	39.36503328	61.11014	52.89111638	38.75120057	67.01697421	31.56331612	10.08583106	46.63966926	0.822084803	6.482	2.441558442	2654.861702	2.436693912	0.29839457	770	432.9177377
1834B 2132	34B	2	34B_2	132	D-12289	53	11	47	111	126	38	35	48	41	135	41	9	369	13	3	1	1	7.469588805	2.450274058	3.976244024	12.95022486	849.810601	28.35704884	40.09981249	62.46114997	53.71656617	38.43337328	68.07401089	32.20620954	10.32690864	47.0387431	0.694132052	5.36	1.831566549	2926.456592	1.925095149	0.323778515	849	406.2682927
1834B 2133	34B	2	34B_2	133	Ames-13761	41	19	12	72	86	52	35	76	41	149	39	5	195	5	3	5	3	6.998284838	2.600338139	2.247395729	10.6506983	872.6504028	26.91227856	39.06970405	58.67930845	60.90718266	40.45516614	65.44203602	34.17339766	10.77985561	45.3899231	0.91926177	8.631	3.340292276	2583.905625	2.933218219	0.33536847	479	407.7813486
1834B 2134	34B	2	34B_2	134	Ollague	43	25	24	92	106	48	35	71	41	147	28	5	140	13	3	3	5	7.685864017	2.61299042	1.710888133	14.04138053	820.8128729	26.3899964	37.68464535	56.92975718	54.1757776	37.64221294	62.11389631	29.15423214	10.21813915	41.87226433	0.370271205	2.637	3.402702703	774.9722002	3.269497239	0.437940828	370	431.2584817
1834B 2135	34B	2	34B_2	135	Ames-13740	46	16	18	80	95	47	35	71	41	152	48	6	288	14	3	5	5	7.318047803	2.46872973	2.660128098	12.66548502	856.9306174	27.87430596	38.81717628	60.04722178	57.01890753	38.15409064	64.8228198	32.64967027	10.8807176	45.774054	1.262495547	9.968	3.238993711	3077.499029	2.789590011	0.333202125	477	295.8025168
1834B 2136	34B	2	34B_2	136	D-12040	37	19	16	72	86	51	35	75	41	129	48	7	336	13	1	5	1	7.614864065	2.867963061	2.198702126	13.57352888	832.9639102	27.36341585	38.96116414	58.82482294	57.18500644	37.5236274	64.62817555	30.78988946	10.44465082	43.95289981	0.646099975	4.76	3.92746114	1211.978892	3.402999629	0.374915759	386	419.9672608
1834B 2137	34B	2	34B_2	137	Ames-13751	48	14	10	72	86	51	35	75	41	164	35	8	280	5	3	1	1	7.286470605	2.18628735	3.117244649	13.04859527	854.8561338	28.64234088	38.13637642	63.30264606	56.20140041	36.18354047	63.57112958	33.52907707	11.41533891	46.49159323	0.989083521	7.58	2.349618321	3226.05588	2.103507517	0.363990414	655	288.971761
1834B 2138	34B	2	34B_2	138	PI-614929	39	25	28	92	106	51	35	75	41	165	42	5	210	13	3	1	1	8.210350975	2.620894351	3.386151824	17.25629416	789.5695784	26.69706843	38.45587313	58.66491503	50.26898929	NA	63.91306161	28.69806986	NA	43.55014503	0.600346474	3.479	2.902120718	1198.778527	2.670383691	0.377923363	613	419.6422014
1834B 2139	34B	2	34B_2	139	NSL-91567	50	12	10	72	86	42	35	62	41	102	33	5	165	14	3	5	5	7.542470336	2.654586712	3.574537804	14.61394979	826.6613935	27.42155454	40.1305781	60.91968394	54.10685733	37.18568328	64.61130126	31.42529802	9.707703085	44.99819606	1.228010201	8.403	3.760162602	2234.743784	3.110027619	0.326279386	492	354.6142128
1834B 2140	34B	2	34B_2	140	PI-614884	39	19	14	72	86	40	35	58	41	92	23	6	138	13	5	7	1	7.934702063	2.531167555	2.297976133	15.24702045	813.6953498	27.28535551	37.82583173	56.78041637	53.25854933	36.3669025	63.2344664	29.16276003	10.02936546	42.09552683	0.615064805	4.034	3.446886447	1170.331562	3.309700176	0.373898762	546	437.0404513
1834B 2141	34B	2	34B_2	141	PI-634921	39	17	14	70	83	48	35	71	41	111	21	7	147	5	3	5	5	6.754062288	2.752573885	2.952614368	11.43600411	842.8985372	26.26877322	38.95107822	57.52200915	60.29965366	39.06534233	63.86450864	32.84219802	10.85980218	43.55020036	1.067665344	9.336	3.389937107	2754.033395	3.164421134	0.33922652	477	381.8957005
1834B 2142	34B	2	34B_2	142	PI-596498	46	18	37	101	116	54	35	61	41	175	55	8	440	13	1	1	5	7.299096658	2.686904963	4.094870173	12.83570837	861.4914388	27.50803379	40.36668514	60.17854935	52.92483975	39.20485785	68.92941932	31.61224849	10.41552006	45.9227165	0.503544839	3.923	2.159836066	1816.341556	2.351582126	0.312666002	732	414.5836239
1834B 2143	34B	2	34B_2	143	CHEN-342	50	18	33	101	116	42	35	59	41	169	62	8	496	13	3	1	1	7.061440972	2.803815078	3.928806659	14.54167242	833.6354735	27.89132952	39.26687082	57.06291999	54.77211344	36.10721553	64.71882308	31.39570519	10.05066825	43.81030285	0.686366938	4.72	1.81408776	2601.858689	2.101261142	0.291820305	866	416.2427724
1834B 2144	34B	2	34B_2	144	PI-510533	66	35	NA	NA	171	40	35	50	41	130	21	11	231	13	3	1	1	6.857478771	2.816923113	4.642200219	14.62350355	881.8697282	30.14829994	39.97023009	54.54916466	54.93553624	34.56713279	65.07258924	30.76981917	10.67007925	41.04741844	0.308848395	2.112	1.713362069	1232.664151	2.138638389	0.30553991	464	337.3247483
1834B 2145	34B	2	34B_2	145	D-11924	46	18	10	74	88	37	35	55	41	147	57	9	513	13	1	3	5	7.888494682	2.876658796	4.106646006	16.64288114	810.7459561	27.12830196	38.86537406	57.00811689	50.83769575	NA	65.17288798	29.03736903	NA	43.29306	0.552210796	3.318	2.3252149	1426.96488	2.382055218	0.314219336	698	403.5710255
1834B 2146	34B	2	34B_2	146	D-10005	48	16	37	101	116	46	35	66	41	152	29	7	203	13	5	5	1	8.079626002	2.845072712	4.666015999	18.36665765	805.2500315	NA	NA	58.37334301	NA	NA	NA	NA	NA	NA	0.972147189	5.293	3.102912621	1705.816646	3.253069667	0.331201005	515	414.6542644
1834B 2147	34B	2	34B_2	147	Ames-13758	52	20	12	84	97	51	35	72	41	159	29	9	261	5	1	1	3	7.119727161	2.651904076	3.080158165	12.71793956	837.5521161	26.94023435	38.65221569	54.08056786	58.77278733	38.80094349	63.5705051	31.86293284	10.77045114	43.98073985	0.894452689	7.033	2.927480916	2402.40678	3.04406232	0.357082803	524	391.5598272
1834B 2148	34B	2	34B_2	148	D-12176	49	15	28	92	106	44	35	61	41	139	27	11	297	13	5	1	5	8.040439992	2.936521261	4.362405227	17.70429973	811.9827371	27.69172027	NA	59.70740223	NA	NA	NA	29.70385526	NA	NA	0.985775409	5.568	3.571428571	1559.04	3.363403286	0.333162754	427	382.1166041
1834B 2149	34B	2	34B_2	149	D-12166	46	14	32	92	106	49	35	65	41	149	51	9	459	13	3	5	1	7.768464799	2.467515521	3.809823524	14.60422202	813.5816574	26.95930884	38.78673548	59.12100711	50.65573355	38.40865754	65.8649309	30.51590832	9.590115175	45.41120509	1.017476148	6.967	1.976346912	3525.190824	2.029656498	0.29337756	761	439.9773734
1834B 2150	34B	2	34B_2	150	CHEN-128	46	14	24	84	97	45	35	66	41	124	35	13	455	13	3	3	1	7.110425314	2.719053919	3.203224111	13.08053119	826.3577312	27.07182074	38.33902744	58.59077886	55.36177903	36.71439753	63.24252892	31.80551182	10.20626504	44.26661112	0.885813572	6.772	2.541009464	2665.082557	2.454720168	0.354281732	634	430.3639065
1834B 2151	34B	2	34B_2	151	D-12214	53	15	72	140	155	41	35	56	41	165	50	9	450	13	3	3	1	7.599590318	2.504444747	3.388625291	14.95807609	824.0024271	28.12603693	39.67904072	60.91427135	54.66267669	37.01749712	64.60114056	31.34120521	10.05148909	45.92092573	0.886864331	5.929	2.453846154	2416.206897	2.617010206	0.286682259	650	376.6339769
1834B 2152	34B	2	34B_2	152	PI-510549	40	18	18	76	92	41	35	56	41	131	44	8	352	13	1	3	3	8.074697425	2.707609816	4.044724645	13.50565805	811.2684401	27.62895499	38.29576008	61.24012532	50.43133262	33.0239518	62.98355638	30.58984522	8.623032524	44.29039658	0.498763952	3.693	NA	NA	NA	NA	NA	NA
1834B 2153	34B	2	34B_2	153	Real	40	14	35	89	103	NA	13	NA	19	115	28	7	196	13	3	3	3	7.921400902	2.741628845	2.373386844	16.86424372	804.6684731	27.02674068	37.57105905	56.55752801	51.75727401	NA	61.15044473	28.25629174	NA	40.79479679	0.386697108	2.293	2.885826772	794.5729877	3.053804958	0.409328947	254	421.3246688
1834B 2154	34B	2	34B_2	154	CHEN-91	49	15	28	92	107	46	35	62	41	142	27	7	189	13	5	5	1	8.037807467	2.730427304	3.773724762	16.76233618	789.9160329	26.92658038	37.79278164	57.30511235	53.06443196	NA	62.72573169	28.80291622	NA	42.62803143	0.738045662	4.403	3.767220903	1168.766078	3.630149858	0.315043058	421	416.5772597
1834B 2155	34B	2	34B_2	155	CHEN-162	48	12	32	92	106	50	35	70	41	169	47	12	564	13	3	5	1	7.769756999	2.667262369	3.189894236	14.76480809	811.9688229	26.97260722	38.18405627	58.43687022	54.95522628	37.84020849	64.26001731	30.27520921	9.889791128	44.55171115	1.250579245	8.47	3.308823529	2559.822222	3.291814916	0.345460166	544	433.754639
1834B 2156	34B	2	34B_2	156	CHEN-361	49	15	63	127	141	50	35	71	41	181	44	20	880	13	1	1	1	7.361564458	2.498696509	3.782953552	13.69179963	809.7072409	26.89831201	38.92919889	59.91227426	54.51696453	36.99082816	64.40615413	31.17974447	10.20117221	45.63736019	0.742369376	5.422	1.879343629	2885.04982	1.963412543	0.321146326	1036	407.8996149
1834B 2157	34B	2	34B_2	157	CHEN-219	43	21	37	101	116	48	35	73	41	154	45	5	225	13	5	3	1	7.942700769	2.751118607	2.862029573	15.5155226	805.2883279	26.86397476	37.41176776	55.9461766	52.55193984	36.22664156	62.21459637	28.53731103	10.15627653	41.55172681	0.276331458	1.781	3.208029197	555.1695108	3.093967009	0.346928532	548	427.4028568
1834B 2158	34B	2	34B_2	158	D-12160	60	12	39	111	126	46	35	63	41	163	61	8	488	13	1	1	1	7.667023288	3.079070954	3.065323362	14.79261387	827.1022417	27.4050432	39.55638249	56.82358292	56.61969996	37.37893014	65.08981858	29.44232952	10.48499715	43.23004671	0.457535547	3.093	2.89738806	1067.5132	2.650630131	0.359288142	536	407.4864665
1834B 2159	34B	2	34B_2	159	CHEN-437	49	27	25	101	116	41	35	63	41	164	47	7	329	13	1	1	3	7.772053652	2.593656858	4.443138275	15.65928812	808.6123296	26.78727454	38.88108106	59.29852868	49.60819526	NA	64.85151023	30.04694226	9.27687489	44.58458578	0.855780096	5.465	2.284090909	2392.636816	2.452920405	0.316346806	792	450.9823674
1834B 2160	34B	2	34B_2	160	Ames-13733	56	18	18	92	106	48	35	60	41	167	45	6	270	5	3	3	5	7.476011284	2.352486422	3.034178956	11.49117691	870.228519	28.05768193	41.92476233	63.43133573	60.55221652	40.22122848	69.77886761	33.55693916	11.35283799	48.81021502	1.015590215	8.838	2.987301587	2958.522848	2.603426124	0.326441148	630	380.5685141
1834B 2161	34B	2	34B_2	161	CHEN-71	48	16	37	101	116	42	35	58	41	152	47	8	376	13	3	1	5	7.733195054	2.315554963	3.231161621	13.70815521	811.3301208	27.21863965	38.82676857	60.45498668	54.64982816	37.91555895	65.27670385	31.19954439	10.20397856	46.17978333	1.116803405	8.147	2.839879154	2868.784043	2.553728555	0.309422389	662	433.3470989
1834B 2162	34B	2	34B_2	162	D-11943	50	18	33	101	116	52	35	68	41	174	58	12	696	13	3	1	1	7.03148269	3.023971317	3.274158233	13.04218501	842.9531509	27.02763246	38.69819389	55.77838401	55.51944535	36.22917261	62.81910615	30.06520373	10.60596754	41.85567324	0.417741186	3.203	2.194904459	1459.289031	2.330210165	0.303145386	785	415.8609267
1834B 2163	34B	2	34B_2	163	D-12416	57	13	41	111	125	36	35	55	41	169	41	9	369	13	1	1	1	7.427627005	2.66887425	4.216859877	14.09790595	827.059204	27.81480647	39.85990989	61.95445387	53.09362149	36.8308297	65.94863405	30.85033074	10.06759843	46.14859748	0.677827318	4.808	2.154040404	2232.084408	2.100188475	0.343695696	792	392.224141
1834B 2164	34B	2	34B_2	164	LP	42	20	49	111	125	46	35	63	41	150	36	10	360	13	3	1	1	7.676782935	3.460443356	0.68206565	14.59637922	819.7618058	26.25350588	36.65413681	54.06376895	54.96284898	35.5132519	58.40779835	27.91454845	10.29482675	39.9432145	0.121879766	0.835	2.476190476	337.2115385	2.738969529	0.306323438	336	418.0654455
1834B 2165	34B	2	34B_2	165	BO-51	44	18	22	84	97	50	35	75	41	114	17	7	119	14	3	7	3	7.6121667	2.393590665	4.199355959	15.2597515	825.6669279	27.7202302	40.71736481	61.50803851	52.563162	36.49277722	65.00420562	31.75065706	9.396548116	45.99828258	1.151500848	7.546	2.389380531	3158.140741	2.249723247	0.360358145	678	353.652236
1834B 2166	34B	2	34B_2	166	D-12354	48	14	39	101	116	44	35	58	41	153	42	9	378	5	1	1	1	7.696630388	2.522692235	3.583917559	14.52898444	825.2236134	27.07959178	38.85274567	61.00702624	53.21307926	39.16980146	66.32945225	30.55741886	9.76044651	44.86515138	0.706544513	4.863	2.343493552	2075.107054	2.422902183	0.323790957	853	406.265837
1834B 2167	34B	2	34B_2	167	D-11965	56	8	54	118	133	47	35	65	41	153	30	13	390	13	3	3	1	7.24611336	2.646609287	3.517673791	13.74525599	833.767033	27.76667798	38.7901621	60.05251612	56.98522871	36.81377663	64.64245484	31.76254496	10.14460816	44.72923422	0.770559051	5.606	1.938508065	2891.914717	1.985758924	0.342590046	992	407.025242
1834B 2168	34B	2	34B_2	168	D-12409	51	13	37	101	116	42	35	56	41	138	44	9	396	13	1	3	1	7.715247542	2.37050107	4.146647975	14.43695836	819.9813432	27.51429395	39.0375957	60.45744382	51.01476446	37.65121918	66.34335743	31.11263189	9.688027058	45.9156011	0.993695844	6.883	1.768316832	3892.402016	1.935346035	0.300801361	1010	437.8062856
1834B 2169	34B	2	34B_2	169	D-11889	41	13	14	68	81	42	35	64	41	104	27	6	162	5	3	5	5	7.179444208	2.401098731	2.756537323	12.32019533	808.4296863	26.16410793	38.43295245	60.97230913	56.84732727	37.06259127	61.54498883	33.17459152	9.821537921	46.08485761	1.127913882	9.155	3.285433071	2786.54284	2.82221693	0.389141211	508	317.3801393
1834B 2170	34B	2	34B_2	170	CHEN-220	50	14	37	101	116	42	35	56	41	135	44	9	396	13	1	1	1	7.342216014	2.471517841	3.948067284	13.50399778	843.7450964	28.01438292	39.22157801	58.93699496	52.35009568	37.40456724	66.07806888	31.08213477	10.15304995	44.66708871	0.60538422	4.483	1.664278403	2693.659902	1.89074876	0.288579579	977	423.6655042
1834B 2171	34B	2	34B_2	171	CHEN-224	48	16	47	111	126	50	35	67	41	146	34	12	408	13	5	3	1	7.580693952	2.836163077	4.059928679	16.79245482	796.06612	27.33016477	38.45413137	58.22632052	NA	NA	63.52655028	29.79950832	NA	43.88095336	0.945751055	5.632	3.096385542	1818.894942	3.1089195	0.293411579	581	419.4892414
1834B 2172	34B	2	34B_2	172	PI-634919	46	16	12	74	88	44	35	63	41	133	25	6	150	13	3	5	3	7.038645288	2.543246461	3.638821008	12.82544826	836.793563	27.21503273	39.51217231	60.76314226	57.60801004	36.38074632	63.54925165	32.55193788	10.40623439	44.89674375	1.155572888	9.01	2.652757079	3396.466292	2.383746815	0.327560802	671	377.5769555
1834B 2173	34B	2	34B_2	173	Ames-13723	39	15	16	70	83	40	35	60	41	98	15	36	540	5	1	1	5	7.239552709	2.577715931	3.154922183	12.08015056	844.89345	27.30388365	39.24387415	60.91982206	57.39672602	37.27027108	63.83462054	32.87827417	10.75737702	46.89960918	1.136258962	9.406	3.108159393	3026.228327	2.711447958	0.352489608	527	331.6928934
1834B 2174	34B	2	34B_2	174	CHEN-225	48	12	51	111	125	61	35	84	41	189	44	10	440	14	1	1	1	7.542122485	2.687873296	3.222661648	15.00926734	823.0055164	27.91301283	39.63253241	61.15777777	54.3317544	35.40696132	63.69913641	31.2500961	9.777151271	45.40178702	1.249671599	8.326	2.988195616	2786.29684	2.666725553	0.323398654	593	275.5274485
1834B 2175	34B	2	34B_2	175	BO-63	41	9	68	118	81	46	35	61	41	97	22	4	88	1	3	3	5	7.218360389	2.894345597	4.129094333	15.40910774	833.3987683	27.29882466	39.65009135	58.47773053	52.10649162	34.75813369	62.4986029	31.70159981	9.224647143	43.55658573	0.83671455	5.43	3.301075269	1644.918567	2.759974761	0.378536476	558	354.5727861
1834B 2176	34B	2	34B_2	176	BO-42	43	15	12	70	83	47	35	70	41	137	23	6	138	5	3	5	3	7.132874694	2.651304963	3.382658075	12.96256444	826.4718546	26.75793374	39.59035327	59.40803514	57.54742604	37.47118102	63.58648321	32.37889854	10.50248465	44.17313503	1.125409845	8.682	3.218644068	2697.409163	2.837664424	0.308265447	590	356.7387596
1834B 2177	34B	2	34B_2	177	D-12397	50	14	37	101	116	38	35	52	41	117	25	12	300	13	3	3	1	7.528643272	2.615747719	4.339874895	15.25064921	826.6625098	27.8375203	40.3368927	61.3119117	52.10780452	36.61543747	66.87288867	31.55144728	9.543213798	46.21372957	1.08340612	7.104	2.702791461	2628.393682	2.616423368	0.352646446	609	403.8272472
1834B 2178	34B	2	34B_2	178	D-12229	48	16	8	72	86	47	35	67	41	134	24	8	192	13	5	7	3	7.720604738	3.021013202	3.167907388	15.37197451	830.9279813	27.91216751	39.19804477	57.31313327	55.69714139	37.14699829	64.80850143	29.93485033	10.24306819	43.47419382	0.605194636	3.937	4.36	902.9816514	3.452684851	0.33271793	375	409.0667842
1834B 2179	34B	2	34B_2	179	Titicaca	36	8	18	62	76	48	35	66	41	74	24	11	264	5	3	1	5	7.501146722	2.755869882	4.008088164	15.01779809	825.4759257	27.60209174	38.16810273	57.33989782	53.8036441	35.12780435	61.68744136	30.91532683	9.478701607	43.0825956	1.584377698	10.55	3.605603448	2926.001195	3.363493227	0.337657187	464	322.2108479
1834B 2180	34B	2	34B_2	180	Ames-13737	44	14	16	74	86	8	35	60	41	137	28	8	224	13	3	5	3	7.181269956	2.678286998	3.875803828	13.52575698	827.5394051	26.99198522	39.30570171	59.10534315	55.99700539	37.8742736	63.61227761	31.73391882	10.15389984	44.07011784	1.34243138	9.925	3.393638171	2924.589924	3.118432771	0.295959389	503	385.3912465
1834B 2181	34B	2	34B_2	181	BO-11	41	19	12	72	86	43	35	66	41	111	18	6	108	3	3	5	5	7.07677674	2.70541723	3.264945756	13.38998177	838.5379434	27.20744118	38.76102592	58.96349938	56.35153318	35.83971049	62.90567138	32.31611981	9.943450393	44.77007413	0.946270012	7.067	2.626297578	2690.860343	2.237572418	0.362893816	578	352.0364957
1834B 2182	34B	2	34B_2	182	CHEN-322	48	10	22	80	95	43	35	61	41	149	58	10	580	13	3	3	5	7.803125209	2.729633337	3.990406264	15.46336687	806.2778364	27.08008571	39.4331381	60.154792	53.13479011	37.60196456	65.94741303	30.32170634	9.896581626	46.02288346	0.881721179	5.702	2.251862891	2532.125745	2.251989257	0.307276474	671	427.2830786
1834B 2183	34B	2	34B_2	183	PI-614920	39	21	12	72	86	49	35	72	41	138	36	6	216	13	3	3	3	8.012308283	2.870431222	2.949500309	16.02170999	804.5233614	26.75975211	38.68950409	57.7196685	56.3084274	NA	65.38519782	28.9882733	NA	43.35866241	0.549064001	3.427	3.370307167	1016.821266	3.213250635	0.386488866	586	446.6524058
1834B 2184	34B	2	34B_2	184	D-12201	50	12	39	101	116	47	35	64	41	169	60	10	600	13	1	3	1	7.560311656	2.385336467	3.272326309	12.75086115	832.0615581	27.06530152	38.72028588	60.51197079	53.2589596	38.96781495	66.90165949	32.07294768	9.591475853	45.37054711	1.004385333	7.877	2.307894737	3413.067275	2.322999858	0.342934023	760	445.3138431
1834B 2185	34B	2	34B_2	185	PI-614882	49	13	12	74	88	43	35	53	41	150	20	7	140	13	3	5	5	7.121413848	2.791960396	3.845265329	14.59100227	843.6751746	27.85859582	39.82875691	58.86770255	57.17513706	36.78621531	64.35676387	31.51404178	10.50552905	44.15896465	0.728091013	4.99	2.421348315	2060.835267	2.363853076	0.385462529	712	363.1037102
1834B 2186	34B	2	34B_2	186	PI-478408	40	28	6	74	88	52	35	78	41	165	61	6	366	13	5	5	1	7.491509	3.051628244	3.098150268	13.58858614	898.3106221	29.94241261	41.03469698	55.11509174	58.58933215	36.49827298	68.0019978	30.78252374	NA	42.2399765	0.342024713	2.517	3.297794118	763.2374582	2.987604055	0.442580392	272	360.9009781
1834B 2187	34B	2	34B_2	187	CHEN-174	48	12	24	84	97	46	35	67	41	160	43	9	387	13	3	1	3	7.567582627	2.766496409	4.03573803	15.845928	833.7145522	28.29413213	40.04966319	58.91490643	55.51105002	36.46687781	65.38179419	30.70282046	NA	44.38641727	1.067223251	6.735	2.730569948	2466.518027	2.653440258	0.346787082	579	362.6684511
1834B 2188	34B	2	34B_2	188	D-11953	48	16	20	84	97	41	35	57	41	145	43	9	387	13	1	3	1	7.754742798	2.756654531	3.511916299	14.71794331	819.6710572	26.72871912	38.18383784	56.47884075	51.48374202	38.34231385	64.92587135	29.07846602	10.0971737	42.31730056	0.414015745	2.813	2.008591065	1400.484175	2.138686771	0.292612018	582	443.0986379
1834B 2189	34B	2	34B_2	189	PI-634920	52	16	12	80	92	41	35	56	41	131	19	8	152	13	3	5	3	7.400781512	2.597208883	4.623015595	16.11227243	848.2428454	28.59403254	40.85018684	59.84798962	52.52522753	NA	66.31399556	31.10013318	NA	45.1372821	0.671237269	4.166	2.290801187	1818.57772	2.204197622	0.353388653	674	353.143809
1834B 2190	34B	2	34B_2	190	D-12431	43	15	14	72	86	48	35	68	41	136	35	7	245	13	3	3	3	7.318547014	2.788035457	3.003957288	13.73600678	834.8730099	27.43633239	40.36116031	60.63154393	56.83099741	37.5702107	65.70082927	31.7254066	10.24761438	46.37426431	1.061243884	7.726	2.798076923	2761.182131	2.485740946	0.369308831	624	410.447772
1834B 2191	34B	2	34B_2	191	Ames-13732	55	21	16	92	106	34	35	38	41	143	24	6	144	13	1	5	5	7.511226989	2.573411344	2.920536977	14.50406543	837.6494409	28.10202339	39.81350559	62.0370702	54.99913226	34.52339892	63.43268955	32.48687051	9.949277213	46.9771559	1.035010109	7.136	2.276752768	3134.288493	2.272260772	0.390645281	813	350.0721591
1834B 2192	34B	2	34B_2	192	CHEN-406	48	16	37	101	125	44	35	61	41	185	61	10	610	13	1	1	1	7.407716994	2.674420948	3.141616772	12.80279898	844.7953484	27.61406743	38.97959162	59.11379414	56.48620169	38.06735089	66.21197809	31.73222205	10.13637483	45.04996439	0.591489313	4.62	2.215123859	2085.662154	2.415947442	0.302266233	767	437.3831009
1834B 2193	34B	2	34B_2	193	D-12361	50	14	37	101	116	46	35	67	41	166	38	10	380	13	3	1	5	7.414191777	2.926363963	3.823316552	15.05517831	828.9127869	27.68133469	39.72476451	57.55068742	53.87014349	36.14130376	65.04935051	30.5620088	9.709693454	43.96197188	1.273969189	8.462	3.239085239	2612.465982	2.923801334	0.336594466	481	376.5470991
1834B 2194	34B	2	34B_2	194	CHEN-7	41	17	10	68	81	38	35	56	41	108	24	9	216	6	3	3	3	7.275479735	2.747366098	4.110728716	14.85136996	810.2712863	26.65838771	38.25274138	59.08214936	54.43280835	36.70297151	61.74953965	31.32615137	9.245711273	43.49497008	0.907864246	6.113	2.912966252	2098.548171	2.508002204	0.329943989	563	372.9908129
1834B 2195	34B	2	34B_2	195	D-12123	48	14	30	92	107	51	35	75	41	162	32	8	256	14	5	3	5	7.469628138	2.779178884	3.71441336	14.66131792	818.2982513	27.46603738	38.99631489	60.47496041	55.9339232	37.13495984	64.5935017	30.74158155	10.36737339	44.94710321	0.953132278	6.501	3.044905009	2135.041974	3.024859929	0.273182792	579	393.5130674
1834B 2196	34B	2	34B_2	196	CHEN-471	48	22	22	92	107	50	35	67	41	163	38	10	380	13	5	1	5	7.449597537	2.737223983	3.509191285	14.53563231	819.3676999	27.15475632	39.32949004	58.81956036	54.63261128	36.73680761	64.18149351	30.96323489	10.14118086	45.17736045	0.952519985	6.553	3.048611111	2149.503417	3.075317115	0.330906738	576	371.0074265
1834B 2197	34B	2	34B_2	197	D-12341	54	10	28	92	106	11	35	47	41	130	36	7	252	13	3	3	5	7.706491525	2.553458218	3.436473104	14.80306815	796.4273013	26.44229019	38.50821499	59.65527055	52.01202119	37.44320687	64.4403287	30.19912946	9.935894019	45.29659667	0.868496008	5.867	2.283244681	2569.588818	2.256648593	0.300716207	752	431.0874705
1834B 2198	34B	2	34B_2	198	D-10004	49	15	28	92	97	48	35	67	41	154	31	10	310	13	3	5	1	7.556871452	2.76802326	4.748227354	16.11001102	824.5663242	28.03793341	40.0905895	58.66758973	52.29216	35.29641692	64.77588568	30.7359712	9.446136946	43.91639749	0.996565282	6.186	3.12593985	1978.924835	2.763102681	0.35232211	532	408.7593489
1834B 2199	34B	2	34B_2	199	CHEN-411	41	19	41	101	116	51	35	72	41	182	60	9	540	13	3	1	1	7.852090498	2.752657042	3.546177635	15.86670265	806.1522889	27.61799725	38.97801342	57.33049944	54.22323704	36.67808145	64.24811603	30.01297909	9.986957041	44.6614929	0.995318257	6.273	3.794457275	1653.200852	3.450521628	0.353926118	433	408.1177949
1834B 2200	34B	2	34B_2	200	D-11936	NA	NA	31	111	126	50	35	71	41	197	65	13	845	13	1	1	3	7.919227562	2.614500743	3.963392283	15.49891419	808.8034247	27.59270782	40.19407027	60.56034945	52.34516437	35.76620903	62.83158606	30.40773159	8.539212908	46.67135653	0.850580411	5.488	3.484234234	1575.095023	2.867652245	0.346876559	444	278.1035204
1834B 2201	34B	2	34B_2	201	03-21-072RM	55	9	47	111	125	41	35	54	41	156	41	8	328	13	3	3	5	7.516823657	2.688100189	3.105597621	12.97846554	849.6518951	27.81525884	39.3009328	58.36569843	55.79884484	37.51409672	65.99284662	30.96869127	10.01158572	44.50315462	0.544835983	4.198	2.398782344	1750.054569	2.546723547	0.323329084	657	437.5497165
1834B 2202	34B	2	34B_2	202	D-12181	52	20	55	127	141	43	35	58	41	157	49	8	392	13	1	3	1	7.621622316	2.509811858	3.63655658	14.38322281	797.0124629	26.70482304	38.06380563	60.11386631	51.99775878	37.78708214	64.4369951	30.45810142	9.614386756	44.71497137	0.830918782	5.777	2.095477387	2756.889688	2.056821795	0.301892345	796	433.0353378
1834B 2203	34B	2	34B_2	203	CHEN-354	57	7	28	92	106	42	35	61	41	141	28	11	308	13	5	5	3	7.523053158	2.768821834	3.808640673	14.64331955	797.6602298	26.95558324	38.30149936	57.24979932	56.51561432	36.28149127	62.99589662	30.46915311	10.40573311	44.30449871	0.849898267	5.804	3.481557377	1667.070041	3.179921221	0.317764862	488	380.0961001
1834B 2204	34B	2	34B_2	204	D-12309	41	17	16	74	88	43	35	61	41	171	65	12	780	13	3	3	3	7.707987948	2.849873012	4.267669422	16.30681752	804.7482544	26.67610151	37.94781744	58.05271891	51.23602714	NA	63.79081246	29.50192039	9.617956646	43.27008634	0.868664169	5.327	2.703180212	1970.64183	2.862493008	0.315757594	566	455.9765677
1834B 2205	34B	2	34B_2	205	CHEN-430	49	11	32	92	106	42	35	50	41	147	58	12	696	13	1	1	5	7.553481335	2.473108883	3.122027589	14.25535031	858.656556	28.91271244	40.6986854	62.24435293	58.12686685	37.40612252	66.60174551	31.22635069	10.22479749	47.11543607	0.600292802	4.211	2.16152019	1948.165934	2.018437504	0.320436159	842	323.567216
1834B 2206	34B	2	34B_2	206	CHEN-155	46	14	32	92	106	40	35	58	41	170	68	8	544	13	3	3	1	7.469641665	2.454988781	3.972849884	13.51965488	816.6124839	27.27075848	39.05708606	61.70770287	52.55682313	37.359339	65.10763605	31.54927189	10.06693984	46.31808306	1.118616245	8.274	2.116918845	3908.510721	2.294244252	0.30007633	727	410.2920342
1834B 2207	34B	2	34B_2	207	D-12120	55	9	47	111	125	42	35	56	41	158	44	10	440	13	1	3	3	7.5331089	2.624518528	3.910415036	14.35199338	818.1660824	27.19948033	39.03006974	59.09456223	52.80020333	36.86954051	65.08181752	30.36269116	10.04390729	44.96745765	0.568051898	3.958	1.870967742	2115.482759	2.013517125	0.301614459	837	402.8526703
1834B 2208	34B	2	34B_2	208	CHEN-89	60	12	68	140	155	43	35	60	41	185	40	11	440	13	1	1	1	7.855669649	2.791967525	4.24041408	15.4961333	803.7757172	27.07037602	39.0685777	59.6787733	50.71599934	36.87917386	65.32749798	29.64772246	9.806326822	45.10922624	0.468758032	3.025	2.513274336	1203.609155	2.501947027	0.319882013	678	422.4917812
1834B 2209	34B	2	34B_2	209	CHEN-391	57	17	37	111	125	38	35	51	41	154	38	10	380	13	1	1	1	7.576386081	2.931661296	2.827725663	14.06592022	836.473225	27.58637848	37.45422198	55.14974409	52.50859498	35.17480372	62.1478111	28.53435294	10.11545294	40.51636211	0.241230532	1.715	1.711656442	1001.953405	2.17521884	0.316811265	163	431.4881748
1834B 2210	34B	2	34B_2	210	PI-510545	50	14	37	101	116	47	35	65	41	164	48	8	384	13	3	3	1	7.74826678	2.658290574	3.78150053	14.72350745	812.2577608	26.84274082	38.94495757	60.05499575	51.15483082	37.95667332	65.73227585	30.00863237	9.743552124	44.73399121	0.76135257	5.171	2.082914573	2482.579011	2.232059192	0.310526666	796	430.9008257
1834B 2211	34B	2	34B_2	211	CHEN-450	53	11	47	111	125	49	35	70	41	168	49	12	588	13	3	3	1	7.569912008	2.680679029	3.331295305	14.42506444	807.8424916	27.21575835	38.76950042	58.89606819	54.34599665	36.96374807	64.34327105	30.7983072	9.826777529	44.60359737	0.847905288	5.878	2.974358974	1976.224138	2.692261717	0.324421945	585	426.1151632
1834B 2212	34B	2	34B_2	212	CHEN-140	48	14	30	92	107	52	35	73	41	166	53	12	636	13	3	1	3	7.850417007	2.664265963	3.306329632	15.4510597	803.4634546	27.32049544	38.75774228	60.08929197	54.34733589	36.88287486	63.62670886	30.23015053	9.704276082	45.06162356	0.976352462	6.319	3.013745704	2096.72634	3.114412751	0.341522038	582	434.6257173
1834B 2213	34B	2	34B_2	213	BO-52	48	12	12	72	86	46	35	61	41	126	21	9	189	1	3	5	3	6.978753937	2.717624237	3.033445411	11.97579111	852.62999	27.25677473	39.92262425	60.68566214	59.45943013	36.04812852	64.08477199	33.16395733	10.95682956	45.8885084	0.895908933	7.481	2.307189542	3242.473088	2.077582698	0.363877059	765	372.7067406
1834B 2214	34B	2	34B_2	214	D-12393	50	12	18	80	95	37	35	56	41	161	51	9	459	13	1	5	5	NA	NA	NA	NA	NA	NA	NA	NA	NA	NA	NA	NA	NA	NA	NA	6.519	2.026515152	3216.852336	1.876945623	0.350264781	792	289.8010591
1834B 2215	34B	2	34B_2	215	NSL-92331	42	16	10	68	81	43	35	62	41	115	23	21	483	1	3	1	5	7.462313422	2.583305352	4.104092813	14.63520046	849.2809795	28.49817236	41.08184076	60.53085079	52.6040124	35.35917909	65.0758044	31.99132246	9.111425326	44.70723994	1.283360728	8.769	2.006410256	4370.492013	1.925881388	0.376927593	936	370.7628902
1834B 2216	34B	2	34B_2	216	Ames-13725	64	10	18	92	106	47	35	70	41	197	30	8	240	5	3	5	5	7.175235967	2.916636764	3.643360808	15.06280043	815.3523323	27.04893456	38.62355846	61.07140949	56.82117381	36.56121797	61.8801969	31.13284363	10.00716936	45.79502129	1.104404528	7.332	2.528888889	2899.297012	2.698084342	0.414680873	675	354.077137
1834B 2217	34B	2	34B_2	217	CHEN-344	52	22	18	92	107	30	35	46	41	120	24	8	192	13	1	1	5	7.612500591	2.623460089	3.357742371	14.10556845	823.0679552	27.18214561	39.10102107	60.21958527	54.83327371	37.56640722	65.11751352	30.5070362	10.19406348	44.48476288	0.649843538	4.607	2.168067227	2124.934109	2.186152886	0.309452641	833	439.3974566
1834B 2218	34B	2	34B_2	218	CHEN-302	50	12	39	101	116	52	35	62	41	183	51	11	561	13	3	1	5	6.981171611	2.888922492	4.298918221	15.30642499	811.5831245	27.15895703	37.99984439	58.64518573	53.07317644	35.28498229	61.8025602	30.76377295	9.874230353	42.70345898	1.106195334	7.227	2.332903226	3097.856748	2.316135962	0.288634781	775	415.2537352
1834B 2219	34B	2	34B_2	219	CHEN-416	58	14	55	127	141	42	35	59	41	222	58	21	1218	13	3	1	1	7.112743687	2.685435909	3.496030171	13.92093062	813.7097855	27.10849628	38.91923846	57.3615308	54.60815858	34.34285017	61.70127224	31.36985914	10.18597662	44.34221744	0.843051558	6.056	2.250366032	2691.117762	2.419287683	0.305735488	683	395.0487726
1834B 2220	34B	2	34B_2	220	PI-634918	36	14	18	68	81	37	35	53	41	78	26	5	130	13	3	5	5	7.156514879	2.618547976	2.481559623	12.6646916	845.7892778	27.14721588	38.48520863	59.70421215	57.56943115	35.76467074	62.24624487	32.86308265	10.40982879	45.68304581	1.01596156	8.022	2.95482866	2714.878229	2.443553301	0.349575949	642	359.0202067
1834B 2221	34B	2	34B_2	221	Ames-13757	61	11	39	111	125	37	35	59	41	110	31	8	248	13	3	5	3	8.074535878	2.593932602	3.935333797	16.44480946	807.9613999	27.69552404	39.84675215	58.08676197	54.72436345	NA	65.46594214	30.37382422	NA	44.53081837	0.972052687	5.911	3.256505576	1815.135845	3.037231937	0.385352856	538	365.7993737
1834B 2222	34B	2	34B_2	222	D-12350	53	11	47	111	125	37	35	56	41	173	59	10	590	13	1	1	1	7.612723109	2.739149162	3.587808572	13.76363187	815.8082097	26.6253268	39.27905794	59.52336022	53.18609891	38.09141421	65.83940127	29.8585298	10.24859084	44.53730717	0.487094932	3.539	2.280832095	1551.62671	2.402147864	0.320545498	673	420.6793003
1834B 2223	34B	2	34B_2	223	PI-478418	61	11	29	101	116	42	35	56	41	165	36	7	252	13	5	3	5	NA	NA	NA	NA	NA	NA	NA	NA	NA	NA	NA	NA	NA	NA	NA	5.63	1.198928845	4695.858328	1.295958568	0.406717705	1307	272.3497594
1834B 2224	34B	2	34B_2	224	D-12279	44	20	8	72	86	42	35	58	41	122	25	9	225	5	3	1	3	7.326586505	2.555427963	2.858445144	13.25405672	817.0779343	26.27116851	38.68390864	60.08753255	56.88998056	39.62498022	63.49921846	31.75124647	10.21531028	45.4084669	1.158006936	8.737	3.422222222	2553.019481	3.139332449	0.358690423	495	415.4402276
1834B 2225	34B	2	34B_2	225	Cherry-Vanilla	41	11	14	66	80	47	35	70	41	108	29	6	174	6	3	5	3	6.986661813	2.438061644	3.032325803	11.49937185	836.7060379	26.49526955	38.3940459	59.05664962	59.58816252	39.65114902	63.72417093	33.32971297	10.59809396	45.23515934	0.866247681	7.533	2.557165862	2945.839421	2.58181959	0.35957719	621	398.7818944
1834B 2226	34B	2	34B_2	226	PI-674266	72	12	51	135	148	43	35	60	41	188	31	19	589	13	3	1	1	7.240609232	2.802997901	4.078132603	15.8984815	828.0678537	28.32112465	39.19874931	57.69130106	54.12662974	35.02334664	63.64729383	30.5774038	NA	43.81673782	0.634190427	3.989	2.043202033	1952.327736	2.063637008	0.315850175	787	363.125865
1834B 2227	34B	2	34B_2	227	D-12353	NA	NA	NA	NA	149	NA	13	NA	19	169	41	10	410	13	3	3	1	7.724857954	2.957120797	3.875481925	16.08440682	809.1794268	27.03260974	38.02911096	58.22465247	53.12586857	NA	63.02688556	28.5466833	NA	41.98079428	0.484462333	3.012	1.719858156	1751.307216	2.080639411	0.348188128	846	426.2831544
1834B 2228	34B	2	34B_2	228	D-11985	52	12	37	101	116	48	35	65	41	155	30	13	390	13	3	1	3	7.298985235	3.031171967	3.570301935	13.90138001	819.3713652	25.58052506	37.2035126	55.62831587	51.0606158	37.80957516	61.47445526	28.44944188	10.058561	40.82651576	0.300269808	2.16	1.683333333	1283.168317	2.115285706	0.281864033	540	433.6222609
1834B 2229	34B	2	34B_2	229	BO-60	41	11	14	66	80	42	35	59	41	108	25	5	125	13	3	5	5	7.443706413	2.896861506	3.588798601	15.27710309	822.1760378	27.5057287	38.68109319	58.37125656	53.87894658	33.45541803	61.44628647	31.1064761	9.472360881	43.22495085	0.949624728	6.216	3.240776699	1918.058718	2.73770462	0.367346706	515	367.4776853
1834B 2230	34B	2	34B_2	230	Kancolla	55	17	39	111	126	36	35	47	41	96	24	9	216	13	3	3	3	7.504221313	2.700057273	3.739249684	14.54270472	838.3024292	27.71983717	39.48277493	59.17431638	53.55971428	37.13724166	66.75063449	29.85350161	9.999223135	43.36616411	0.360368223	2.478	1.075078206	2304.948594	1.318148178	0.419109068	959	423.5546905
1834B 2231	34B	2	34B_2	231	Bouchane-2	34	10	18	62	76	48	35	70	41	77	20	4	80	5	3	3	5	7.190037972	2.638907221	2.910479613	13.31359724	825.2397433	26.67574844	38.74541319	59.85215752	57.15280234	37.60339747	62.61292852	31.98250421	10.25981751	44.88413708	1.095575917	8.229	3.549668874	2318.244403	3.443087538	0.347524265	453	344.0503039
1834B 2232	34B	2	34B_2	232	Bouchane-1	36	14	18	68	81	36	35	50	41	103	21	17	357	3	3	1	5	7.988482392	2.367577274	3.537817521	15.17584322	809.1255437	27.59353146	39.4939827	59.97682467	52.63774516	37.56641558	64.80821198	30.78871906	10.04196393	45.67137197	1.409684077	9.289	3.2	2902.8125	2.985998466	0.378439261	525	405.5008347
1834B 2233	34B	2	34B_2	233	ICBA-Q3	39	13	16	68	81	49	35	72	41	126	27	6	162	13	3	5	5	7.529638475	2.654645756	3.445395251	14.28403308	818.3348492	27.00675591	38.43394573	57.39860521	55.2938772	36.19541663	61.73029008	31.557863	10.04593927	43.56614203	0.961315426	6.73	3.779775281	1780.529132	3.026837408	0.348126769	445	337.3046259
1834B 2234	34B	2	34B_2	234	Ames-13729	48	12	12	72	86	38	35	53	41	106	14	22	308	13	3	1	5	7.029268021	2.693510882	3.26832096	12.26613327	810.2294102	25.84235135	38.88446522	59.52534534	57.89738344	37.08072075	61.33425837	31.98432211	10.22595827	44.01924017	0.991348891	8.082	3.193359375	2530.877064	2.712303288	0.338532478	512	387.1190625
1834B 2235	34B	2	34B_2	235	D-9992	48	14	39	101	116	50	35	69	41	166	37	8	296	13	5	1	1	7.687634471	3.020575535	4.054785737	17.25209007	801.3223051	27.26888064	NA	56.26962567	52.4868101	NA	63.65926231	29.41267864	NA	43.1150343	0.823269738	4.772	3.330415755	1432.854139	3.272593903	0.367417413	457	388.385776
1834B 2236	34B	2	34B_2	236	CHEN-297	72	29	26	127	141	39	35	56	41	166	35	19	665	13	3	1	1	7.017163414	3.118518366	4.337452805	14.19784664	843.7146531	26.98268026	38.88005299	55.93621442	50.17245134	37.17963633	64.32092334	30.02896667	9.994717103	42.17845247	0.470232681	3.312	2.49770291	1326.018394	2.527732242	0.327562778	653	416.9857992
1834B 2237	34B	2	34B_2	237	D-12424	40	20	20	80	95	45	35	59	41	127	40	10	400	13	1	1	5	NA	NA	NA	NA	NA	NA	NA	NA	NA	NA	NA	NA	NA	NA	NA	7.544	2.335832084	3229.684211	2.087728168	0.387030335	667	280.3228759
1834B 2238	34B	2	34B_2	238	D-12268	46	12	43	101	116	46	35	62	41	140	55	8	440	13	1	1	1	7.256573998	2.63750815	4.139059365	16.03899561	834.6578175	28.25776191	39.53117475	59.82356867	53.73586989	34.90545909	62.67337459	30.24434766	9.302094557	43.66043925	0.560242117	3.493	1.92639843	1813.228222	2.176310099	0.315693539	1019	293.3600009
1834B 2239	34B	2	34B_2	239	D-11960	48	16	37	101	116	38	35	56	41	162	44	9	396	13	1	1	1	6.804674666	3.032933236	4.454311312	16.28281311	825.211457	27.96586005	38.77639121	55.87812353	53.4698112	34.21029473	61.78085597	30.40760595	NA	41.55212046	0.684529463	4.204	2.292831106	1833.54107	2.367218184	0.336401426	823	360.2061225
1834B 2240	34B	2	34B_2	240	D-12177	52	20	39	111	125	41	35	54	41	166	40	7	280	13	5	5	5	7.601112381	2.855423202	2.746893772	13.94486099	842.427651	27.84988277	39.84363141	58.83366678	57.25989077	37.19491618	65.90312076	30.07647711	10.60027293	44.15422013	0.466176703	3.343	3.524271845	948.5647383	3.39697706	0.333577029	515	399.0825528
1834B 2241	34B	2	34B_2	241	CHEN-427	42	16	14	72	86	46	35	68	41	157	49	8	392	13	1	5	5	7.761347643	2.589171617	4.167497701	15.28227206	793.922259	26.30836295	38.22983091	61.13148304	50.88171894	38.27318146	65.00170816	30.56282484	9.430115601	45.3232961	1.008629956	6.6	2.285714286	2887.5	2.330291768	0.324507537	749	439.7822095
1834B 2242	34B	2	34B_2	242	CHEN-182	46	18	37	101	116	40	35	56	41	125	26	5	130	13	5	7	1	7.712590885	3.233439676	0.742298122	15.13933038	805.4317339	26.77004973	36.21945212	53.13552116	52.94403964	35.93761675	58.20417848	28.2151652	9.942295054	38.26666429	0.194691789	1.286	2.407265774	534.2160445	2.781554331	0.324905943	523	439.5713054
1834B 2243	34B	2	34B_2	243	D-12251	50	14	47	111	126	38	35	48	41	141	54	10	540	13	3	1	1	7.323560958	2.87794826	2.837608338	14.16228705	840.6121957	27.85405424	37.83191133	56.98048854	55.90493436	35.86541346	64.22089152	29.63455401	10.7119614	41.47473336	0.244299452	1.725	1.745918367	988.0187025	1.772614131	0.341593428	980	404.9730424
1834B 2244	34B	2	34B_2	244	D-11893	50	12	30	92	106	38	35	58	41	107	61	7	427	13	3	3	5	7.122158077	2.705750531	3.356438967	12.79655348	854.3756905	27.95191432	39.25922577	61.31186645	56.07535776	37.11654662	65.48080862	32.14317183	10.10245688	45.38266814	0.662733505	5.179	1.813645621	2855.574396	1.960567731	0.300881416	982	424.8937035
1834B 2245	34B	2	34B_2	245	CHEN-199	49	15	28	92	106	36	35	55	41	142	48	8	384	13	3	5	5	7.511682945	2.488960492	3.68174513	13.3538127	826.3877203	26.78555581	38.86845863	62.54920131	51.59001394	39.05053298	66.81870454	31.05517492	9.733674355	45.42636658	0.767310078	5.746	2.155828221	2665.332954	2.207693982	0.302422192	815	454.7169499
1834B 2246	34B	2	34B_2	246	Salcedo-Inia	39	19	14	72	86	61	35	80	41	149	38	8	304	13	3	5	3	7.941782375	2.435585818	3.286822493	14.51334424	797.4496645	26.53658513	38.66368183	61.63505057	51.44764953	38.00788122	64.97361187	30.49652942	9.712305443	45.32913153	0.711153868	4.9	3.074394464	1593.809792	2.828338126	0.303779241	578	448.2699717
1834B 2247	34B	2	34B_2	247	D-11986	74	NA	NA	NA	171	38	35	51	41	156	30	11	330	13	3	1	1	7.464644675	3.077484875	4.136972468	18.42378967	789.9440893	27.03413354	NA	57.85155416	NA	NA	NA	28.96133136	NA	NA	0.610380152	3.313	2.791965567	1186.619219	2.594986531	0.331645336	697	399.0067229
1834B 2248	34B	2	34B_2	248	PI-614914	52	10	39	101	116	44	35	62	41	151	47	9	423	13	3	1	3	7.669739131	2.986386712	2.068553037	14.12430127	837.2264405	27.56209497	38.48142796	59.06137055	57.10163951	36.80392737	64.57721509	29.03622358	10.70894762	42.2063754	0.279378679	1.978	2.567901235	770.2788462	2.715432752	0.368805158	162	415.3192708
1834B 2249	34B	2	34B_2	249	CHEN-141	39	27	26	92	107	46	35	63	41	115	37	8	296	13	5	5	1	8.128194211	2.886889918	3.06326025	17.73833167	774.1836634	26.5661781	37.46764846	58.84440357	NA	NA	61.84950044	28.04038666	NA	42.23119255	0.553968098	3.123	3.283549784	951.1048121	3.005805754	0.362878457	462	437.6922805
1834B 2250	34B	2	34B_2	250	D-12329	36	18	18	72	86	53	35	72	41	120	38	9	342	13	1	1	1	7.586218272	3.095025886	3.003055498	15.11249764	826.5580629	27.74642479	38.68464441	57.72075488	56.13077243	35.30234959	63.11701097	29.61257815	NA	42.38517086	0.553419664	3.662	3.264646465	1121.714109	2.88428698	0.389256266	495	426.9726518
1834B 2251	34B	2	34B_2	251	D-11973	60	10	41	111	126	36	35	48	41	131	22	9	198	13	5	5	3	7.393447057	2.953695853	4.100550439	15.47839316	816.1971856	27.41814558	38.63426114	57.86103035	54.73717263	36.47485616	63.98525077	30.36899074	9.988009112	43.81779971	0.681358867	4.402	2.791245791	1577.073583	2.863123777	0.332937343	594	415.1462072
1834B 2252	34B	2	34B_2	252	D-12256	50	14	47	111	126	47	35	62	41	174	60	7	420	13	3	3	1	7.568452799	2.495096007	3.879157919	13.0323362	816.4371381	26.30154315	38.97680033	61.57318697	51.08688805	38.26529895	66.28055395	31.54240343	9.68495181	46.62898646	0.712608143	5.468	2.160714286	2530.644628	2.300292157	0.31229601	728	440.5312442
1834B 2253	34B	2	34B_2	253	D-12114	46	16	22	84	97	43	35	61	41	142	39	7	273	13	1	5	1	7.141441693	3.01329196	3.950751137	15.88330284	811.4370316	27.12542448	38.09945294	55.04968461	54.02453209	NA	62.3275947	29.72845764	NA	42.16569676	0.613889655	3.865	1.738581147	2223.077138	1.94350662	0.31480643	1029	414.2821928
1834B 2254	34B	2	34B_2	254	D-12415	41	23	20	84	97	46	35	66	41	157	39	6	234	13	3	3	3	7.334236362	2.94250813	3.26136304	14.7689644	815.7591225	26.76349894	37.47701755	54.04764161	55.74179598	36.94010645	61.91431192	28.99883533	10.47582497	40.96361959	0.419438589	2.84	2.367601246	1199.526316	2.394811756	0.31775373	642	431.188108
1834B 2255	34B	2	34B_2	255	CHEN-299	43	17	32	92	106	45	35	59	41	130	46	8	368	13	1	1	5	7.748834672	2.469221251	3.696643504	14.92101795	814.3579709	27.38789071	38.83028186	60.53500228	52.38348769	36.94374354	65.2068528	31.01606897	9.702983678	46.61671278	0.654286637	4.385	2.112469438	2075.769676	2.230419753	0.349723612	818	353.9267492
1834B 2256	34B	2	34B_2	256	D-12060	44	18	39	101	116	46	35	63	41	194	65	8	520	13	3	1	5	7.978192702	2.701279793	4.242753463	16.67483138	796.3113574	27.44361544	39.08508683	59.73331532	53.45685866	35.66569367	63.75134113	29.9509274	NA	44.05562951	1.443206656	8.655	3.735655738	2316.862315	3.345407809	0.323137404	488	414.564832
1834B 2257	34B	2	34B_2	257	CICA-127	50	12	39	101	116	43	35	75	41	185	38	9	342	13	3	1	1	7.705427359	2.630068515	4.011928365	15.9688178	809.648679	27.7886311	38.71772011	59.19198516	54.46215366	36.13280183	64.11973662	30.82730425	9.676043924	44.75351163	0.909583862	5.696	3.287545788	1732.599443	3.181775117	0.315636496	546	407.3446037
1834B 2258	34B	2	34B_2	258	CHEN-398	41	25	26	92	107	54	35	77	41	133	35	5	175	13	5	5	1	8.070151633	2.612782485	3.208099563	16.84462777	785.8302754	26.63047506	38.46005148	60.14176201	53.20961423	NA	63.74202203	29.45288459	NA	44.38601374	0.732404415	4.348	3.270103093	1329.62169	3.094939862	0.370616444	485	434.6451709
1834B 2259	34B	2	34B_2	259	D-10003	52	12	54	118	133	39	35	55	41	177	49	7	343	13	1	1	3	7.522311121	2.438722266	3.829024694	14.40366613	823.6911845	27.70285857	39.11350142	60.011681	53.8471822	37.06074152	65.53387465	31.54151864	9.576684106	45.17589635	0.713845693	4.956	2.041479821	2427.650741	2.096501284	0.314978471	892	421.4777771
1834B 2260	34B	2	34B_2	260	PI-510532	66	8	44	118	133	46	35	61	41	160	30	10	300	13	3	1	3	7.29400807	2.4979502	4.380930154	16.07275759	847.8423614	29.55026233	40.31989536	59.22123978	54.5234877	34.3513509	65.20760925	31.39441829	NA	44.34211175	0.724077729	4.505	1.796923077	2507.063356	2.02076473	0.336992322	975	350.9958338
1834B 2261	34B	2	34B_2	261	CHEN-397	46	16	12	74	88	45	35	51	41	135	37	9	333	13	5	5	1	8.032112171	3.013704633	3.891573075	18.40596449	791.5047928	27.39145291	NA	58.36705325	NA	NA	NA	28.77944394	NA	NA	0.713047064	3.874	3.664670659	1057.120915	3.389971328	0.292298454	501	439.9394198
1834B 2262	34B	2	34B_2	262	CHEN-417	48	14	39	101	116	46	35	63	41	176	49	8	392	14	3	1	1	7.417972593	2.724309256	3.437213711	13.65700335	824.4875011	27.31562286	38.88538269	60.41478265	55.98226485	36.56254748	63.92295922	31.04644482	10.14628163	44.12135418	0.604458968	4.426	3.107003891	1424.523482	2.976670406	0.312130171	514	404.9058555
1834B 2263	34B	2	34B_2	263	PI-510540	43	17	14	74	88	38	35	55	41	111	27	6	162	13	3	3	1	7.54257819	3.477445485	2.128990403	16.81793575	792.0960178	26.39739544	36.65293099	55.28537983	NA	NA	58.06316002	27.4921886	NA	39.41436189	0.20147887	1.198	1.532818533	781.5667506	1.88135326	0.289060835	777	433.7813876
1834B 2264	34B	2	34B_2	264	D-12074	62	8	NA	NA	187	46	35	64	41	242	56	23	1288	13	3	1	7	7.28341863	3.06304381	1.988638015	13.59256067	864.7227822	28.55766752	37.499667	55.85516124	59.26431321	35.98661534	61.83907123	29.63471663	11.19039772	40.82610369	0.180101429	1.325	2.018348624	656.4772727	2.284686825	0.35090644	654	398.0957498
1834B 2265	34B	2	34B_2	265	D-12014	48	14	12	74	88	52	35	72	41	148	29	6	174	13	3	5	5	7.596066433	3.117003739	4.017285993	18.8293046	778.6361642	NA	NA	57.61910102	NA	NA	NA	28.64032697	NA	NA	0.759574148	4.034	3.054750403	1320.566157	3.147248682	0.274774033	621	430.1030803
1834B 2266	34B	2	34B_2	266	D-12359	44	16	67	127	141	41	35	57	41	151	61	9	549	13	3	1	3	7.382015486	2.769694762	2.214115599	13.17036937	838.6380676	27.18907633	37.64782694	61.57130893	54.96213696	37.15400441	60.20757315	28.77701153	9.665573663	43.0296904	0.349409899	2.653	2.123176661	1249.542748	2.285910336	0.312765457	617	270.2796395
1834B 2267	34B	2	34B_2	267	CHEN-221	49	15	20	84	97	48	35	69	41	164	40	6	240	13	3	3	3	7.873203465	2.593408437	4.351623459	16.90242168	818.3172449	28.36542216	39.61024146	61.29334826	53.02512897	NA	64.99892002	30.75299009	NA	NA	0.940788791	5.566	2.842748092	1957.964554	2.55884875	0.341335618	655	349.0740378
1834B 2268	34B	2	34B_2	268	D-12363	57	13	41	111	125	42	35	57	41	181	49	9	441	13	1	1	1	7.427767126	2.738368181	3.675845934	14.49141222	827.3005127	27.86580909	39.45833691	61.18585451	54.61607368	35.70774684	64.51514841	31.2683996	9.987837729	45.29452051	0.944984991	6.521	2.44005848	2672.476932	2.584969625	0.302435866	684	404.1607593
1834B 2269	34B	2	34B_2	269	Ratuqui	48	14	12	74	88	49	35	76	41	166	34	13	442	13	3	3	1	8.225185613	2.448390382	3.509327725	17.48149788	769.3693826	26.1994855	37.85800929	60.50640946	49.92557518	NA	62.41478144	29.20477491	NA	43.55968085	0.875123784	5.006	3.929648241	1273.905371	3.527597365	0.393195749	398	434.5764675
1834B 2270	34B	2	34B_2	270	CHEN-144	50	12	39	101	116	46	35	65	41	173	45	11	495	13	1	3	1	7.370499332	2.512016531	4.038575813	13.01626719	829.1164958	26.81415234	38.17521464	59.82446135	53.72040038	38.36868303	65.77632144	31.09658018	9.978480067	44.58635957	0.711339002	5.465	1.982394366	2756.767318	2.165707908	0.329498713	852	449.5006795
1834B 2271	34B	2	34B_2	271	D-12162	58	22	31	111	126	35	35	48	41	133	28	8	224	13	1	3	1	7.37537486	2.534785766	4.152147488	13.31245345	832.2096838	27.1879658	39.52651328	61.66705948	52.77106785	37.62203492	66.18873855	31.38694999	10.12379668	45.97155547	0.507870099	3.815	1.795534665	2124.715314	2.025745225	0.351763017	851	410.0169606
1834B 2272	34B	2	34B_2	272	G-205-95	48	26	37	111	126	40	35	51	41	132	32	10	320	13	3	3	1	7.582178377	2.499456861	3.468594782	14.97404188	811.3311094	27.02824417	38.70087567	58.8264039	55.18745829	NA	64.83876214	30.66815576	9.728891193	44.23830985	0.673682144	4.499	2.341753343	1921.210025	2.53752415	0.390092209	673	418.3726549
1834B 2273	34B	2	34B_2	273	CHEN-413	58	14	39	111	125	40	35	58	41	196	53	10	530	13	3	3	1	7.533125409	2.565886398	4.663622603	15.02302047	798.4524265	27.20444318	39.01990449	60.36564989	51.41581879	36.6507455	64.47141528	30.80259865	9.877702533	45.92663663	0.825665205	5.496	2.238764045	2454.925972	2.353871873	0.291607038	712	409.9868096
1834B 2274	34B	2	34B_2	274	CHEN-384	48	12	67	127	141	47	35	64	41	165	50	9	450	13	3	1	1	7.348508995	2.581440012	3.646800757	13.9339584	829.5619948	27.62407364	40.15577191	60.89387749	55.20859033	36.21926336	64.57149653	31.62661842	10.00506792	45.41818714	0.80733355	5.794	2.885098743	2008.250156	2.80696079	0.27659863	557	394.0552161
1834B 2275	34B	2	34B_2	275	PI-614881	43	17	51	111	126	56	35	76	41	170	55	8	440	13	3	1	1	7.653452603	2.821910366	4.070412453	15.49634294	819.4695147	28.22445982	39.76971214	59.63783881	53.84090551	34.606981	64.43685635	31.16674799	9.957618726	44.944711	1.098845678	7.091	2.613207547	2713.523466	2.698915107	0.338929039	636	405.3360573
1834B 2276	34B	2	34B_2	276	Pasankalla	49	11	51	111	125	46	35	62	41	154	41	13	533	13	3	1	1	7.233652809	2.573182756	6.605723531	14.73182365	872.3771533	28.96996572	41.21588372	61.12468155	51.71052769	37.27497245	66.23991599	31.55270509	9.123509231	45.56336081	0.592219311	4.02	3.046210721	1319.67233	2.828667681	0.280390365	541	280.3154603
1834B 2277	34B	2	34B_2	277	Kamiri	43	19	39	101	116	52	35	72	41	178	48	7	336	13	1	3	1	7.388608082	2.562506218	3.665309517	14.28589953	820.1718075	27.1522236	39.66979744	59.45130735	53.82822166	36.7679905	64.1238003	31.40213329	9.81109122	44.99054017	0.908011774	6.356	2.891843972	2197.905579	2.902086426	0.310926793	564	414.985644
1834B 2278	34B	2	34B_2	278	D-12135	43	29	20	92	107	32	35	46	41	100	33	11	363	13	3	3	1	7.543931341	2.513420727	3.59153679	14.584877	808.361761	27.06498263	37.64772206	59.46878213	53.46262329	36.4733266	62.90055512	30.70530528	9.837720938	44.08920419	0.813544439	5.578	2.174904943	2564.70979	2.290748425	0.31026825	789	431.177942
1834B 2279	34B	2	34B_2	279	D-12346	39	5	67	111	125	62	35	90	41	183	47	12	564	13	3	1	1	8.002375981	2.48355942	3.215390162	15.69536401	788.9304209	26.88606992	38.70898664	60.16614185	52.4069301	NA	64.0307304	29.53603669	9.855456332	44.46470698	0.680707937	4.337	3.265135699	1328.275575	3.336133622	0.377943989	479	428.9774328
1834B 2280	34B	2	34B_2	280	D-11935	49	15	47	111	125	51	35	67	41	160	22	12	264	13	5	3	1	7.597437299	3.388747821	3.910892457	18.00021433	794.615965	27.06499196	NA	57.87982251	NA	NA	NA	28.96305875	NA	NA	0.665287922	3.696	3.344537815	1105.085427	3.230370636	0.321994922	476	403.7333494
1834B 2281	34B	2	34B_2	281	D-9977	52	10	49	111	126	46	35	62	41	159	27	33	891	13	3	1	1	7.082697898	2.688340585	3.446316066	14.02116477	816.3502868	27.17239739	38.78336311	58.98493377	55.45717767	35.30420777	61.70508846	31.23624792	10.3242812	43.81146093	0.886418037	6.322	3.001574803	2106.227702	2.952831844	0.325576675	635	410.086456
1834B 2282	34B	2	34B_2	282	CHEN-339	52	12	71	135	148	47	35	62	41	155	34	11	374	13	3	3	1	7.365890171	2.813807655	3.922192942	14.71209125	801.1157749	26.34495029	37.51173934	61.89999544	53.13703511	37.52665649	62.54065259	30.04851182	9.659635816	43.66840921	0.583922902	3.969	2.384020619	1664.834595	2.580177539	0.309669479	776	436.1197694
1834B 2283	34B	2	34B_2	283	PI-614919	40	20	32	92	107	48	35	66	41	106	30	8	240	13	5	5	3	7.428809975	2.435517133	3.07983701	12.42661852	826.4550451	26.51631842	38.81278781	62.30448206	56.57568255	38.68871699	64.56212776	31.98397163	9.867550571	45.99559856	0.718134284	5.779	3.766738661	1534.218463	3.396275053	0.334048154	463	458.299634
1834B 2284	34B	2	34B_2	284	D-9998	54	10	47	111	126	41	35	52	41	124	35	9	315	13	3	3	1	7.929040823	2.456320966	4.055410143	15.82396927	833.6938689	28.26841356	40.42720249	60.71281789	52.75974443	NA	67.65449637	30.16352745	9.930019878	46.14407334	0.431203163	2.725	1.728323699	1576.672241	1.891497296	0.3327119	692	378.8847505
1834B 2285	34B	2	34B_2	285	PI-665272	50	12	39	101	116	52	35	75	41	183	43	8	344	13	3	3	1	7.041385027	2.584841408	4.554840093	13.19210382	845.7103104	27.07785231	38.56474444	59.88856418	50.15269369	37.79517974	64.96421022	31.53185849	9.565052473	44.37198149	0.949831475	7.2	2.663093415	2703.622772	2.676910398	0.306777479	653	457.0086366
1834B 2286	34B	2	34B_2	286	CHEN-383	58	16	37	111	125	40	35	56	41	161	30	11	330	13	3	1	1	6.676117785	3.179347156	2.550416437	11.07511598	897.0110639	27.49445059	38.1096401	55.36631948	60.52592199	37.31562605	63.11094063	30.80745316	11.33379157	39.98277352	0.221170066	1.997	1.778761062	1122.691542	2.144677254	0.323657095	339	406.5220222
1834B 2287	34B	2	34B_2	287	D-12027	41	31	46	118	133	39	35	53	41	159	41	8	328	13	3	3	1	7.947661815	2.842927629	4.276123129	17.38421406	797.810808	27.74788447	NA	60.33609695	NA	NA	NA	29.99795877	NA	NA	0.808192112	4.649	2.332855093	1992.837023	2.494546674	0.312688748	697	409.7140728
1834B 2288	34B	2	34B_2	288	CHEN-151	49	23	39	111	126	46	35	62	41	157	42	10	420	13	3	1	3	7.651573358	2.565640105	4.148879936	15.54309811	796.163625	26.97780153	38.31185389	59.72634332	53.75630685	36.54251162	63.9558086	30.57373748	9.525555835	44.51250486	0.715759668	4.605	2.142461964	2149.396385	2.311672132	0.327571113	723	433.8477912
1834B 2289	34B	2	34B_2	289	D-11927	62	10	NA	NA	180	44	35	60	41	179	45	20	900	13	3	1	7	7.384184913	2.792036485	3.540555243	15.74715201	822.102033	27.47157664	37.08570084	56.76740156	53.54001164	35.86423593	61.32432747	29.11419441	NA	41.57564951	0.346909759	2.203	1.898963731	1160.106412	2.258651954	0.380369582	386	337.5790579
1834B 2290	34B	2	34B_2	290	D-12413	49	11	32	92	107	42	35	62	41	166	45	11	495	13	3	1	1	7.240987439	2.38155327	3.43155205	12.89642274	833.1951787	27.08373844	38.66894625	61.93075572	55.17916017	38.24625158	65.04497831	32.09932397	9.730076814	46.15878657	0.872700927	6.767	2.129781421	3177.32136	2.298004247	0.329173236	732	394.0351348
1834B 2291	34B	2	34B_2	291	D-12182	48	14	NA	NA	92	43	35	61	41	161	41	9	369	13	1	5	5	6.923990738	2.995603262	3.673356389	13.51690686	839.4796172	27.05042409	40.4936832	56.14969677	55.71165783	37.4478477	60.28201681	29.09997327	9.3509542	42.14308608	0.37441832	2.77	1.857962697	1490.880309	2.187080058	0.249709752	697	303.9025133
1834B 2292	34B	2	34B_2	292	D-12179	50	14	37	101	116	51	35	68	41	187	50	10	500	13	3	1	5	7.186556517	3.134001804	2.977589124	13.7516478	838.383911	27.3532808	38.92130254	64.18444767	57.31725052	35.74651298	62.6325473	30.22958825	10.52478058	42.62109817	0.46659341	3.393	3.615230461	938.5293792	3.411136253	0.311864821	499	415.8772356
1834B 2293	34B	2	34B_2	293	CHEN-390	48	14	49	111	125	41	35	59	41	183	42	13	546	13	5	3	1	7.014656255	3.705299033	2.199276551	12.24857899	864.082972	27.13911672	36.47005484	50.73191032	56.72152169	35.46453868	60.68362522	29.81003845	10.32354187	39.07406532	0.379338491	3.097	2.249027237	1377.039792	2.602077926	0.348955044	771	396.2025792
1834B 2294	34B	2	34B_2	294	CHEN-429	39	23	49	111	125	43	35	63	41	200	52	11	572	13	3	1	1	7.079373463	2.766327	3.353631194	13.10796404	825.6422572	26.98452343	39.32535876	58.30685561	56.93271645	35.34594259	62.24268793	31.69663221	10.44231424	44.32305498	1.039461548	7.93	3.037848606	2610.4	3.209762926	0.315471927	502	383.080529
1834B 2295	34B	2	34B_2	295	CHEN-212	55	NA	87	135	148	46	35	64	41	230	59	23	1357	13	3	1	1	7.015861506	2.602375291	2.405030786	12.00907121	880.7245226	28.85869704	38.03931351	56.96373176	59.22814032	36.4286888	62.5309929	31.21180869	11.29294381	42.95633607	0.192025049	1.599	1.428571429	1119.3	1.889240973	0.352707989	175	370.948973
1834B 2296	34B	2	34B_2	296	CHEN-358	52	49	10	111	125	51	35	73	41	225	56	20	1120	14	3	1	1	NA	NA	NA	NA	NA	NA	NA	NA	NA	NA	NA	NA	NA	NA	NA	4.488	2.759162304	1626.580645	2.763162451	0.294621081	573	344.7625593
1834B 2297	34B	2	34B_2	297	D-12082	52	12	28	92	107	42	35	60	41	145	29	7	203	13	5	5	5	8.008882933	2.683769863	3.73473112	17.83206601	786.7744649	27.00102333	NA	59.1627371	NA	NA	NA	29.17267732	NA	NA	0.849519625	4.764	4.155813953	1146.345831	3.679718822	0.321087666	430	413.1070643
1834B 2298	34B	2	34B_2	298	CHEN-110	72	8	NA	NA	180	46	35	66	41	246	32	20	640	13	3	1	1	7.318948385	3.035141262	3.299014789	16.3243093	833.8964573	27.85736208	37.49867395	54.82054978	54.96900216	NA	61.50534864	28.92682035	NA	40.77978933	0.126023668	0.772	2.038772213	378.659271	2.36384884	0.306909419	619	406.4575358
1834B 2299	34B	2	34B_2	299	D-11918	57	7	47	111	125	45	35	57	41	146	26	22	572	13	3	1	3	7.414245985	2.671326703	2.966910472	14.31454972	819.4303216	27.12458385	38.61381076	57.40605221	55.07970331	36.7374103	63.87904297	30.62286846	9.884088627	44.10093122	0.529495194	3.699	1.927315358	1919.25	2.098798468	0.266543065	853	437.4271833
1834B 2300	34B	2	34B_2	300	CHEN-433	56	18	NA	NA	180	47	35	67	41	213	40	17	680	13	1	1	1	NA	NA	NA	NA	NA	NA	NA	NA	NA	NA	NA	NA	NA	NA	NA	0.132	0.851351351	155.047619	1.274461044	0.367758023	148	370.347692
1834B 2301	34B	2	34B_2	301	D-12389	58	12	NA	NA	148	48	35	64	41	181	24	14	336	13	3	3	1	7.520845567	2.835726655	4.649613471	15.76355151	837.5208897	28.27108294	39.98466525	60.59851362	51.73762162	36.4498919	65.47084007	30.04042024	NA	44.45763795	0.365872031	2.321	2.570621469	902.8945055	2.629114327	0.299057023	354	397.3023508
1834B 2302	34B	2	34B_2	302	CHEN-412	48	24	39	111	126	44	35	60	41	137	32	8	256	13	5	5	1	7.777767727	2.933979254	2.86281315	13.46971158	837.0262593	27.21904601	38.69217541	57.4157411	57.16705986	38.31953999	66.06128879	29.3285051	10.74152994	43.15365094	0.267373775	1.985	2.234604106	888.3005249	2.542151655	0.357494594	341	427.9883601
1834B 2303	34B	2	34B_2	303	G-205	70	31	10	111	125	51	35	32	41	197	41	12	492	13	3	1	5	7.688618912	2.285512529	3.970696684	13.99273626	828.0849075	27.94800761	40.81125176	63.5340029	53.66792572	38.03549639	66.65043082	32.23597033	9.867031597	48.6765301	0.736577637	5.264	2.267882188	2321.108225	2.331597507	0.324501411	713	381.9920984
1834B 2304	34B	2	34B_2	304	CHEN-376	50	12	18	80	95	44	35	62	41	168	48	12	576	13	3	3	3	NA	NA	NA	NA	NA	NA	NA	NA	NA	NA	NA	NA	NA	NA	NA	2.854	1.085385878	2629.479576	1.422776948	0.408833104	1218	252.0156669
1834B 2305	34B	2	34B_2	305	D-12020	50	12	30	92	106	48	35	62	41	182	65	10	650	13	1	1	3	NA	NA	NA	NA	NA	NA	NA	NA	NA	NA	NA	NA	NA	NA	NA	3.294	1.582299421	2081.78045	1.571356595	0.351017292	1209	290.0860238
1834B 2306	34B	2	34B_2	306	CHEN-350	46	18	28	92	106	43	35	66	41	156	37	11	407	13	3	5	1	7.591258753	2.949856384	2.385980757	12.48077113	839.8056674	27.06157805	38.21733733	57.47643008	59.58263366	36.67563957	64.49147321	29.73648071	11.07168707	43.37797465	0.284187159	2.277	2.502617801	909.8472803	2.572932046	0.366228123	382	430.679542
1834B 2307	34B	2	34B_2	307	CHEN-112	52	12	28	92	106	42	35	64	41	176	42	12	504	13	3	5	3	7.337958407	2.575469798	3.066742555	12.46979293	851.7887559	26.9767066	39.34745706	59.14541863	56.41216367	39.18570901	66.22061896	30.68659335	10.51925273	45.06362162	0.414371219	3.323	1.492294521	2226.772232	1.831197315	0.356617345	1168	382.6297563
1834B 2308	34B	2	34B_2	308	CHEN-401	53	11	37	101	116	48	35	65	41	171	44	8	352	13	3	5	1	7.361198412	2.638363496	3.67461704	15.232795	802.2061391	27.01155841	38.92144446	59.92533268	55.17159052	36.64037621	62.63759364	30.95929486	9.732968239	44.85231842	1.094780977	7.187	3.235772358	2221.10804	3.358410759	0.280601883	492	397.9286364
1834B 2309	34B	2	34B_2	309	CHEN-161	43	17	41	101	116	42	35	62	41	150	47	9	423	13	5	3	1	7.224281072	2.478705945	2.890963892	12.89028079	830.0256986	26.922177	38.08929016	59.44581295	55.24343497	36.83143435	62.98421399	31.50429893	9.971077991	44.52677343	0.685762938	5.32	2.279835391	2333.501805	2.400845654	0.298199798	729	398.9398811
1834B 2310	34B	2	34B_2	310	D-12038	50	14	47	111	125	42	35	56	41	160	30	11	330	13	1	1	1	7.928670774	2.655542212	3.287681033	14.38031021	817.834786	27.76247418	38.17069766	54.94896216	50.85793171	34.23451756	60.59673379	28.95591494	8.422270668	42.70772709	0.395027121	2.747	2.099303136	1308.529461	1.867831708	0.428996035	574	162.1817432
1834B 2311	34B	2	34B_2	311	D-12021	50	24	NA	NA	180	50	35	66	41	189	49	29	1421	13	3	1	3	NA	NA	NA	NA	NA	NA	NA	NA	NA	NA	NA	NA	NA	NA	NA	0.422	1.503623188	280.6554217	1.893164101	0.331882891	276	290.2553958
1834B 2312	34B	2	34B_2	312	CHEN-192	41	23	20	84	97	44	35	60	41	135	40	6	240	13	3	3	3	7.584737906	2.684972028	3.433749498	14.91888912	809.0706646	27.13444633	38.21608625	58.31344034	53.51031893	36.35843091	63.49944969	30.19477433	9.608905159	43.84632856	0.632262521	4.238	2.629757785	1611.555263	2.803128424	0.301813826	578	429.1596674
1834B 2313	34B	2	34B_2	313	D-12172	64	NA	NA	NA	180	52	35	71	41	228	38	18	684	14	3	1	1	7.302393442	2.666941817	4.034125885	14.12269457	861.6870386	28.45142308	39.50524337	58.41191882	54.58144026	36.80420895	64.84108436	30.4004894	10.71150686	42.40850149	0.343322705	2.431	1.56043956	1557.894366	2.244798378	0.313566384	455	387.4524233
1834B 2314	34B	2	34B_2	314	CHEN-333	92	NA	NA	NA	177	42	35	56	41	196	21	11	231	13	3	1	1	NA	NA	NA	NA	NA	NA	NA	NA	NA	NA	NA	NA	NA	NA	NA	0.707	2.065088757	342.3581662	2.52955688	0.309052189	338	358.5764075
1834B 2315	34B	2	34B_2	315	D-9994	46	16	30	92	106	50	35	70	41	178	38	9	342	13	3	5	5	7.507170855	2.819453421	4.372185983	16.890813	809.2213817	27.44609852	38.89446337	58.76058978	51.87156021	NA	63.56984596	30.13894783	NA	43.99781431	1.192829214	7.062	3.624434389	1948.441948	3.391547978	0.307822261	442	398.2472367
1834B 2316	34B	2	34B_2	316	CHEN-142	48	14	NA	NA	180	48	35	71	41	184	NA	NA	NA	13	NA	NA	NA	NA	NA	NA	NA	NA	NA	NA	NA	NA	NA	NA	NA	NA	NA	NA	0	NA	NA	NA	NA	NA	NA
1834B 2317	34B	2	34B_2	317	D-12122	51	13	37	101	116	41	35	58	41	190	56	7	392	13	1	1	1	7.357558121	2.48683317	3.908191221	14.70535108	815.3925702	27.52466819	40.42622806	61.76304345	54.53413246	35.88386956	64.84081614	31.99427071	9.784034911	46.38320784	0.833352246	5.667	1.777267509	3188.602713	1.834829608	0.351501283	871	398.4024855
1834B 2318	34B	2	34B_2	318	D-12081	74	NA	NA	135	148	47	35	66	41	225	29	20	580	13	3	1	5	7.302376303	2.992802765	4.045995733	16.76343894	830.7519939	27.88381362	38.98201723	56.90572467	NA	NA	63.24901907	29.99658964	NA	42.57312726	0.498544674	2.974	2.193771626	1355.656151	2.355304507	0.347692327	578	396.9138485
1834B 2319	34B	2	34B_2	319	PI-614934	48	16	47	111	126	46	35	67	41	149	42	12	504	13	3	1	1	7.528663056	2.694448094	3.610420656	14.01088534	864.6924762	28.75088187	41.36600505	61.01378585	58.29860484	38.11063287	68.63026637	31.79483205	10.45057921	45.46934916	0.439101147	3.134	2.370469799	1322.100793	2.306035055	0.36551956	745	428.1671457
1834B 2320	34B	2	34B_2	320	PI-587173	52	12	47	111	125	47	35	65	41	178	45	10	450	13	5	5	3	7.527196751	2.743868442	4.259599663	15.99141282	819.5036289	27.9652994	39.86322899	59.80796909	55.13891576	35.4277482	64.46581121	31.00893858	NA	45.01958355	0.949410179	5.937	3.229813665	1838.186538	3.136186096	0.309626139	483	415.8364154
1834B 2321	34B	2	34B_2	321	PI-510551	44	16	20	80	95	48	35	67	41	159	65	8	520	13	3	3	5	7.977254779	2.558885849	4.666949861	16.8580477	787.4780488	26.51111303	38.20193755	59.46863377	50.5317878	NA	64.12427052	29.82070015	9.301347869	44.55538652	0.86599791	5.137	2.42081448	2122.013084	2.422447001	0.303238323	663	450.9286613
1834B 2322	34B	2	34B_2	322	PI-614915	33	25	16	74	88	41	35	70	41	114	39	10	390	13	3	3	5	7.6026371	2.969929816	3.293884536	15.69876481	802.5033228	27.0161631	38.33075999	56.67716412	56.02646109	35.90123184	62.10250589	29.7569974	NA	42.96926418	0.573946841	3.656	3.648275862	1002.117202	3.283683129	0.351087215	435	429.0303092
1834B 2323	34B	2	34B_2	323	PI-510546	46	16	30	92	106	50	35	57	41	156	57	9	513	13	3	3	5	7.688688469	2.871186366	4.193250847	16.31011794	814.0437748	27.49859756	39.5758613	51.35244139	52.60459179	NA	64.70331954	30.42471066	NA	44.52274221	1.015631044	6.227	2.606980273	2388.587311	2.63748174	0.297065541	659	440.4743024
1834B 2324	34B	2	34B_2	324	CHEN-400	46	18	37	101	116	48	35	65	41	150	36	10	360	13	3	1	1	7.884701401	2.973255555	4.716042269	17.63023976	815.0578455	27.79050927	NA	58.76440248	NA	NA	NA	29.5598448	NA	NA	1.048294056	5.946	3.514412417	1691.890221	3.472603701	0.34264294	451	395.0555134
1834B 2325	34B	2	34B_2	325	PI-510537	46	16	30	92	106	47	35	62	41	157	46	8	368	13	1	1	1	7.713128244	2.565396089	3.076128855	12.79656749	862.9063009	28.78516907	41.04729623	63.12760375	53.87889389	36.3063795	64.10032352	31.22957706	8.429644336	47.28357086	0.619481832	4.841	2.330396476	2077.328922	1.734023422	0.379461926	681	179.2595022
1834B 2326	34B	2	34B_2	326	D-12395	39	21	14	74	88	56	35	85	41	158	40	9	360	13	3	3	5	7.829210652	2.665953095	3.067771325	14.59708381	823.4327986	27.3145139	39.25772911	58.92229713	55.01427222	38.1299611	64.84747205	29.74316825	10.34966674	43.65945462	0.348578361	2.388	3.096676737	771.1492683	3.245787995	0.391677707	331	423.6709048
1834B 2327	34B	2	34B_2	327	PI-478414	46	18	37	101	116	45	35	66	41	185	63	7	441	13	3	1	5	NA	NA	NA	NA	NA	NA	NA	NA	NA	NA	NA	NA	NA	NA	NA	5.339	1.948113208	2740.600484	1.94152679	0.387370811	848	117.8255072
1834B 2328	34B	2	34B_2	328	D-12222	50	12	30	92	106	38	35	58	41	156	40	7	280	13	3	5	1	7.42039491	2.913745989	3.917271985	14.41960866	835.104543	27.39451808	39.45592583	59.87710636	54.12363698	37.23230584	66.2824186	30.27056935	10.3228375	44.39650747	0.438211907	3.039	1.989937107	1527.183944	1.997056487	0.345676658	795	410.7996095
1834B 2329	34B	2	34B_2	329	CHEN-197	50	12	39	101	116	47	35	65	41	163	43	10	430	13	1	3	1	7.340625365	2.299681805	2.820588169	11.86310968	844.9127347	26.72351635	38.91294115	63.10816278	55.63788493	38.99199542	65.04914662	33.03069569	10.27634643	48.33634815	0.873718028	7.365	1.865825688	3947.314075	2.032877745	0.32852325	872	331.6449612
1834B 2330	34B	2	34B_2	330	CHEN-425	61	11	63	135	148	50	35	65	41	204	43	18	774	13	1	1	3	7.968254984	2.864975509	3.182347376	16.62131549	792.8742652	26.62379757	38.14980056	60.95504369	50.45671964	NA	63.19263921	28.7178179	NA	43.14255178	0.443456697	2.668	2.278118609	1171.141831	2.360204836	0.350957747	489	413.8754253
1834B 2331	34B	2	34B_2	331	D-9985	48	14	49	111	125	46	35	70	41	196	54	12	648	14	3	3	1	6.918620646	3.097821283	4.908571693	16.19892489	832.7371578	27.95019588	39.38037896	58.81656925	51.42144176	34.07301636	63.08478354	30.82268033	8.843583049	43.27879898	0.778358341	4.805	2.686567164	1788.527778	2.630394859	0.366274804	603	333.4134423
1834B 2332	34B	2	34B_2	332	CHEN-330	50	12	49	111	125	55	35	76	41	193	61	16	976	13	3	1	3	7.066909848	2.788692269	3.676944153	13.70198744	809.7420409	26.39821977	37.58258806	59.12717799	56.16263805	37.12571445	62.36401235	30.83209362	10.16606646	43.58344455	0.764707919	5.581	3.270212766	1706.616786	3.562405176	0.32737554	470	437.7557005
1834B 2333	34B	2	34B_2	333	D-12362	55	9	37	101	116	41	35	58	41	166	46	12	552	13	3	1	1	7.354474145	2.657385125	3.68661754	14.2427219	820.7475974	27.05466864	38.7596215	57.67907147	52.53204407	36.50664719	63.60998695	30.56740593	10.16922826	43.67986683	0.534529353	3.753	1.761589404	2130.462406	1.980507781	0.315411411	906	415.5342306
1834B 2334	34B	2	34B_2	334	CHEN-69	50	12	65	127	141	41	35	51	41	116	32	10	320	13	1	1	1	7.755996695	2.709074201	3.693986242	14.98680413	834.6101599	27.39793354	39.79217231	60.04479379	53.92057109	37.94849187	67.73588742	29.88371356	10.15609936	44.69215033	0.324314441	2.164	1.906432749	1135.104294	2.293966413	0.346850098	342	412.8147689
1834B 2335	34B	2	34B_2	335	TITICACA	36	8	22	66	80	48	35	68	41	90	25	5	125	15	3	5	3	7.088680505	2.822076913	3.175998883	11.24085163	838.0139872	26.01680769	38.7872489	60.18286566	60.53534193	37.37275441	62.31667458	32.878804	10.47320425	44.1744271	0.864196673	7.688	3.315384615	2318.886311	3.26708059	0.360293427	520	379.0349279
1834B 2336	34B	2	34B_2	336	QQ74	34	8	20	62	76	62	35	86	41	93	19	6	114	5	3	3	3	7.100495953	2.453185029	3.049172351	12.18372053	818.0411581	26.60118534	36.84806848	59.28883914	58.55357407	34.33533279	59.17959257	33.70109284	10.25644641	44.237995	0.996262828	8.177	3.114785992	2625.220487	2.706756333	0.374527346	514	292.4689894
1834B 2337	34B	2	34B_2	337	PUNO	39	23	6	68	81	41	35	60	41	104	36	9	324	15	3	3	5	7.631872903	2.27136421	4.380524464	14.08910478	843.5884317	28.00861652	41.2237194	61.41764909	52.62259432	37.52249225	66.36845587	32.32084408	9.672548444	46.0032452	1.451036901	10.299	2.499184339	4120.944517	2.51552468	0.356560716	613	384.4235984
1834B 2338	34B	2	34B_2	338	REDHEAD	42	16	14	72	86	48	35	72	41	126	22	6	132	12	3	5	3	7.013862056	2.642939843	2.837691464	12.28277466	819.1780159	26.11732892	38.60957235	59.83982078	60.73848416	37.18641607	62.18562859	32.68568132	10.72425406	44.36317103	1.142052388	9.298	3.462321792	2685.481176	2.975931897	0.330441561	491	365.380838
1834B 2339	34B	2	34B_2	339	KASLAEA	39	9	18	66	80	46	35	64	41	91	22	6	132	3	3	5	3	7.03908247	2.54543967	2.735158274	11.72277756	835.3613311	26.18950441	38.29021663	58.23648946	59.94269667	40.34850405	63.18513452	32.80717756	10.5509362	44.12279275	0.817077596	6.97	3.034951456	2296.577095	2.9637081	0.339324292	515	407.5724932
1834B 2340	34B	2	34B_2	340	QUF9P39-64	39	11	18	68	81	42	35	61	41	103	19	5	95	3	3	5	5	7.339943333	2.745404804	2.727356346	14.28432011	816.6192645	26.93126951	37.29747296	59.22016274	58.70365901	36.78933354	60.73247084	31.53086513	10.34345589	44.35418802	0.944050716	6.609	3.711904762	1780.487492	3.389982979	0.31761773	420	320.0100163
1834B 2341	34B	2	34B_2	341	11WAQ-102.5	39	13	10	62	84	NA	13	NA	19	152	21	6	126	6	3	3	5	7.232406309	2.316352395	3.313518296	13.84983997	842.0085654	28.11504947	39.54542835	62.06534388	58.12513761	37.67561063	64.16276525	32.9694521	10.39005362	46.30438193	1.221832882	8.822	2.621118012	3365.739336	2.723880881	0.346682196	644	294.9011249
1834B 2342	34B	2	34B_2	342	11WAQ-102.52	39	9	14	62	75	NA	13	NA	19	142	27	5	135	6	3	3	7	7.047419373	2.537925861	2.884694905	11.47377715	831.8587712	26.28344262	38.50925919	59.60274838	60.43363812	36.83686532	61.77114524	33.35276273	10.31144582	44.95768713	1.20325501	10.487	3.944572748	2658.589578	3.349648122	0.34044521	433	292.9775471
1834B 2343	34B	2	34B_2	343	11WAQ-102.8	39	11	16	66	80	55	35	80	41	110	31	5	155	5	3	5	5	6.92640431	2.347828519	2.528684209	10.4207464	834.9147116	25.99520467	39.29102273	61.28674599	62.47716047	39.53280796	63.44503299	34.76876956	10.4861972	46.42084628	1.12054286	10.753	3.213307241	3346.396468	3.037248693	0.34228358	511	327.0370044
1834B 2344	34B	2	34B_2	344	11WAQ-104.2	39	9	18	66	80	55	35	78	41	109	30	6	180	5	3	5	3	7.084781544	2.329112226	2.964621441	11.35089626	866.9960614	27.51654785	40.64110838	61.31287867	62.03623194	39.73168903	66.65187282	34.8941777	11.30143516	46.67087039	1.05915213	9.331	2.61682243	3565.775	2.541004197	0.348287983	642	338.889299
1834B 2345	34B	2	34B_2	345	11WAQ-104.21	39	9	18	66	80	53	35	75	41	95	10	16	160	5	3	5	3	7.091614528	2.286823868	3.189115442	12.739555	849.842903	27.76589522	39.79500464	61.38095261	59.97585231	38.77875325	64.65859122	33.55131425	10.97343051	45.92854672	1.570150154	12.325	2.776435045	4439.145811	2.86520464	0.343690742	662	333.3664336
1834B 2346	34B	2	34B_2	346	11WAQ-104.60	39	9	18	66	80	52	35	73	41	95	25	6	150	5	3	5	3	NA	NA	NA	NA	NA	NA	NA	NA	NA	NA	NA	NA	NA	NA	NA	9.372	2.859271523	3277.757962	2.651880125	0.335675174	604	361.1919713
1834B 2347	34B	2	34B_2	347	11WAQ-104.88	37	13	18	68	81	56	35	81	41	107	18	7	126	5	3	5	3	7.222488739	2.43047099	3.384670967	12.06441016	826.9474019	26.27283738	39.06797699	57.24675483	58.83159755	37.30202466	62.94200375	33.15906879	10.68425874	43.2960449	0.898315981	7.446	3.601809955	2067.29397	2.991197654	0.336960394	442	355.8805169
1834B 2348	34B	2	34B_2	348	11WAQ-106.49	39	13	14	66	80	48	35	59	41	90	26	17	442	5	3	3	5	8.317252539	3.201759731	3.162520313	13.44867866	840.2687854	27.96552979	36.38015003	55.82568876	53.87278466	33.24311071	59.62274943	30.57974593	8.631444108	41.70774585	1.258661836	9.359	3.02037037	3098.626609	2.805841163	0.343317612	540	231.4224374
1834B 2349	34B	2	34B_2	349	11WAQ-106.85	48	4	16	68	81	48	35	71	41	129	28	14	392	6	3	1	5	7.325681784	2.381269438	3.46247677	13.61755946	828.3349254	27.17716691	38.64313112	60.44164681	55.37206847	35.7785832	62.9132456	32.82666582	9.470172394	45.1682671	1.367611497	10.043	2.823091248	3557.447889	2.492184966	0.356655757	537	315.7684706
1834B 2350	34B	2	34B_2	350	11WAQ-107.22	48	12	12	72	86	51	35	69	41	135	35	9	315	14	3	5	5	7.41398832	2.593024907	3.190539786	16.65846883	828.4100601	28.18420233	39.70024143	62.31467144	NA	NA	63.14762262	31.28998733	NA	45.57334386	0.760625687	4.566	3.069033531	1487.764781	2.632398254	0.356105284	507	274.1326692
1834B 2351	34B	2	34B_2	351	11WAQ-107.3	NA	NA	22	72	86	48	35	71	41	107	25	5	125	13	3	5	5	7.551519034	2.578497779	4.358149641	13.98825458	842.8443572	27.78018961	39.7346162	62.1168557	54.45721134	38.50221625	65.05456104	32.1907492	9.012329525	45.88933701	0.683745884	4.888	4.589041096	1065.146269	3.359286501	0.386902286	365	232.1814127
1834B 2352	34B	2	34B_2	352	11WAQ-107.65	36	6	24	66	80	62	35	91	41	113	34	9	306	5	3	5	5	NA	NA	NA	NA	NA	NA	NA	NA	NA	NA	NA	NA	NA	NA	NA	10.241	3.946859903	2594.72093	3.222420312	0.344742987	414	206.2535331
1834B 2353	34B	2	34B_2	353	11WAQ-107.67	36	12	18	66	80	42	35	56	41	93	29	8	232	5	3	5	5	7.153441249	2.502563882	3.267883534	11.87021984	857.7242182	27.35381049	40.87654529	62.37771718	57.58487016	38.49962565	65.23145494	33.42939841	10.57950166	47.13632003	1.100844188	9.274	3.111317254	2980.731067	3.024253998	0.339376465	539	359.4215487
1834B 2354	34B	2	34B_2	354	11WAQ-107.68	38	10	22	70	83	52	35	72	41	114	29	13	377	5	3	1	5	7.307572786	2.716294284	3.508217861	12.60221109	816.5098223	26.10156684	39.34039967	58.51160634	56.65234719	37.34238143	63.44329988	31.89344494	9.645821654	43.9865543	1.351965206	10.728	4.240740741	2529.746725	3.32988349	0.344715515	432	356.1023153
1834B 2355	34B	2	34B_2	355	11WAQ-107.7	39	9	22	70	83	53	35	72	41	108	18	5	90	4	3	5	3	7.08122223	2.647722627	2.698826239	13.03879296	833.818469	27.06077699	38.53856937	61.707447	61.96961281	36.59160168	62.78272762	33.04768373	11.05401945	46.62965912	1.070745678	8.212	3.19330855	2571.627474	3.044477829	0.349475908	538	315.2325345
1834B 2356	34B	2	34B_2	356	11WAQ-107.82	36	8	18	62	76	52	35	73	41	91	35	8	280	13	3	1	7	7.535899177	2.359049868	4.253130959	13.72988218	867.6686025	28.84358263	40.06084739	62.04380505	55.94022534	38.32198984	64.90920957	32.61601247	9.508945131	46.21243422	1.329327193	9.682	3.237903226	2990.206725	3.128475901	0.296772033	496	267.4991166
1834B 2357	34B	2	34B_2	357	11WAQ-107.84	39	11	16	66	80	54	35	78	41	122	26	7	182	5	3	5	3	NA	NA	NA	NA	NA	NA	NA	NA	NA	NA	NA	NA	NA	NA	NA	10.682	3.325991189	3211.674172	2.92606843	0.283062161	454	214.4133859
1834B 2358	34B	2	34B_2	358	11WAQ-108.18	37	15	16	68	81	51	35	70	41	100	45	8	360	6	3	5	7	7.211288411	2.446134469	3.215658183	12.32744421	834.2600295	27.03017606	39.00032873	60.2630325	57.88265854	39.36797333	64.26852438	33.09859339	10.3237091	46.0597571	1.250372666	10.143	3.276515152	3095.667052	3.045787021	0.329677834	528	404.5001488
1834B 2359	34B	2	34B_2	359	11WAQ-108.34	43	15	12	70	83	41	35	59	41	104	30	9	270	3	3	5	5	7.306228753	2.559582682	2.875323074	13.943992	832.0441923	27.38849152	39.94159033	62.54293589	57.9389616	38.00733542	63.07012521	32.55406854	10.17766415	46.98694926	1.661984406	11.919	3.549356223	3358.073761	3.089115955	0.336711187	466	321.6012803
1834B 2360	34B	2	34B_2	360	11WAQ-108.42	39	13	16	68	81	48	35	70	41	109	30	6	180	6	3	5	3	6.991470503	2.515022658	1.584670268	11.26281509	857.5788936	26.48998324	38.67935276	63.51339743	60.74400093	37.98607916	62.90721335	32.19502758	11.49794975	45.0317583	0.919946737	8.168	2.861209964	2854.736318	2.568830243	0.361479534	562	367.975912
1834B 3001	34B	3	34B_3	1	BO-55	43	15	14	72	86	43	35	66	41	120	23	11	253	5	3	3	3	7.186889651	2.549989362	3.588504487	14.32135765	821.260745	27.17437749	39.60691313	60.35404268	55.24078752	36.11143532	63.29266067	32.6190182	9.394531248	45.85104744	1.321574884	9.228	2.710116732	3405.019383	2.479174783	0.389772529	514	367.6519902
1834B 3002	34B	3	34B_3	2	Moroccan Yellow	43	5	18	66	80	44	35	54	41	85	27	5	135	5	3	5	5	7.539276495	2.259764857	2.054829203	12.70807811	848.7701703	27.88842	40.61094795	62.9758138	58.8191321	38.88470031	67.24748917	33.25767379	10.90993478	48.45728367	1.174861821	9.245	3.246628131	2847.569733	2.629504379	0.369372383	519	329.4541176
1834B 3003	34B	3	34B_3	3	Bouchane-3	36	16	14	66	80	41	35	60	41	86	28	6	168	3	3	5	5	7.482193506	2.602161201	2.891186203	13.01351323	823.524815	27.32290139	38.83712541	61.87734684	56.3372997	37.14973833	64.17973091	31.96273177	10.47880085	45.9772348	1.104456868	8.487	2.416302766	3512.390964	2.442938956	0.360195633	687	397.0688714
1834B 3004	34B	3	34B_3	4	PI-614889	41	11	18	70	83	45	35	66	41	113	26	11	286	5	3	3	5	7.254529025	2.426772182	2.463220578	13.48323096	816.1864013	27.15608119	38.50658568	63.09581513	58.19681486	36.42949297	63.15381875	33.07613121	10.18015109	46.85485316	1.629448462	12.085	3.249537893	3718.99033	2.608323313	0.390623086	541	293.4349028
1834B 3005	34B	3	34B_3	5	ICBA-Q5	39	13	14	66	80	45	35	67	41	100	27	6	162	13	3	3	5	7.320476987	2.478380492	2.573341704	13.63136375	809.8700367	26.47756627	37.89020268	60.39119764	57.18263633	35.98394793	61.61973505	32.46409751	9.762564799	45.17796201	1.210328787	8.879	3.709756098	2393.418803	3.169577978	0.347349512	410	326.8973891
1834B 3006	34B	3	34B_3	6	PI-614927	43	15	12	70	83	41	35	61	41	93	20	4	80	5	3	5	5	6.986422548	2.73189296	3.289872945	12.23436089	836.0229206	26.96381286	39.49764419	59.25548884	58.84149115	36.22887905	62.84157572	32.71473556	10.14205472	44.95155036	0.87292165	7.135	3.455752212	2064.673496	2.99317248	0.332452492	452	351.9933044
1834B 3007	34B	3	34B_3	7	D-12225	54	10	47	111	126	36	35	51	41	132	48	10	480	13	1	1	1	6.944379059	2.874573702	4.314198361	12.35045776	893.0512288	28.44445893	41.1806992	58.74256278	54.43519244	37.65746147	68.81835967	31.64741141	10.83214898	44.54731799	0.349641459	2.831	1.971774194	1435.762781	2.017641309	0.333037559	744	393.5477961
1834B 3008	34B	3	34B_3	8	PI-665276	39	9	20	68	81	45	35	63	41	166	68	12	816	13	1	1	5	7.610312396	2.809793474	3.827267215	15.41816457	873.7218355	30.55422338	43.42765487	63.08582284	55.79871823	33.64965722	70.45376397	32.68653633	9.86122228	47.12146502	0.477346375	3.096	1.817073171	1703.838926	1.618721083	0.494256396	820	294.5483889
1834B 3009	34B	3	34B_3	9	CHEN-298	43	21	37	101	116	53	35	73	41	191	49	5	245	13	3	1	3	7.449442453	2.818186779	3.51654571	16.28055819	797.9949229	26.96842278	38.18673235	55.93692683	51.70746946	36.00153	62.03043799	29.99432432	9.427467155	43.60209543	1.1666648	7.166	3.64028777	1968.525692	3.461995517	0.30553569	417	394.3158894
1834B 3010	34B	3	34B_3	10	D-12196	46	14	32	92	107	51	35	66	41	164	51	8	408	13	1	3	1	7.604831505	2.517659061	3.74362989	13.79888292	826.4946947	27.08694324	39.52457162	61.27839574	52.02222927	38.67842451	66.89500469	31.02493811	9.963748531	46.19011174	0.806682696	5.846	1.996268657	2928.463551	2.107123677	0.315694689	804	443.8090341
1834B 3011	34B	3	34B_3	11	D-11980	44	16	12	72	86	47	35	64	41	136	25	9	225	13	5	5	1	8.017416515	3.007320502	3.51686684	17.74028195	790.7638155	26.98051475	NA	57.6158365	NA	NA	NA	28.83223901	NA	NA	0.66632499	3.756	2.892578125	1298.495611	2.508347393	0.361020168	512	450.0956605
1834B 3012	34B	3	34B_3	12	CHEN-465	NA	NA	16	80	95	40	35	57	41	146	45	9	405	13	3	5	5	7.534782896	2.340230103	3.093877772	14.27967796	821.9091603	26.95391271	39.51593835	59.56632296	51.10270137	36.41061799	61.03232416	30.18433836	8.964696144	44.73845593	0.652010096	4.566	1.678571429	2720.170213	1.713490513	0.254145302	812	282.24978
1834B 3013	34B	3	34B_3	13	D-12243	49	13	39	101	116	47	35	63	41	181	62	9	558	13	1	3	1	7.475245936	2.545228796	3.511641176	13.61192756	821.3826113	26.75718827	38.50952917	59.98826739	53.16579247	38.39859408	65.80859702	30.93956142	9.722560556	45.19763089	0.844756224	6.206	1.758333333	3529.478673	1.906354994	0.313240439	840	420.91683
1834B 3014	34B	3	34B_3	14	CHEN-349	56	6	49	111	125	46	35	54	41	201	52	10	520	13	1	1	3	7.820123351	2.91417025	3.90283014	15.949161	801.2964119	26.67685257	38.70022801	57.78002228	51.65923193	NA	64.78639161	28.98489164	9.901762285	43.83462455	0.541952491	3.398	2.163870968	1570.33393	2.220380575	0.359146543	775	427.2019849
1834B 3015	34B	3	34B_3	15	CHEN-420	55	9	54	118	133	35	35	48	41	157	42	10	420	13	1	1	1	7.49426282	2.655127264	3.756154805	13.25022437	831.4530045	26.83544413	38.76212483	57.01682943	51.04897348	38.04971214	65.40142685	30.1298373	10.12340752	43.57578657	0.435534875	3.287	2.009779951	1635.502433	2.201332454	0.321738782	818	438.6977363
1834B 3016	34B	3	34B_3	16	Baer-II	40	16	12	68	81	46	35	67	41	134	29	10	290	3	3	3	3	7.273763658	2.540464094	3.741153322	15.68467297	844.642963	28.72130239	38.75525888	59.84474948	53.16560569	34.1711712	62.7755594	32.08547919	NA	44.90564579	1.149529682	7.329	1.933962264	3789.629268	2.11611814	0.423123725	742	348.9873187
1834B 3017	34B	3	34B_3	17	D-12036	43	25	16	84	97	46	35	62	41	112	22	9	198	13	5	5	3	7.43341095	3.033125568	3.021837177	14.71285775	823.3464534	27.16696561	39.00640756	57.35980882	56.71809747	37.29417386	63.61670801	29.92109649	10.32975635	43.41642503	0.61234914	4.162	3.401606426	1223.539551	3.079558515	0.303066054	498	401.2592829
1834B 3018	34B	3	34B_3	18	Javi	43	13	16	72	86	38	35	55	41	111	23	6	138	5	3	5	1	7.41983596	2.404424173	2.776477578	12.92749118	843.2727887	27.58412245	39.32907618	60.64665145	58.76921322	38.09166645	64.77242101	32.80353463	10.91001043	45.74924451	1.029028298	7.96	3.015904573	2639.340804	2.736687273	0.372903431	503	372.7115529
1834B 3019	34B	3	34B_3	19	E-DK-4	39	13	14	66	80	50	35	72	41	112	20	10	200	15	3	5	3	6.830979101	2.537982337	2.565776963	10.34563273	859.2912906	26.70011934	38.54244609	59.46945125	62.72432872	36.72757897	61.33855267	34.69844724	10.81886995	44.20987965	0.829099007	8.014	3.154676259	2540.355758	2.776259726	0.362182312	556	318.9985912
1834B 3020	34B	3	34B_3	20	D-12205	48	14	49	111	126	41	35	56	41	131	33	11	363	13	1	3	1	7.488160369	2.905055441	4.994561196	15.61539513	842.9932003	28.35946253	40.00048255	56.64386412	50.96412823	36.11080851	67.03423809	29.84594298	10.116904	43.00351743	0.393351803	2.519	1.405222437	1792.598761	1.676153376	0.39736254	1034	385.1857027
1834B 3021	34B	3	34B_3	21	Ames-13734	49	13	12	74	88	48	35	61	41	149	38	9	342	13	3	5	5	6.870355173	2.998923851	3.121623246	13.60110869	834.4701777	27.0469654	38.22077009	59.2042374	57.7463098	35.87562303	60.80843757	31.93036136	10.66914803	43.99837711	1.481160736	10.89	3.552763819	3065.219236	3.051006127	0.340761719	398	376.9947434
1834B 3022	34B	3	34B_3	22	D-12420	51	13	47	111	125	42	35	57	41	143	43	7	301	15	1	3	1	7.706900078	2.67276647	3.851865335	14.63143246	814.2285795	27.06419706	38.66047909	58.4307703	50.50621132	37.3383812	65.50807201	30.0307091	9.816015057	44.22794351	0.682848953	4.667	1.978510029	2358.845764	2.01823869	0.291240489	698	451.4610932
1834B 3023	34B	3	34B_3	23	D-12220	46	22	16	84	97	50	35	66	41	163	57	9	513	3	1	3	1	7.487222971	2.59893927	3.286751398	14.81772538	812.3753529	27.16443071	37.62064976	59.53024102	52.91246189	36.84251047	62.68161121	30.70972535	9.731440985	44.70437487	0.763261034	5.151	2.090177134	2464.384438	2.126261915	0.291767101	621	288.2152268
1834B 3024	34B	3	34B_3	24	D-12345	54	10	76	140	155	35	35	46	41	146	60	11	660	13	1	1	3	NA	NA	NA	NA	NA	NA	NA	NA	NA	NA	NA	NA	NA	NA	NA	0.695	1.941340782	358	2.052700586	0.315009561	358	431.179748
1834B 3025	34B	3	34B_3	25	CHEN-424	44	18	49	111	125	47	35	68	41	177	51	9	459	13	3	3	3	7.269315058	2.74061604	4.555145153	14.63764309	822.1899912	27.21941088	39.79587514	60.09601959	50.83031193	35.80341696	64.07587928	31.25699002	10.01985382	45.00834673	0.860986167	5.882	1.88121547	3126.701909	1.926843365	0.337881556	724	438.7786456
1834B 3026	34B	3	34B_3	26	Indian Quinoa	41	17	12	70	83	49	35	62	41	110	26	7	182	5	3	5	5	7.032720991	2.720436039	3.16468274	12.73019883	823.6612608	26.25912243	39.02147041	59.31712021	57.4330337	38.76049297	62.91286695	32.40137506	10.19468413	45.16440872	1.726469565	13.562	3.476923077	3900.575221	3.266616808	0.326732988	455	393.3043321
1834B 3027	34B	3	34B_3	27	CHEN-5	41	19	12	72	86	38	35	56	41	101	15	22	330	1	3	3	1	7.414730048	2.554657612	3.948916321	14.2468283	849.9601273	28.40567029	41.39086645	60.33876157	53.70182595	35.92873188	65.22765297	31.79597253	9.38315249	44.7555843	0.957386862	6.72	1.658296943	4052.35023	1.785527646	0.37390326	916	417.2344836
1834B 3028	34B	3	34B_3	28	D-12211	42	18	32	92	106	42	35	64	41	179	70	17	1190	13	1	3	5	7.225482946	2.832995545	3.712736552	13.82880373	833.0575505	27.51334126	38.98758577	59.33410595	55.24517442	36.62688544	63.86634	31.59332992	9.813249408	44.87403191	1.001067102	7.239	2.036873156	3553.976828	2.224981938	0.313988508	678	405.3579903
1834B 3029	34B	3	34B_3	29	CHEN-160	40	22	12	74	88	45	35	64	41	117	38	10	380	13	3	5	3	7.29051427	2.658749204	3.275931872	13.76674038	849.6336974	27.91753536	39.61319365	60.27464568	52.16821658	36.76352842	65.1335388	32.08077176	9.754378971	45.07210587	1.165216906	8.464	2.376093294	3562.149693	2.125379774	0.35010008	686	426.815025
1834B 3030	34B	3	34B_3	30	PUC-mix-red	48	14	12	74	88	41	35	61	41	129	19	13	247	15	3	5	3	7.448034826	2.634179344	4.112417652	15.44658621	817.7538746	27.47735222	39.69847219	59.87025962	53.84190782	36.21310609	63.6209568	31.36934358	9.221108477	45.18514979	1.246693973	8.071	2.785185185	2897.832447	2.543003177	0.393388526	540	333.0424349
1834B 3031	34B	3	34B_3	31	PI-614887	46	14	12	72	86	36	35	62	41	108	22	11	242	5	3	3	5	7.250892947	2.699377962	4.073085601	13.44225654	834.0562485	26.94377398	40.36103006	59.3429755	55.37266212	37.4620383	63.71981766	31.90876565	9.243200286	44.57848361	1.026316287	7.635	3.310843373	2306.058952	2.946385047	0.37494066	415	376.8134513
1834B 3032	34B	3	34B_3	32	Brightest-Brilliant-Rainbow	39	11	20	70	83	47	35	71	41	105	19	11	209	6	3	5	3	6.895507577	2.664501415	2.90534601	12.89674583	813.2705512	26.30308565	37.36637271	59.13006384	58.47042042	37.36410307	60.47937364	32.8845174	10.3733241	44.97462691	0.903030143	7.002	2.720792079	2573.515284	2.672194698	0.353087111	505	368.9179071
1834B 3033	34B	3	34B_3	33	CHEN-470	49	15	54	118	133	48	35	67	41	159	35	10	350	13	3	1	1	7.3607238	2.852984641	3.790899705	14.90624356	820.7424596	27.37008963	39.60629604	58.42480796	55.29656854	35.76883569	63.97599222	30.37505181	10.15743665	43.78540251	0.700295322	4.698	2.737270876	1716.308036	2.759469694	0.318460656	491	378.9610346
1834B 3034	34B	3	34B_3	34	CHEN-291	46	16	30	92	106	47	35	65	41	163	32	14	448	13	3	1	5	7.524900268	2.75010885	4.271089063	16.66975087	821.227402	28.00130381	40.1265859	61.23049374	52.9496099	NA	63.19795133	30.23930629	9.064607949	45.49564551	1.419095892	8.513	4.223529412	2015.612813	3.529734665	0.301986137	425	241.1046846
1834B 3035	34B	3	34B_3	35	RU-5	41	15	12	68	76	43	35	49	41	86	25	6	150	15	3	5	5	7.073455584	2.467175214	3.52716639	12.57098343	839.7600895	27.47134106	39.0036651	59.74692947	58.32939513	36.66151629	62.60737443	33.2236215	10.11765098	45.50565082	0.935155457	7.439	2.608540925	2851.785812	2.267962051	0.361370625	562	335.308696
1834B 3036	34B	3	34B_3	36	Regalona	41	3	24	68	81	42	35	64	41	100	20	7	140	1	3	5	3	7.213334157	2.784897551	3.771621917	14.33588051	824.8218457	27.06694367	38.43324671	59.21762022	53.66636132	34.9674818	61.30724205	31.8279064	9.210780111	44.01396079	1.35216025	9.432	3.659955257	2577.080685	2.888049198	0.359877733	447	347.6331887
1834B 3037	34B	3	34B_3	37	CHEN-90	50	14	37	101	116	40	35	58	41	158	36	9	324	13	5	5	1	7.720641686	2.751418246	4.095275355	16.18022563	780.4170924	26.92460857	38.13173026	57.26466038	54.44996213	35.65589878	62.50653	29.81288553	NA	43.6807015	0.959001973	5.927	3.494145199	1696.266086	3.448535908	0.317528425	427	387.7188147
1834B 3038	34B	3	34B_3	38	NSL-86628	43	15	12	70	83	42	35	62	41	114	21	9	189	15	3	1	3	7.027588651	2.627475752	3.756209876	13.98650891	823.4933838	27.10634389	38.58145929	57.985619	56.15391407	36.76571036	62.10099748	31.87240178	10.38089887	43.9730476	0.827162137	5.914	2.368338558	2497.109199	2.347756847	0.343388208	638	375.5583298
1834B 3039	34B	3	34B_3	39	BO-40	44	16	12	72	86	41	35	65	41	132	24	9	216	13	3	5	5	7.159421471	2.653002515	3.94859229	14.36197449	825.9705504	27.06043214	39.75591016	60.17533993	54.19267845	36.49642795	63.13530902	32.0395176	9.46387896	45.09557593	1.425569588	9.926	3.219101124	3083.469459	2.633878117	0.3383941	534	371.9669283
1834B 3040	34B	3	34B_3	40	Ames-13753	48	20	16	84	97	42	35	60	41	114	22	11	242	5	3	5	3	7.218844208	2.939818476	3.946827506	15.28671897	800.069076	26.40002563	37.78420992	57.27873279	56.34110196	37.18136364	60.74706831	30.58554923	10.11440773	41.81193875	1.209179471	7.91	3.636792453	2174.993515	3.157612074	0.308528132	424	370.4393124
1834B 3041	34B	3	34B_3	41	Ames-13721	39	17	16	72	86	42	35	57	41	92	17	8	136	5	3	5	1	6.752666349	2.861853807	3.095107033	13.40564746	829.5113177	26.87554602	38.09724243	57.15834827	58.93345007	37.62403397	62.22979099	32.27363013	11.00973881	43.56386424	0.830345804	6.194	3.010526316	2057.447552	3.191905519	0.388822648	475	376.5527435
1834B 3042	34B	3	34B_3	42	Ames-13745	39	11	18	68	81	54	35	78	41	119	24	6	144	15	3	5	3	6.745920822	2.550365643	2.537871346	10.63810952	852.2889518	26.66524971	38.14703296	61.82937015	64.04819899	39.26156336	62.40541943	34.07238876	11.24659656	45.81308647	0.814772808	7.659	2.989626556	2561.858432	2.836470368	0.332621799	482	381.5724792
1834B 3043	34B	3	34B_3	43	Oro-de-Valle	41	15	12	68	81	43	35	63	41	121	28	11	308	5	3	5	5	7.227133468	2.625873054	2.823153323	14.02096307	809.2603614	26.42874163	38.27497764	60.36476579	56.83227709	37.58510636	61.34645798	32.02048556	10.0341074	45.23644997	1.434624941	10.232	4.09273183	2500.041641	3.2907921	0.356527675	399	344.0894006
1834B 3044	34B	3	34B_3	44	Ames-13722	41	17	12	70	83	44	35	61	41	113	27	6	162	5	3	5	3	6.858587099	3.408770102	2.44792065	13.49603262	810.7989113	26.2508026	37.24754715	57.21682632	55.09649988	33.07232816	57.67913191	31.15274095	10.84195989	43.50609015	0.880886049	6.527	3.208333333	2034.38961	3.011226135	0.410618789	456	336.6411112
1834B 3045	34B	3	34B_3	45	Ames-13735	41	17	12	70	83	44	35	58	41	108	25	5	125	5	3	5	3	7.353685725	2.728544834	3.867514434	13.06121331	814.3607584	26.3325057	39.24409624	60.0331912	57.80456273	36.98567577	62.77196316	32.01274076	10.27168935	44.924958	1.360194754	10.414	4.002857143	2601.641685	3.209098804	0.361577346	350	303.1115229
1834B 3046	34B	3	34B_3	46	Ames-13744	39	17	14	70	83	52	35	73	41	79	7	13	91	13	3	7	5	7.470691961	2.387761726	3.905119202	14.42754411	846.0840612	28.26920237	40.40300826	61.58616652	52.95307997	36.98085367	65.62786351	31.98925493	10.17423815	45.96075144	0.964048497	6.682	2.387755102	2798.444444	2.187308888	0.372093428	637	377.6899224
1834B 3047	34B	3	34B_3	47	Ames-13749	41	19	12	72	86	45	35	62	41	122	30	7	210	13	3	7	1	7.450859425	2.338307731	3.637179512	12.59492614	855.5489207	27.94386489	41.3774554	59.60881987	57.37439588	38.94238209	66.83772552	32.53656368	10.83821164	45.79789355	0.874087874	6.94	2.964656965	2340.911641	2.918163263	0.368187698	481	353.4113484
1834B 3048	34B	3	34B_3	48	PI-634917	41	15	12	68	81	44	35	68	41	130	24	7	168	5	3	5	3	7.215578798	2.482450703	3.271126759	12.79450571	842.0291766	27.29754793	39.4569716	60.95117665	57.22467095	38.26690325	64.12208982	32.24631062	10.55328846	45.44538125	1.339584748	10.47	3.988814318	2624.840157	3.171055415	0.368584415	447	380.8512166
1834B 3049	34B	3	34B_3	49	Ames-13738	46	14	10	70	83	47	35	68	41	109	19	26	494	1	3	1	3	7.55133091	2.886489758	4.343968121	15.55011311	817.0607664	27.5592569	39.26586931	58.70036375	55.05443928	35.90020227	62.96312529	30.99075071	9.811264733	43.75392634	1.070003283	6.881	3.865525672	1780.094244	3.085711901	0.367053539	409	337.8628326
1834B 3050	34B	3	34B_3	50	D-12258	52	12	37	101	106	40	35	55	41	139	41	8	328	13	1	3	1	7.578647892	2.415140855	3.664373259	13.50059978	837.1159966	27.73269498	39.75786996	62.39050341	52.84485597	38.10365209	66.99761603	31.12586295	10.17361769	45.96890761	0.618732488	4.583	1.70713525	2684.614473	1.8099993	0.316404432	939	424.1784712
1834B 3051	34B	3	34B_3	51	D-12357	50	12	49	111	127	45	35	62	41	155	35	9	315	13	3	3	3	7.800130901	2.82399777	4.141728796	17.00668481	824.945121	28.39748919	NA	60.36900727	NA	NA	NA	30.64876761	NA	NA	0.968700767	5.696	2.897750511	1965.662668	2.884145378	0.399995094	489	390.700346
1834B 3052	34B	3	34B_3	52	D-12167	48	14	49	111	125	39	35	57	41	156	52	12	624	13	1	1	1	6.990482956	2.985816872	4.052720901	14.44837283	863.1315688	28.997763	40.19746642	55.27927448	54.24891937	32.8911375	64.77876297	30.56112309	10.70218928	42.03887006	0.341848501	2.366	1.935732648	1222.276228	2.038214842	0.343649492	778	380.9429472
1834B 3053	34B	3	34B_3	53	CHEN-389	48	16	47	111	125	41	35	51	41	168	46	14	644	13	3	1	5	7.500820808	2.875108643	3.746947013	16.17350713	804.773744	27.1993848	39.34367902	59.91593467	55.87950029	35.9772636	63.23323176	30.17876231	NA	44.5206528	1.17937214	7.292	3.236397749	2253.122319	2.925463361	0.312556232	533	402.2521007
1834B 3054	34B	3	34B_3	54	D-12208	46	18	12	76	92	42	35	58	41	144	44	6	264	13	3	1	3	8.02466439	2.742995003	2.655265173	13.9409396	811.4800607	27.59802417	38.49308301	59.84676442	54.8207099	34.51062735	61.43723449	29.72061519	8.691453315	44.34786915	0.676135571	4.85	2.694772344	1799.780976	2.298816928	0.383190478	593	166.7958756
1834B 3055	34B	3	34B_3	55	PUC-mix-green	43	15	12	70	83	38	35	53	41	103	22	6	132	5	3	5	3	6.929161339	2.644805226	3.736734912	12.45520153	816.5450584	25.90221991	38.48677671	57.14585175	57.78284794	35.92301845	61.2540679	32.21030764	9.961733928	43.11093386	0.890422357	7.149	2.914807302	2452.649269	2.720293803	0.34988991	493	368.5033779
1834B 3056	34B	3	34B_3	56	D-12037	40	20	41	101	116	41	35	57	41	133	45	11	495	13	3	5	1	7.376534372	2.707698163	2.934796898	13.34658549	839.6142667	27.97284276	39.71362836	60.03238278	56.51920265	36.90918703	65.61299226	32.16434694	10.13650288	45.84577201	0.839233296	6.288	2.720338983	2311.476636	2.58576802	0.349825648	590	428.2971497
1834B 3057	34B	3	34B_3	57	CHEN-126	50	14	28	92	106	45	35	65	41	183	45	5	225	13	3	3	5	7.8494866	2.700325717	3.901898235	15.90885539	805.9477786	27.01719005	39.14099753	60.10509172	51.38570459	NA	65.54181109	29.91391523	9.570837871	44.91026672	0.69855784	4.391	2.550167224	1721.847869	2.516933147	0.308592597	598	427.5637059
1834B 3058	34B	3	34B_3	58	D-12087	55	15	41	111	125	47	35	62	41	174	33	11	363	13	5	1	5	7.675064548	2.671270481	4.256276417	15.03263383	821.4862644	27.21842385	39.45814236	62.72259026	52.90182627	NA	67.25550055	30.72843492	9.69457938	45.81014034	0.64865815	4.315	2.013927577	2142.57953	2.062071	0.366057229	718	426.0830892
1834B 3059	34B	3	34B_3	59	Ames-13730	53	11	28	92	107	48	35	70	41	164	34	5	170	5	3	5	3	7.593393937	2.857325694	4.381707785	14.56531273	829.590778	27.71410197	40.35576709	58.26478826	54.96966399	35.58669772	64.55058466	31.08583379	9.984242339	43.87909592	0.829931519	5.698	3.396514161	1677.602309	3.312595377	0.397288487	459	350.851353
1834B 3060	34B	3	34B_3	60	Ames-13743	34	8	24	66	80	52	35	76	41	92	27	8	216	13	3	3	5	7.449852342	2.583065186	3.626231543	14.75965612	805.4518882	26.95130915	38.44991284	60.65470193	55.0572347	36.43205266	62.56370346	31.64847577	9.908614566	45.01628628	1.209406222	8.194	3.469387755	2361.8	2.924044656	0.416173846	441	366.8625609
1834B 3061	34B	3	34B_3	61	BO-58	46	14	8	68	83	36	35	61	41	85	16	24	384	1	3	3	3	7.094856386	2.52159101	2.932097054	11.63898062	840.6514286	26.49275666	39.20020578	58.67696995	57.34992964	37.2354976	62.90543171	33.44795844	9.658543234	44.91002667	0.771897195	6.632	2.66380789	2489.669028	2.471219782	0.347683526	583	331.9402757
1834B 3062	34B	3	34B_3	62	PI-634924	51	13	8	72	86	37	35	57	41	132	21	8	168	5	3	5	1	6.885378041	2.793715359	3.890223815	13.94881368	858.6378068	28.58177081	40.20914562	58.37197351	58.48722532	35.749775	65.09414866	32.31002386	11.07990933	44.88121069	0.749888223	5.376	2.099616858	2560.467153	2.117904176	0.375719224	783	341.3993107
1834B 3063	34B	3	34B_3	63	Ames-13727	39	17	16	72	86	40	35	57	41	121	23	6	138	5	3	5	3	7.608834694	2.485488786	2.840570114	14.12649964	858.8905274	28.82958665	40.78116906	63.10847276	58.67309005	37.48180434	66.86615686	32.81181914	10.7296511	46.99414489	1.360664445	9.632	3.674008811	2621.659472	2.987952513	0.375152951	454	346.2964672
1834B 3064	34B	3	34B_3	64	CHEN-33	43	11	14	68	81	44	35	60	41	105	27	9	243	1	3	3	3	7.636147437	2.546492005	3.893766483	15.2236602	830.5859638	28.1784569	40.12197377	59.93665311	52.48616455	34.82098145	63.96394156	31.48056486	9.277867218	44.685843	1.008263015	6.623	1.666307858	3974.655685	1.815908186	0.386945793	929	416.2751043
1834B 3065	34B	3	34B_3	65	Vikinga	37	13	16	66	80	46	35	65	41	78	28	4	112	15	3	5	7	7.200021588	2.554594096	3.624909969	13.22892486	847.171287	27.91757105	39.41603795	63.45442881	54.11437354	37.68540146	65.14180877	33.2158903	10.10946131	47.60588916	1.064928451	8.05	2.838998211	2835.507246	2.509261721	0.336303567	559	357.3786342
1834B 3066	34B	3	34B_3	66	PI-614885	43	17	12	72	86	42	35	63	41	125	25	7	175	15	3	5	3	6.909234679	2.521929583	2.494765858	10.88731585	849.3868049	26.5381557	39.71932735	61.23729588	61.40104664	37.50352557	63.5340988	34.17374513	10.8412448	46.17958504	0.783668995	7.198	3.0562249	2355.193167	2.551825876	0.31823886	498	368.6549128
1834B 3067	34B	3	34B_3	67	PI-584524	46	20	14	80	95	51	35	67	41	137	31	8	248	5	3	5	3	7.162950705	2.558976774	3.236810833	13.733513	836.0759814	27.51278428	39.1910949	59.41988635	56.30410997	38.57357598	64.32696941	32.34921039	9.948749991	45.68300689	1.42045725	10.343	2.801941748	3691.368676	2.826575061	0.307146762	515	392.6858237
1834B 3068	34B	3	34B_3	68	BO-16	44	16	12	72	86	45	35	61	41	113	18	6	108	3	3	5	1	7.172738867	2.555897557	3.162994633	13.90914433	818.3896015	27.23495413	39.02639674	60.0838235	53.09743775	33.44176418	61.11961817	32.86942834	10.34458994	46.47776891	0.891993426	6.413	2.01653944	3180.200631	2.114400976	0.388561717	786	334.8370396
1834B 3069	34B	3	34B_3	69	D-12405	46	16	30	92	107	41	35	57	41	130	40	12	480	13	1	1	1	7.260668537	2.892960503	4.566680191	13.82307526	870.2513489	28.69258201	39.97943678	56.97282116	50.04441882	35.67304613	67.135049	30.34363127	10.5261616	42.38295645	0.276185044	1.998	2.00947226	994.2909091	1.994403231	0.360850353	739	385.813212
1834B 3070	34B	3	34B_3	70	Ames-13760	49	15	20	84	97	40	35	55	41	168	38	10	380	5	3	1	5	7.35833993	2.552361266	3.944510195	14.31123583	819.9486741	27.35496216	38.88051307	61.13358169	54.20413157	37.71536093	64.45945553	31.79583983	9.890943914	46.74138955	1.169227967	8.17	2.141258741	3815.512737	2.093143795	0.340259816	715	379.4482567
1834B 3071	34B	3	34B_3	71	PI-510543	46	16	22	84	97	52	35	72	41	175	40	8	320	13	3	3	1	7.818355149	2.645391945	3.500788659	16.54502947	785.4671727	26.50818467	37.37723028	60.1834443	51.28605816	NA	62.9391478	29.87027267	9.238562113	44.71592755	0.964740668	5.831	2.348837209	2482.50495	2.227608004	0.325114987	645	320.5164048
1834B 3072	34B	3	34B_3	72	D-12401	58	6	NA	NA	125	38	35	55	41	166	43	14	602	13	1	1	1	7.45341762	2.433237144	4.155882665	13.0652871	847.1956789	28.04672557	41.23220342	60.63493145	53.97803717	37.56067387	68.69519458	32.11516635	10.78643809	47.0033856	0.607927809	4.653	2.252279635	2065.906883	2.190438446	0.310886919	658	405.1361845
1834B 3073	34B	3	34B_3	73	BO-13	44	16	12	72	86	45	35	65	41	120	24	4	96	3	3	5	3	7.284002238	2.751621543	3.941003373	14.70053474	839.4457674	27.73602498	40.06434128	59.04352867	54.27859556	36.11262479	64.30172938	31.64917175	9.223145045	44.195407	1.042120908	7.089	2.968365554	2388.182948	2.635749779	0.349245485	569	356.2557925
1834B 3074	34B	3	34B_3	74	CHEN-382	50	14	47	111	126	36	35	51	41	160	59	9	531	13	1	1	1	7.381117139	2.857987272	3.549513106	14.02777664	842.3034043	28.02489859	40.71678186	58.76768696	57.11163341	35.01526875	65.89426382	31.00840966	10.27117963	43.73391465	0.57275412	4.083	2.08839779	1955.087302	2.338566384	0.314088422	724	405.2381396
1834B 3075	34B	3	34B_3	75	CHEN-147	46	14	24	84	97	44	35	61	41	161	53	7	371	13	3	3	1	7.817445406	2.629799014	3.530315572	15.85411869	801.9824068	26.8796791	38.91336231	59.69849009	51.59029256	NA	64.65883475	29.56403065	9.852724062	44.45998795	0.680775857	4.294	2.08988764	2054.655914	2.314405156	0.294721251	712	437.9630074
1834B 3076	34B	3	34B_3	76	CHEN-404	48	14	39	101	116	46	35	63	41	161	52	10	520	13	3	1	1	7.510746169	2.8265071	3.310209937	14.52540571	821.1328249	27.21116592	38.65916842	56.49369867	54.66872901	36.66416682	64.28691762	29.81609914	10.266482	42.30348533	0.416443382	2.867	2.265402844	1265.558577	2.150592787	0.365498774	633	421.5581988
1834B 3077	34B	3	34B_3	77	D-12411	46	18	28	92	106	42	35	58	41	156	43	9	387	13	5	5	3	7.487579213	2.425196034	4.211807049	14.44508587	838.9826962	27.63557923	41.10549937	62.28306072	50.88754517	38.10058653	63.67165599	30.39389673	8.823206417	45.70230915	0.643961928	4.458	2.30941704	1930.357282	2.227346992	0.345198091	669	268.9183018
1834B 3078	34B	3	34B_3	78	D-12184	43	19	65	127	141	40	35	62	41	167	67	15	1005	13	1	1	3	7.575503868	2.54864005	3.966102903	13.03700315	861.8337948	28.81064715	40.0864312	61.50030748	53.04365252	34.70350466	64.5431133	31.52176735	8.562567482	46.64114754	0.763968385	5.86	2.293820933	2554.68939	1.983003148	0.405138878	793	176.4092847
1834B 3079	34B	3	34B_3	79	D-9973	48	53	17	118	133	46	35	64	41	166	41	10	410	13	5	3	3	7.67559289	2.946203125	3.353908121	17.02053307	812.5432609	27.63120929	NA	58.63366737	NA	NA	64.28382572	29.84978966	NA	44.4793516	0.71009664	4.172	2.676416819	1558.800546	2.653472771	0.33679963	547	389.6056853
1834B 3080	34B	3	34B_3	80	D-12175	56	16	39	111	125	41	35	60	41	183	43	8	344	13	1	3	3	7.697593646	2.629990084	4.524390964	14.52733959	803.1715701	27.10690771	39.76405718	61.87607104	51.64257757	36.4540442	66.17465941	30.6607317	9.893652829	47.01865124	0.849994639	5.851	2.031292517	2880.432016	2.093127869	0.320946549	735	423.1304029
1834B 3081	34B	3	34B_3	81	Ames-13726	41	19	12	72	86	42	35	62	41	125	31	6	186	14	3	5	3	7.403747402	2.507695301	3.253459309	13.87944112	818.5975672	27.12547414	39.28735006	58.54717368	57.49857303	37.53961637	63.46215598	31.67550242	10.49474018	45.1383987	0.713958451	5.144	3.104925054	1656.722759	2.834829087	0.356039405	467	278.533031
1834B 3082	34B	3	34B_3	82	D-12253	57	15	39	111	125	40	35	62	41	219	68	10	680	13	3	1	3	7.818807216	2.73088037	3.696482416	17.07711102	793.7592371	27.28768367	38.04367214	57.31462279	NA	NA	62.95492103	29.88635377	NA	44.02224426	1.165683598	6.826	2.736577181	2494.356836	3.006270899	0.30415939	596	415.5115235
1834B 3083	34B	3	34B_3	83	PI-665283	46	16	12	74	88	44	35	62	41	140	26	11	286	13	3	3	3	7.348016606	2.640228266	4.071154184	15.13915789	831.5563616	27.67083522	39.54555013	57.39011865	54.93128964	37.21556279	63.58408163	31.00073519	10.10376953	43.54809408	1.252613924	8.274	3.681395349	2247.517372	3.11751377	0.33524972	430	366.7978379
1834B 3084	34B	3	34B_3	84	EMBRAPA-Brazil	39	14	15	68	81	35	35	52	41	74	25	4	100	15	3	5	5	7.805442411	2.50357365	3.836042717	14.65072901	816.449037	26.95324369	39.81070337	59.81638068	53.1248975	37.15971678	64.05547568	31.13857235	9.585598122	45.16328232	0.85311195	5.823	2.306748466	2524.332447	2.254580913	0.332290306	652	406.8654266
1834B 3085	34B	3	34B_3	85	D-12320	43	27	14	84	97	47	35	62	41	164	44	8	352	13	1	3	5	7.691282429	2.597048841	3.908534502	15.91914096	796.3487693	27.16023573	38.24717678	59.21839275	52.89679312	36.20897532	63.11200999	29.80762618	NA	44.43673075	0.656505373	4.124	2.066576087	1995.571335	2.149190467	0.300470604	736	380.309784
1834B 3086	34B	3	34B_3	86	Nde-09	41	15	12	68	81	33	35	62	41	99	23	7	161	5	3	5	3	7.1414057	2.637967349	2.652644537	12.02681435	822.1050806	26.11846962	38.52668016	60.10967995	58.33425823	37.20706235	61.43447373	32.81383708	9.69627567	45.44254612	0.959980321	7.982	3.244541485	2460.131898	2.8332543	0.359050868	458	345.7212127
1834B 3087	34B	3	34B_3	87	Ames-13742	46	14	14	74	88	48	35	78	41	170	39	16	624	13	3	1	5	7.234027111	2.851772137	3.813869408	14.50152581	794.492048	26.22634681	38.48537327	57.45358863	55.45614116	35.58597049	61.07867661	30.5119311	9.544102425	42.80759365	1.298466621	8.954	3.626373626	2469.133333	3.224450993	0.374052033	455	390.5199288
1834B 3088	34B	3	34B_3	88	PI-665277	51	13	47	111	125	50	35	76	41	102	44	18	792	13	3	1	1	7.695158975	2.726998511	3.100368683	14.7029084	835.5413039	27.75525744	39.6598946	57.58568427	56.31424379	37.27925774	65.89270277	29.79089552	10.7197695	43.05033657	0.343606969	2.337	2.744014733	851.6718121	2.684597296	0.400076911	543	400.2797586
1834B 3089	34B	3	34B_3	89	RU-2	37	11	18	66	80	46	35	67	41	81	28	8	224	6	3	5	5	7.336312826	2.558438392	3.145519825	13.27608111	842.6619829	27.55716279	39.18065734	60.52195454	56.36702032	37.24452262	63.51906962	32.55026617	10.346878	45.56666451	0.759657361	5.722	2.267828843	2523.118099	2.347471008	0.360002853	631	348.871922
1834B 3090	34B	3	34B_3	90	D-12282	43	17	12	72	86	51	35	71	41	125	27	9	243	15	3	5	1	7.053614027	2.543552818	3.345603581	12.83253351	842.2703438	27.31695237	39.66906847	60.34599034	58.64056339	38.10287212	64.45750035	32.89888089	10.34808727	45.88447981	1.647697303	12.84	3.03655914	4228.470255	2.722761156	0.311370322	465	388.0749399
1834B 3091	34B	3	34B_3	91	BO-17	53	9	12	74	88	37	35	56	41	130	30	14	420	13	3	1	3	7.253145117	2.819347456	4.351481559	15.67434363	815.8805729	27.40457945	38.84273162	58.98852481	55.66917596	NA	62.72493903	30.78454819	NA	43.87509388	1.271816242	8.114	2.644097222	3068.722259	2.854340636	0.318064659	576	406.3153898
1834B 3092	34B	3	34B_3	92	CHEN-109	51	21	20	92	106	43	35	59	41	157	37	8	296	13	3	5	5	7.395368326	3.039649735	3.280121671	14.49122139	814.1111247	26.80157602	39.01557811	58.56322661	60.74469481	37.25471303	64.21064034	30.03101208	10.55518045	44.08966674	0.546174134	3.769	2.288951841	1646.605198	2.584089052	0.315530806	706	432.4878482
1834B 3093	34B	3	34B_3	93	654	49	13	30	92	106	43	35	60	41	168	41	8	328	3	3	5	1	7.762623732	2.766455414	3.796494471	16.99986635	780.4134285	26.67401377	38.08074241	58.19633054	NA	NA	61.99552511	29.43882812	NA	44.18838627	1.14222102	6.719	3.265658747	2057.471561	3.137638197	0.348175854	463	309.1966479
1834B 3094	34B	3	34B_3	94	CHEN-66	42	18	10	70	83	46	35	67	41	119	26	5	130	3	3	5	3	6.925437839	2.563116558	3.28322344	13.25600843	857.1899811	28.06121205	40.16277808	59.12417027	57.50982432	36.90534414	65.06908086	32.67292874	10.71367272	45.05300332	0.872510475	6.582	2.457377049	2678.465644	2.415159104	0.348433632	610	359.8137701
1834B 3095	34B	3	34B_3	95	PI-614888	41	19	12	72	86	48	35	70	41	144	28	15	420	3	3	3	1	7.491940616	2.475206163	4.240897039	15.39501547	841.6115338	28.55622772	40.5766561	59.80500949	53.01570703	34.71124185	65.39623543	31.62064118	9.770986325	44.85475613	1.056713862	6.864	2.155520995	3184.380952	2.245996905	0.388441544	643	366.8558048
1834B 3096	34B	3	34B_3	96	PI-634923	39	15	12	66	80	41	35	61	41	102	24	10	240	5	3	1	5	7.253233282	2.487880818	3.718238833	12.86829824	812.7665422	26.38616453	39.68765283	59.97699264	57.0750535	37.50002145	63.63615065	32.24543808	10.00450473	45.60049319	1.295451584	10.067	3.148648649	3197.244635	3.004375389	0.375130014	444	395.243975
1834B 3097	34B	3	34B_3	97	NSL-86649	41	13	14	68	81	43	35	57	41	108	28	8	224	1	3	3	3	7.406130159	2.481867632	4.045231152	13.97473514	851.0594323	28.71616179	41.38628809	61.81398381	54.1996848	35.61684715	65.5278651	32.24729264	9.33362069	45.61944755	1.061241387	7.594	1.841870824	4122.981862	1.849523027	0.383238421	898	374.51332
1834B 3098	34B	3	34B_3	98	BO-46-2	49	21	14	84	97	45	35	63	41	150	29	7	203	13	3	5	3	6.962749364	2.51452299	3.333522702	13.09026432	837.4152082	26.97817381	38.69634386	59.94695169	56.08867813	36.55509024	63.02399975	32.86847615	10.35056153	45.28948591	1.369896161	10.465	2.584541063	4049.074766	2.297029759	0.337135747	621	369.1142706
1834B 3099	34B	3	34B_3	99	BO-29	39	13	16	68	81	43	35	66	41	104	25	13	325	13	3	3	3	7.420625317	2.508779277	4.218294224	14.74035767	832.7491982	27.75009609	40.19270724	61.13434142	53.81727428	36.6893347	64.31482942	31.72680263	9.73804424	44.64805763	1.599181404	10.849	2.881170018	3765.484137	2.965268161	0.330848986	547	389.4587738
1834B 3100	34B	3	34B_3	100	PI-614880	48	16	12	76	92	43	35	58	41	117	25	9	225	13	3	5	3	7.401662079	2.306931683	4.307127934	12.93791866	846.685543	28.25839865	40.94239667	63.92566915	53.64221923	36.85414625	64.79731557	32.35854606	9.388429244	47.90039888	0.855843319	6.615	2.090040928	3165.009791	2.004099152	0.394838098	733	299.9086676
1834B 3101	34B	3	34B_3	101	D-12183	52	NA	NA	NA	177	50	35	63	41	216	55	15	825	15	3	1	1	7.064766553	2.656088601	3.426082906	13.82741467	842.9239639	27.82085743	40.06465505	58.55718266	55.70670805	35.50540677	64.53879797	31.55512198	10.4713053	44.27213662	0.588909591	4.259	2.130882353	1998.702553	2.139627288	0.317016853	680	383.4745593
1834B 3102	34B	3	34B_3	102	CHEN-415	50	12	12	74	88	42	35	55	41	140	31	6	186	13	5	5	3	7.403251687	3.504504516	1.324857823	15.2359448	805.6416575	26.51942036	36.49878912	53.6515318	56.94885138	35.720386	58.46947266	27.71459138	NA	39.5335799	0.150835854	0.99	2.106382979	470	2.605354928	0.266757551	470	404.251737
1834B 3103	34B	3	34B_3	103	BO-03	36	16	14	66	80	45	35	62	41	74	25	4	100	12	3	5	5	7.046054979	2.506139829	2.842976061	12.17268994	818.0048233	26.18772491	37.67784235	59.94070765	58.22643793	35.51045641	61.00605677	33.16740528	9.945393795	44.8489322	1.097367998	9.015	3.110294118	2898.439716	2.620303636	0.369085098	544	307.5018305
1834B 3104	34B	3	34B_3	104	CHEN-218	44	18	56	118	133	47	35	67	41	190	51	9	459	13	3	1	1	7.881024902	2.780238366	3.749835967	17.56132991	792.3236952	27.32971146	NA	59.69049782	NA	NA	NA	29.61133908	NA	NA	0.855236767	4.87	3.204444444	1519.764216	3.266635243	0.381024401	450	387.4939182
1834B 3105	34B	3	34B_3	105	NL-6	36	14	16	66	80	41	35	54	41	78	21	7	147	14	3	5	3	7.288155789	2.614831129	4.033453759	14.37007209	832.9200038	27.48794303	39.30821683	58.3797442	54.20736761	36.20457248	63.43613359	31.68265072	10.08816825	43.97647041	1.262123432	8.783	3.028409091	2900.202627	2.712951597	0.353915732	528	382.8432027
1834B 3106	34B	3	34B_3	106	CHEN-65	60	41	39	140	155	46	35	58	41	106	22	9	198	8	3	1	1	7.481946041	3.90420342	NA	15.2620533	808.3636145	26.04306944	36.85927703	53.67676539	55.77437091	NA	57.12027273	27.57591482	10.24895025	38.99040336	0.08882515	0.582	1.369411765	425	1.839796025	0.317345195	425	440.6812449
1834B 3107	34B	3	34B_3	107	BO-32	43	13	12	68	81	41	35	60	41	102	26	7	182	1	3	5	3	7.382684712	2.598013097	4.230641871	16.37882082	819.6299053	28.06999084	38.69455594	60.94346731	53.2200456	35.34406349	62.36965278	31.29233416	NA	44.86800308	1.171577053	7.153	2.002518892	3572.001258	1.986638114	0.364719091	794	381.382713
1834B 3108	34B	3	34B_3	108	BO-31	41	17	14	72	86	48	35	63	41	88	19	9	171	1	3	3	5	7.366546804	2.604883865	2.922541797	13.35739803	848.7974401	27.4718126	40.6189405	62.35269471	56.39051609	37.60637169	66.17745184	32.90149605	10.61574764	47.34565464	0.726241731	5.437	1.950738916	2787.14899	2.049032917	0.380466017	812	401.4438448
1834B 3109	34B	3	34B_3	109	PI-634925	41	15	10	66	80	52	35	79	41	142	19	7	133	13	3	3	3	7.504599713	2.516766463	4.041310928	11.78483461	836.831543	26.9031931	39.06526006	62.39412635	55.95613216	37.23772981	62.62377343	33.07803104	9.165598471	46.51168266	1.384953763	11.752	3.073786408	3823.297536	2.501956753	0.426341517	515	277.4184814
1834B 3110	34B	3	34B_3	110	CHEN-222	48	14	39	101	116	44	35	61	41	167	45	5	225	13	3	3	1	7.779011029	2.43365132	3.795870313	14.6321656	825.5160599	27.65703993	39.54322201	59.54168638	52.23061374	37.57476619	66.3046191	30.72002145	9.932658243	45.47066434	0.54343863	3.714	1.784146341	2081.667806	1.890838949	0.324304133	820	396.1401916
1834B 3111	34B	3	34B_3	111	CHEN-64	44	18	10	72	86	37	35	55	41	104	20	9	180	1	3	3	3	7.229054971	2.684545024	3.851514796	12.71928793	880.9579538	28.415128	43.10241978	60.47748493	56.36035554	36.96053952	67.88536938	32.43792971	9.973275364	45.07379933	0.878139639	6.904	2.205831904	3129.884914	2.197414099	0.341522695	583	389.5676227
1834B 3112	34B	3	34B_3	112	D-12119	49	11	41	101	116	43	35	56	41	151	40	11	440	13	1	1	1	7.537051963	2.777427767	3.842532659	14.72920649	825.9709558	27.38208332	39.12736427	59.25708885	53.82046382	36.81338644	65.57305824	29.74119671	10.41299532	43.92337693	0.394595442	2.679	1.730506156	1548.101976	1.976113716	0.318865491	731	401.191593
1834B 3113	34B	3	34B_3	113	Redhead	39	15	14	68	81	48	35	73	41	123	28	7	196	6	3	3	3	6.857034013	2.605881919	2.40310363	10.41409131	838.2174398	25.85637368	38.88854859	58.52391776	64.50261844	38.74285075	62.81669299	34.0743966	11.48125777	45.37783036	1.079941269	10.37	3.674887892	2821.85479	3.021198974	0.322245328	446	373.2677667
1834B 3114	34B	3	34B_3	114	Ames-13728	51	13	28	92	106	46	35	68	41	183	27	8	216	13	3	5	1	7.642026756	2.538162503	4.575125164	15.1465327	806.9469289	27.59761225	39.57274244	61.3334274	54.57089192	36.5908696	65.16449886	30.88824728	NA	46.81743556	0.962410688	6.354	3.184158416	1995.503731	2.821138649	0.352939924	505	379.1914346
1834B 3115	34B	3	34B_3	115	D-12079	61	NA	NA	NA	171	38	35	60	41	199	38	6	228	13	3	5	7	7.431953113	2.898736399	4.971710943	16.11859481	831.4435036	28.21650062	41.03493344	60.21280224	54.46716095	NA	66.67310281	30.69632593	NA	45.00244778	0.749514659	4.65	2.552734375	1821.576129	2.528936544	0.360423065	512	367.0885639
1834B 3116	34B	3	34B_3	116	Chucapaca	37	25	12	74	88	48	35	71	41	160	53	5	265	13	3	1	5	7.613041016	3.482700706	NA	14.56031074	806.9306041	26.03275787	36.46881372	54.4238593	55.02654856	36.0704137	57.33247396	28.36552601	10.26437517	40.12102423	0.110367155	0.758	1.817745803	417	2.239653076	0.332302114	417	387.4345421
1834B 3117	34B	3	34B_3	117	CHEN-319	56	16	29	101	116	44	35	65	41	174	25	12	300	13	5	5	3	7.622799333	2.977277382	3.448983036	15.6779599	831.0107099	27.79654481	39.14593651	55.82140303	55.23166317	36.62619257	64.34336996	29.25900223	NA	42.69997404	0.499970141	3.189	3.001996008	1062.293218	2.81076531	0.313278066	501	412.7147586
1834B 3118	34B	3	34B_3	118	Ames-13754	55	9	8	72	86	47	35	71	41	164	25	46	1150	14	3	1	5	7.33610935	2.420440015	2.973135558	14.11834857	797.1560281	26.58828621	37.47804128	58.85319802	55.96921919	35.89305203	61.4164393	31.78708889	10.33818807	44.85425279	0.904562593	6.407	3.30625	1937.844991	3.097767662	0.336443582	480	317.7397976
1834B 3119	34B	3	34B_3	119	Ames-13755	48	12	12	72	86	35	35	46	41	114	21	11	231	13	3	5	5	7.063266183	2.564496169	2.89696097	12.46096099	828.0103831	26.43423612	39.51906131	59.47789194	57.32962195	37.12245644	62.8421309	32.47322735	10.17146546	44.77053434	0.930210738	7.465	3.477223427	2146.827823	2.998912319	0.344548844	461	369.0293739
1834B 3120	34B	3	34B_3	120	Ames-13750	49	13	18	80	95	44	35	68	41	147	38	11	418	1	3	1	3	7.194569313	2.818012272	2.52073733	12.01525789	830.7457196	26.45156075	39.55617576	59.80092687	60.58166849	37.26360258	63.45826395	31.92352097	10.91788431	45.45240595	1.247303922	10.381	2.842105263	3652.574074	2.642173078	0.363450906	532	400.6203087
1834B 3121	34B	3	34B_3	121	CHEN-159	44	18	39	101	116	48	35	64	41	157	40	5	200	13	3	1	1	NA	NA	NA	NA	NA	NA	NA	NA	NA	NA	NA	NA	NA	NA	NA	5.479	2.839416058	1929.622108	2.677956048	0.366638613	548	314.8678341
1834B 3122	34B	3	34B_3	122	CHEN-423	61	31	26	118	133	40	35	55	41	168	40	18	720	13	3	1	1	6.788111035	2.82506179	3.644371864	13.49775804	851.5233723	28.03586133	39.78457925	57.70209093	58.13398245	35.8207594	63.8179664	32.06841705	10.57808124	44.1443929	0.877759205	6.503	2.059701493	3157.253623	2.379906169	0.343143062	670	385.3056323
1834B 3123	34B	3	34B_3	123	Ames-13731	43	17	14	74	88	42	35	60	41	124	27	10	270	5	3	1	5	7.03827406	2.733822444	3.730759815	12.60235865	825.0775288	26.25884867	39.38958039	58.35073353	56.2318286	37.54864525	61.98904404	31.68243774	10.27027872	43.90684781	1.452925929	11.529	3.837310195	3004.448276	3.244957318	0.331496954	461	379.6139014
1834B 3124	34B	3	34B_3	124	Ames-13748	57	11	59	127	141	31	35	46	41	134	30	12	360	13	3	3	1	7.579125086	2.708325664	3.147904007	15.55527786	825.8102659	27.66160909	38.88278218	58.69608857	55.07184164	36.56821947	63.14839221	30.98566625	10.09969662	44.54061367	0.725342607	4.663	2.837686567	1643.239974	2.481347312	0.356359283	536	298.4079855
1834B 3125	34B	3	34B_3	125	CHEN-226	48	14	30	92	107	36	35	45	41	109	20	4	80	13	3	5	3	7.969806121	2.461462868	2.916696126	15.44998972	792.6804181	26.19679061	37.91388965	58.46594205	51.44348083	NA	63.64093402	29.43928581	9.616751972	43.15135074	0.770799987	4.989	3.284823285	1518.803165	3.109860471	0.321039771	481	445.9383473
1834B 3126	34B	3	34B_3	126	BO-30	42	16	12	70	83	45	35	63	41	93	16	30	480	15	3	3	5	7.494107558	2.582610626	3.572760723	11.702803	854.5345301	27.09832664	41.08350543	61.03517649	55.75605092	37.55253031	66.18522591	32.95028998	10.09555159	45.22580738	1.53564181	13.122	3.370454545	3893.243425	2.869754361	0.338261012	440	374.5231148
1834B 3127	34B	3	34B_3	127	Bouchane-4	33	9	20	62	83	51	35	68	41	78	28	6	168	15	3	1	5	7.489905833	2.767569618	3.753245229	15.03721017	833.0564928	27.6334954	39.72856847	59.3458967	54.18515667	37.35058511	64.02043266	31.17002812	10.02937313	44.64384851	0.952456892	6.334	3.25974026	1943.099602	3.290334619	0.369667983	385	387.8628698
1834B 3128	34B	3	34B_3	128	PI-614883	41	17	12	70	83	42	35	57	41	104	24	11	264	1	3	3	3	7.283336204	2.529772508	3.611631157	12.90454511	863.2424691	28.34879739	41.74321838	60.05799903	55.02643512	36.60400546	66.01716646	32.67973745	9.531442762	45.06282773	0.922933066	7.152	1.820478723	3928.636961	1.917469044	0.367800123	752	372.2819487
1834B 3129	34B	3	34B_3	129	D-12387	46	16	39	101	116	42	35	58	41	111	46	12	552	13	1	1	3	7.85141533	2.551170422	3.450316192	12.51344409	850.8989097	28.61924491	40.89586505	63.83373669	52.76843181	34.80131496	65.59100998	31.90191753	8.604313124	47.70363727	0.648822076	5.185	1.77852349	2915.339623	1.734678861	0.365726491	894	150.2774377
1834B 3130	34B	3	34B_3	130	CHEN-205	63	9	20	92	106	51	35	72	41	187	50	9	450	13	1	3	3	7.401094289	2.830731654	3.505296918	14.44302142	812.3008368	26.91617292	38.10144322	57.64186436	55.72559729	36.37331485	63.12918213	30.39448487	10.10771062	43.34689654	0.694998191	4.812	2.251412429	2137.324969	2.279610896	0.32643753	708	418.9006838
1834B 3131	34B	3	34B_3	131	CHEN-256	52	12	47	111	126	52	35	71	41	184	57	14	798	13	1	1	3	7.522105895	2.559261553	3.368010625	12.62120638	840.069249	27.0298218	39.86909783	60.23544658	54.20840232	39.09121873	67.77173038	31.78815527	10.21460647	46.86846492	0.555964141	4.405	2.246258503	1961.038764	2.191030168	0.313529787	735	428.8077111
1834B 3132	34B	3	34B_3	132	D-12289	50	12	39	101	116	38	35	47	41	110	36	6	216	13	3	1	1	7.403873035	2.729157892	4.475826343	13.91661306	849.3897564	28.13761214	40.72192896	58.62613873	53.53127119	37.83478185	67.88190084	30.96729036	10.57541412	44.86179237	0.445053286	3.198	2.274074074	1406.286645	2.169713568	0.329384404	675	387.9496819
1834B 3133	34B	3	34B_3	133	Ames-13761	46	18	8	72	86	50	35	67	41	143	32	5	160	5	3	5	3	7.029087179	2.616255742	2.781419344	11.30229994	862.6423019	26.91573714	39.4977968	60.45179879	60.37398234	39.90678783	65.26863245	33.86295818	10.59446246	46.24924255	0.820094884	7.256	2.851503759	2544.622281	2.657044737	0.319888557	532	413.7373894
1834B 3134	34B	3	34B_3	134	Ollague	41	19	12	72	86	50	35	71	41	135	26	6	156	13	3	5	1	8.095284514	2.602591133	1.795642341	16.40269474	787.5639952	26.18990153	37.15794658	56.90566756	52.31603537	NA	61.49761228	28.67684679	9.557103081	42.04314257	0.647250334	3.946	4.005434783	985.1614654	3.465671394	0.41639967	368	437.6151069
1834B 3135	34B	3	34B_3	135	Ames-13740	43	15	12	70	83	43	35	60	41	123	33	6	198	5	3	7	3	7.567084933	2.308706489	2.833874249	11.63267904	853.1938048	26.93329177	40.63335862	62.33794028	57.01549996	39.49636903	66.65254846	33.46018999	10.78940374	47.19525422	1.137559683	9.779	3.265822785	2994.344961	2.837218136	0.371681003	474	372.8291593
1834B 3136	34B	3	34B_3	136	D-12040	37	21	14	72	86	56	35	80	41	138	47	8	376	13	3	5	1	7.837256226	2.692243967	2.942090329	14.86528235	817.6729176	27.26400797	39.08924423	59.44760299	55.37453545	37.46104937	64.55018797	30.54541412	10.03975972	44.47487944	0.991514333	6.67	4.202416918	1587.181884	3.581409528	0.361048757	331	416.4572377
1834B 3137	34B	3	34B_3	137	Ames-13751	43	13	14	70	83	52	35	70	41	135	22	26	572	5	3	1	3	7.180060599	2.455693093	2.972439757	12.9687894	861.3002795	28.03927198	40.37512137	63.44727114	59.01253191	36.75828087	64.7443152	33.62243149	10.38571265	46.91684709	1.207134917	9.308	2.92706334	3179.979016	2.303068303	0.353793226	521	313.6363047
1834B 3138	34B	3	34B_3	138	PI-614929	40	20	51	111	125	51	35	76	41	191	47	11	517	13	3	1	1	8.0092988	2.719571321	3.857911198	16.24778432	807.2877829	27.27730145	40.06941487	61.44891809	53.45369375	NA	67.2127121	29.95016218	NA	45.7742044	0.558923781	3.44	2.560934891	1343.259452	2.437025032	0.374211574	599	396.7651504
1834B 3139	34B	3	34B_3	139	NSL-91567	42	14	12	68	81	47	35	70	41	104	32	6	192	5	3	5	5	7.400798959	2.538142786	4.015579725	14.81509976	837.8512385	28.03763518	40.12914723	59.62125085	55.80721999	37.48228173	65.84127768	31.87576938	10.30232301	45.30227334	0.968166769	6.535	3.229910714	2023.275743	2.915228744	0.330106199	448	374.1005604
1834B 3140	34B	3	34B_3	140	PI-614884	39	17	16	72	86	45	35	65	41	99	22	6	132	13	5	7	1	8.017415503	2.56047287	3.293769433	15.5540559	822.5952592	27.73511732	38.82922945	57.7149854	54.41531362	NA	65.39954693	29.39932373	10.20455464	42.87932347	0.553257768	3.557	3.830663616	928.5597372	3.462839502	0.389668568	437	428.1495117
1834B 3141	34B	3	34B_3	141	PI-634921	39	15	16	70	83	46	35	72	41	109	24	10	240	5	3	5	5	6.924492736	2.708435984	3.036987167	12.28127589	829.6916512	26.53788273	38.81445765	57.38298672	57.89508241	37.36320246	62.78380487	32.83256775	10.47547811	44.48658291	1.454471504	11.843	3.594805195	3294.476156	3.396947775	0.344693872	385	382.1066392
1834B 3142	34B	3	34B_3	142	PI-596498	50	14	NA	NA	116	45	35	61	41	174	61	9	549	13	3	1	1	7.53688608	2.671031686	4.017942811	13.55744417	826.7758616	26.5881555	39.83853106	63.39689032	52.04109105	38.70054409	67.27297781	31.33120167	10.00521378	46.58731767	0.671093486	4.95	2.463028169	2009.721229	2.389659483	0.327470462	568	424.2623087
1834B 3143	34B	3	34B_3	143	CHEN-342	46	18	28	92	106	47	35	63	41	177	68	10	680	13	1	3	3	7.034742196	2.738034855	3.387332925	13.42853998	832.8783675	27.16620564	39.12487846	59.05362985	55.99267868	36.25908701	63.91814137	31.12717802	10.34578684	44.26446209	1.004723361	7.482	1.872619048	3995.473617	2.078561404	0.281234785	840	408.3720153
1834B 3144	34B	3	34B_3	144	PI-510533	62	10	55	127	141	42	35	56	41	143	22	12	264	13	5	3	1	7.542001037	2.763084443	4.304115321	16.51269779	849.4134937	29.64638141	39.47468543	55.05098815	54.74113802	34.14799126	64.37761112	29.96314007	NA	41.37151102	0.37483824	2.27	1.704069051	1332.105644	1.975751123	0.30210599	811	345.0462398
1834B 3145	34B	3	34B_3	145	D-11924	39	21	12	72	86	45	35	60	41	139	52	7	364	14	3	3	5	7.846674006	2.709245344	3.749516127	15.50638301	809.7644243	26.88635185	38.8621828	60.33201585	52.10438961	NA	65.7266862	29.78285939	9.901511382	44.70482814	0.725853789	4.681	2.047058824	2286.695402	2.18624554	0.340240756	765	411.9567968
1834B 3146	34B	3	34B_3	146	D-10005	48	20	33	101	116	51	35	69	41	149	35	7	245	13	5	3	1	7.787511947	2.932450549	4.073721519	16.45965468	828.3388781	28.13237102	40.43816165	59.19664324	53.92558568	NA	65.73219817	30.01514354	NA	44.41903692	0.713855223	4.337	3.266666667	1327.653061	3.149698997	0.333609391	450	394.6401027
1834B 3147	34B	3	34B_3	147	Ames-13758	50	14	20	84	97	51	35	72	41	156	28	13	364	5	1	1	3	7.115675353	2.492609789	3.143122144	12.98956878	840.0320273	27.27689533	38.64423259	58.26118709	58.34818141	38.83649929	64.28270429	32.45601382	10.23230082	44.55132106	1.079822853	8.313	2.657794677	3127.781116	2.664691204	0.35492841	526	400.8618517
1834B 3148	34B	3	34B_3	148	D-12176	50	14	37	101	116	43	35	60	41	144	23	9	207	13	3	7	3	7.765648292	2.653106231	3.265677063	14.86187029	800.5244494	26.57414404	37.60098788	57.0797476	54.28435683	37.86766873	63.30653984	29.50702407	10.01449206	42.59624047	0.578869848	3.895	2.350157729	1657.33557	2.536817371	0.308786313	634	426.6658096
1834B 3149	34B	3	34B_3	149	D-12166	50	14	37	101	118	42	35	57	41	144	54	8	432	13	1	3	1	7.616440882	2.370661516	3.913255743	13.97164515	809.914301	27.25683708	38.41868085	60.51205916	52.21142695	36.82276056	64.75841754	31.29954484	9.79004586	45.67682861	0.852968936	6.105	1.806598407	3379.278967	1.903227097	0.310043759	879	421.6336416
1834B 3150	34B	3	34B_3	150	CHEN-128	48	12	14	74	88	42	35	62	41	159	65	20	1300	13	3	3	3	7.585198767	2.588407476	3.360848589	15.10367838	813.8836465	27.31925264	38.36555953	58.74538969	54.98594856	37.10465193	63.93220759	30.9609541	9.943212473	44.46969993	1.202252799	7.96	2.294025157	3469.883482	2.460155046	0.35488284	636	433.0130991
1834B 3151	34B	3	34B_3	151	D-12214	NA	NA	NA	NA	187	NA	35	NA	41	NA	NA	NA	NA	NA	NA	NA	NA	NA	NA	NA	NA	NA	NA	NA	NA	NA	NA	NA	NA	NA	NA	NA	0	NA	NA	NA	NA	NA	NA
1834B 3152	34B	3	34B_3	152	PI-510549	39	21	16	76	92	37	35	53	41	129	48	8	384	13	1	3	3	7.974650021	2.763271856	3.717410111	12.95626385	808.6028141	26.88117242	37.86228463	58.96137469	50.58555643	33.14465965	62.23119673	30.34703496	8.557084379	44.31593916	0.616459034	4.758	2.145299145	2217.87251	1.92811307	0.353181923	702	216.1899355
1834B 3153	34B	3	34B_3	153	Real	38	14	20	72	86	49	35	68	41	139	38	9	342	13	1	3	1	8.133822035	2.519128442	3.046004409	17.24364268	797.0099537	27.43310887	NA	59.26250696	NA	NA	NA	29.48200641	NA	44.45187995	0.762341443	4.421	4.487935657	985.0854241	3.728821085	0.441992386	373	402.8840565
1834B 3154	34B	3	34B_3	154	CHEN-91	54	10	28	92	107	43	35	61	41	145	28	9	252	13	5	5	3	7.916996411	3.004258716	4.24815675	16.91139616	791.0867021	27.22432034	38.72111508	59.28726647	NA	NA	63.80890275	29.40558891	NA	43.7887225	0.8200336	4.849	3.61878453	1339.952672	3.620678317	0.32689907	362	388.230139
1834B 3155	34B	3	34B_3	155	CHEN-162	42	18	41	101	116	46	35	69	41	145	55	8	440	13	3	1	1	7.522765964	2.496650422	2.363576473	15.63495801	790.2699637	26.62138814	36.43534932	60.6733388	52.16084592	33.81121879	60.85692633	30.97786503	9.542702609	45.94049595	0.940442724	6.015	1.957126304	3073.383659	2.171077717	0.347136554	863	343.3183522
1834B 3156	34B	3	34B_3	156	CHEN-361	48	14	49	111	126	47	35	63	41	149	48	16	768	13	5	1	1	7.341759564	2.637003246	4.239946614	13.80701199	854.740748	28.35820659	39.91009906	58.36380368	54.08458874	37.8684581	66.9629645	31.29718888	10.66896672	44.32835381	0.514311197	3.725	2.595323741	1435.273735	2.587061463	0.325272307	556	392.8601425
1834B 3157	34B	3	34B_3	157	CHEN-219	41	21	22	84	97	54	35	78	41	148	41	6	246	13	3	5	5	7.735187952	3.026222742	0.441800155	14.31908622	812.895762	26.94852112	36.36840385	54.54811412	56.08615672	34.59598363	58.4205186	29.00443352	10.55170978	41.02627244	0.143477244	1.002	3.274509804	306	3.201337098	0.35083706	306	442.663397
1834B 3158	34B	3	34B_3	158	D-12160	NA	NA	47	127	141	46	35	65	41	178	30	18	540	13	3	3	1	7.482962501	2.909082061	2.989266796	14.02847651	847.1575991	28.08236314	39.16857214	56.54320715	57.57432652	36.98674208	65.03069206	29.90020316	10.95625897	42.40797585	0.321532682	2.292	2.984220907	768.0396563	3.003343162	0.326535741	507	401.6905969
1834B 3159	34B	3	34B_3	159	CHEN-437	64	16	31	111	125	38	35	54	41	149	51	7	357	13	1	1	1	7.868032369	2.838804134	3.701627835	15.45062337	809.0976087	26.57099657	38.08959027	56.64589693	51.00694028	NA	64.01459148	28.7627224	9.807591778	42.73777629	0.3519652	2.278	2.422965116	940.1703659	2.49889056	0.326567733	688	423.777705
1834B 3160	34B	3	34B_3	160	Ames-13733	50	14	20	84	97	51	35	75	41	163	42	5	210	5	3	3	5	7.357396686	2.368025183	2.945071545	11.63171857	861.9509728	27.73323511	41.51382846	64.17772742	60.8078833	40.3353595	69.09585618	34.04017824	11.30269531	48.66494465	0.942867107	8.106	2.887681159	2807.096612	2.583928784	0.32279466	552	380.6856414
1834B 3161	34B	3	34B_3	161	CHEN-71	42	18	32	92	107	47	35	67	41	162	61	6	366	13	3	1	1	7.856477969	2.536022522	3.673660585	14.59037184	825.4335208	27.89282859	40.23928417	61.28418005	55.66735621	38.27221601	67.32053073	30.6190931	10.60131564	45.84827153	0.61133658	4.19	2.859459459	1465.311909	2.776184347	0.315258208	555	409.3641957
1834B 3162	34B	3	34B_3	162	D-11943	74	NA	NA	118	133	46	35	63	41	160	43	10	430	13	1	1	3	7.722868036	2.826673987	3.226663442	14.69541836	829.7215211	27.41818516	37.76949635	56.71008578	53.43861232	36.75867253	64.05779936	29.27166906	10.24010767	42.7023384	0.18369273	1.25	2.200704225	568	2.346405083	0.333987293	568	406.788789
1834B 3163	34B	3	34B_3	163	D-12416	51	29	21	101	116	36	35	48	41	135	31	8	248	13	1	5	1	7.333684839	2.4425069	3.990986556	12.80967582	844.9705206	27.91052457	39.91276356	60.70744247	54.66712292	38.057399	67.47601526	31.8913224	10.32281933	46.53637694	0.543898835	4.246	1.940821256	2187.733665	2.018114611	0.35182694	828	388.2993293
1834B 3164	34B	3	34B_3	164	LP	43	49	19	111	125	46	35	67	41	185	54	11	594	13	3	1	1	7.650396489	2.79038533	2.381283028	14.15717127	820.9918035	26.59062724	37.98718463	56.41489947	54.13631556	37.11535137	63.53078651	29.07243272	10.24813068	42.34881065	0.288098435	2.035	3.062098501	664.5769231	3.204824241	0.317183942	467	437.6211615
1834B 3165	34B	3	34B_3	165	BO-51	44	24	59	127	141	54	35	76	41	123	21	10	210	3	3	3	1	7.501152412	2.286176061	4.016586951	15.05109743	838.2820641	28.69426541	40.93189013	62.67205773	54.04705234	37.08919087	66.09261769	32.2264597	10.25209096	47.28302589	1.362876872	9.055	2.218253968	4082.039356	2.166771377	0.349520022	756	333.4924627
1834B 3166	34B	3	34B_3	166	D-12354	48	16	37	101	116	45	35	58	41	158	34	7	238	5	1	1	1	7.961135815	2.534424706	3.643120731	15.9221478	815.7249022	27.08094331	38.86860202	57.87097405	52.00470912	NA	66.03487425	29.78178956	9.539560443	43.97947164	0.727005269	4.566	2.284591195	1998.60702	2.503831414	0.313528022	636	444.3779405
1834B 3167	34B	3	34B_3	167	D-11965	53	11	63	127	141	43	35	59	41	132	20	14	280	15	3	5	1	7.663100461	2.720210207	3.842109808	16.55394928	808.3942626	27.50295402	38.24406585	55.62025428	54.74553601	NA	63.46772732	29.62459222	NA	42.44842475	0.626401441	3.784	1.952586207	1937.942605	2.088469899	0.340499418	696	404.5756093
1834B 3168	34B	3	34B_3	168	D-12409	50	12	30	92	107	39	35	52	41	134	50	8	400	13	3	3	1	7.832192826	2.576998567	3.78446596	15.0546983	811.6452613	27.06173692	39.39395004	60.6989225	50.92795047	38.18608714	66.26649146	30.14358603	9.691628654	45.45388011	0.762369922	5.064	1.941624365	2608.12549	2.068653414	0.307115692	788	439.9474217
1834B 3169	34B	3	34B_3	169	D-11889	39	13	14	66	80	46	35	68	41	90	19	7	133	5	3	3	3	6.981538595	2.443015201	2.901968452	11.81348754	839.7505844	26.84199871	39.90194415	61.39171236	60.15837834	38.4126449	64.79496133	33.80863097	10.8659502	45.95205341	0.937163967	7.933	3.227990971	2457.565734	2.781836836	0.399905568	443	306.7615715
1834B 3170	34B	3	34B_3	170	CHEN-220	46	16	30	92	107	46	35	60	41	119	38	9	342	13	1	1	1	8.086436655	2.717026527	4.610489581	17.39413165	814.3408597	27.75535959	NA	58.43194749	50.86163066	NA	NA	28.99091118	NA	43.56743941	0.515214179	2.962	1.942819149	1524.588638	2.094303464	0.301970512	752	436.3946609
1834B 3171	34B	3	34B_3	171	CHEN-224	48	22	NA	NA	149	NA	13	NA	19	157	35	9	315	13	3	3	1	7.520424801	2.819299027	4.714901437	16.9771073	794.2854404	27.39116519	38.80404476	57.50402201	NA	NA	64.33898704	30.16708467	NA	44.25755975	1.15665032	6.813	3.04047619	2240.767424	2.981459517	0.296637798	420	407.00419
1834B 3172	34B	3	34B_3	172	PI-634919	43	21	8	72	86	51	35	75	41	132	25	10	250	15	1	3	3	7.583652663	2.650033509	4.914197009	16.95929639	852.8842276	29.08410156	NA	57.69419626	NA	NA	NA	30.71945669	NA	43.54114698	0.475538671	2.804	1.684444444	1664.643799	1.96911245	0.33466636	900	365.9547438
1834B 3173	34B	3	34B_3	173	Ames-13723	38	20	12	70	83	43	35	61	41	105	27	8	216	5	3	5	3	6.982079157	2.588721676	2.504344447	10.94136702	837.4407506	26.4451829	37.66689003	60.13582545	61.84679864	36.49681106	62.62947138	33.7776573	11.304924	45.50795116	0.885484833	8.093	2.67791411	3022.128293	2.491613032	0.337523879	652	372.3903395
1834B 3174	34B	3	34B_3	174	CHEN-225	49	11	12	72	86	55	35	76	41	171	36	9	324	13	3	5	3	7.043989624	2.862983616	3.812959263	15.26103368	839.5867687	28.13600873	39.68844745	59.03935945	56.19024621	34.57348534	62.77860648	30.73968277	NA	44.3847515	0.493541829	3.234	2.818815331	1147.290482	2.582864528	0.39656208	574	308.6261217
1834B 3175	34B	3	34B_3	175	BO-63	39	13	16	68	81	46	35	62	41	98	28	13	364	5	3	3	5	7.49031549	2.775507195	4.689710642	16.55321936	827.9898225	27.88730224	39.56182351	59.11535158	52.60350489	35.34324774	63.08586728	31.25792534	9.294024819	43.9286641	1.716072251	10.367	3.467120181	2990.089601	3.107612101	0.360717801	441	351.2881033
1834B 3176	34B	3	34B_3	176	BO-42	46	14	12	72	86	42	35	61	41	121	19	8	152	5	3	5	3	6.717840681	2.63156248	3.077097579	11.35568339	857.0695521	26.65090082	39.0192702	57.2165606	61.64224871	38.27068994	63.73850098	33.20119609	11.34787074	44.51646091	1.021670835	8.997	2.807183365	3204.991919	2.66535028	0.314585639	529	394.7657348
1834B 3177	34B	3	34B_3	177	D-12397	48	14	30	92	106	45	35	67	41	163	39	15	585	13	3	1	3	7.428892109	2.747267836	4.152346848	15.24014785	834.9539944	28.03174011	40.27780236	61.4061502	53.50270633	37.05480975	66.1605817	31.3465246	9.604107216	45.93783305	1.229422727	8.067	2.746428571	2937.269181	2.842721849	0.309835289	560	370.9640513
1834B 3178	34B	3	34B_3	178	D-12229	41	21	12	74	88	50	35	68	41	146	28	9	252	13	3	5	3	7.516561968	2.964957666	3.28041546	15.79827591	817.8589149	27.48681699	39.15602714	58.79702466	54.92035865	36.3232596	63.35794131	30.61214539	NA	44.13034467	1.014565279	6.422	3.648293963	1760.27482	3.303471083	0.334127682	381	391.6000084
1834B 3179	34B	3	34B_3	179	Titicaca	36	8	20	64	88	46	35	69	41	94	25	6	150	5	3	5	5	7.540447996	2.545522739	3.67125556	15.36249789	815.7303353	27.63662903	38.9407669	59.61874678	54.15349847	36.61119516	62.90220466	31.35047766	9.432245997	44.83146722	1.549461537	10.086	3.540540541	2848.717557	3.28361072	0.329209294	444	363.4934574
1834B 3180	34B	3	34B_3	180	Ames-13737	42	18	12	72	86	41	35	59	41	118	23	11	253	5	3	5	3	6.781371027	2.499462943	3.538701736	11.50988145	827.591417	26.29138483	38.4684271	58.16122324	58.60079211	37.56667914	62.11779314	33.07042793	10.93314358	44.55050811	0.838149567	7.282	2.642458101	2755.767442	2.613426956	0.320854654	537	394.003957
1834B 3181	34B	3	34B_3	181	BO-11	34	17	17	68	81	41	35	63	41	114	35	8	280	14	3	3	5	7.368262419	2.713835644	3.522498523	15.42558664	812.811609	26.95682493	38.77487006	59.16016816	53.93597961	35.77827866	62.03043052	31.34462838	9.295498809	44.60210433	1.367324	8.864	3.031365314	2924.094948	2.564667231	0.370142838	542	346.5179344
1834B 3182	34B	3	34B_3	182	CHEN-322	48	14	NA	NA	97	45	35	60	41	118	26	8	208	13	3	5	3	7.791776995	2.50835235	3.619809032	15.07247469	802.0088073	26.56830624	38.52395037	58.67028917	53.09819959	38.36957759	65.40986786	30.21227384	9.663423398	45.00450839	0.749101992	4.97	2.005235602	2478.511749	2.202238319	0.320519724	764	427.7935837
1834B 3183	34B	3	34B_3	183	PI-614920	42	14	16	72	86	46	35	66	41	141	42	8	336	13	3	3	5	7.735396784	3.237673351	2.626242559	14.95017059	830.2529358	27.78455475	38.69859607	55.09301112	58.63584919	36.87407755	64.9147384	29.34690265	10.45939302	42.20723256	0.325016709	2.174	NA	NA	3.923711657	0.410963969	279	431.1658229
1834B 3184	34B	3	34B_3	184	D-12201	48	14	49	111	126	47	35	66	41	153	58	13	754	13	1	1	1	7.525378716	2.85540124	4.45615352	14.69165828	811.3134009	27.07159182	40.34874109	60.40338083	55.43792127	36.7782939	66.95421246	31.52584207	9.917987766	45.28397556	0.935270966	6.366	2.461389961	2586.343529	2.225057892	0.357098057	518	412.2866218
1834B 3185	34B	3	34B_3	185	PI-614882	46	14	12	72	86	46	35	66	41	147	28	7	196	13	3	1	5	7.139986293	2.864189661	3.43459329	14.1730346	830.4820417	27.04784693	39.10082316	57.11920014	56.52819491	35.09416284	62.16390916	31.37689906	9.397204473	42.82240032	0.847122278	5.977	2.811839323	2125.654887	2.709893646	0.36228407	473	348.7507487
1834B 3186	34B	3	34B_3	186	PI-478408	40	20	14	74	88	46	35	66	41	148	56	5	280	13	5	5	1	7.614286984	2.794755564	2.696164219	13.25468408	884.4753185	29.59227262	39.32039472	53.91129202	58.50190335	35.34328696	64.77920217	30.47809092	NA	41.50953629	0.17787786	1.342	3.23373494	415	3.002551537	0.440214772	415	323.6313768
1834B 3187	34B	3	34B_3	187	CHEN-174	44	16	41	101	116	48	35	70	41	171	58	10	580	13	3	1	1	7.682756392	2.561579197	4.246609105	15.60463306	833.3108478	28.50526546	40.32666578	61.73912609	54.32682834	36.52035093	65.83252177	31.39732416	NA	45.50621735	1.005406508	6.443	2.73853211	2352.720268	2.557189787	0.342214567	654	362.7319483
1834B 3188	34B	3	34B_3	188	D-11953	50	14	47	111	125	44	35	66	41	189	51	11	561	13	1	1	1	7.342373834	2.683138902	3.523913671	11.96649024	848.203336	26.83564917	39.50305065	60.22896071	54.34472419	38.70577469	66.81862519	31.25743869	10.53945914	45.30832785	0.390107582	3.26	1.994542974	1634.459644	2.167549808	0.297297941	733	408.7705753
1834B 3189	34B	3	34B_3	189	PI-634920	49	13	12	74	88	42	35	66	41	138	21	7	147	5	3	5	3	6.917215756	2.603531293	3.166623503	12.73246583	848.4296861	27.23451021	39.53506517	60.56634742	57.53034163	37.95299199	63.86992698	33.31372587	10.50156774	46.12492231	0.994405581	7.81	2.521381579	3097.508154	2.296888828	0.366556166	608	363.8674006
1834B 3190	34B	3	34B_3	190	D-12431	46	14	14	74	88	51	35	72	41	185	36	11	396	13	3	3	5	7.145598402	2.831103872	3.537643242	15.67149023	818.6718279	27.2857518	39.08255652	59.1509944	56.58669989	36.339732	63.2012286	30.81619901	NA	44.02481448	1.111892232	7.095	2.779047619	2553.032899	2.707058078	0.342082613	525	384.4199264
1834B 3191	34B	3	34B_3	191	Ames-13732	55	19	27	101	116	35	35	53	41	158	24	5	120	5	3	5	3	7.422557145	2.449904324	3.41253476	14.18900075	825.7513016	27.74117738	39.00992926	61.37537337	55.99415582	36.78184153	63.78906831	31.95553734	10.21843373	45.61527829	1.048709045	7.391	2.436548223	3033.389583	2.45014793	0.408047687	591	377.9831362
1834B 3192	34B	3	34B_3	192	CHEN-406	50	12	49	111	126	45	35	62	41	168	55	9	495	13	1	1	1	7.51839849	2.598729636	3.534116927	13.87753805	831.0845698	27.48528839	38.84427628	58.46304723	56.15403387	37.73968539	65.84458046	31.34522018	9.996671859	44.29080175	0.549828058	3.962	2.051873199	1930.918539	2.315259719	0.313428016	694	432.7073376
1834B 3193	34B	3	34B_3	193	D-12361	50	14	37	101	116	42	35	56	41	139	34	11	374	13	3	3	5	7.511977021	2.954297261	3.587336781	15.6238178	829.0070234	28.04038462	39.38699539	56.6794746	55.07766433	35.99915252	64.2721961	30.63993023	9.604218427	44.14748368	0.930554588	5.956	3.133200795	1900.931472	3.049042798	0.332072133	503	363.0528881
1834B 3194	34B	3	34B_3	194	CHEN-7	43	17	10	70	83	43	35	65	41	117	18	19	342	14	3	5	5	7.337193881	2.616500362	3.920185243	15.55333351	828.0109645	27.61182765	39.38600269	58.70961396	54.33371694	36.62092392	63.11630471	31.81195825	9.83348093	44.50127859	1.372115082	8.822	2.910358566	3031.241615	2.656776163	0.345147388	502	365.6263049
1834B 3195	34B	3	34B_3	195	D-12123	44	20	71	135	148	55	35	79	41	151	NA	NA	NA	NA	NA	NA	NA	NA	NA	NA	NA	NA	NA	NA	NA	NA	NA	NA	NA	NA	NA	NA	0	NA	NA	NA	NA	NA	NA
1834B 3196	34B	3	34B_3	196	CHEN-471	48	16	10	74	88	46	35	65	41	152	36	9	324	13	5	1	5	7.446666408	3.452797305	2.346810455	14.21176776	824.4916565	26.71687656	36.96805559	56.22614394	59.07079742	35.81952385	60.4528896	28.55396557	10.73366304	41.1758814	0.149507797	1.052	1.677830941	627	2.240751265	0.346705263	627	391.4868386
1834B 3197	34B	3	34B_3	197	D-12341	52	12	28	92	107	41	35	51	41	119	25	6	150	13	3	1	1	7.82672575	2.537413924	3.929572352	15.47995048	822.657527	27.5771571	39.11124317	58.40628677	51.84714356	36.80862801	65.6449539	29.75999644	9.984464542	43.72711213	0.433593413	2.801	1.664785553	1682.498983	1.707338289	0.333219692	886	411.5681855
1834B 3198	34B	3	34B_3	198	D-10004	43	15	18	76	92	52	35	77	41	186	45	13	585	13	3	5	1	7.444916267	2.937267826	4.417274788	17.4228723	829.5212207	NA	NA	61.61757615	NA	33.43808398	NA	NA	NA	NA	0.916965769	5.263	2.016624041	2609.807229	1.914933171	0.40813369	782	329.1430398
1834B 3199	34B	3	34B_3	199	CHEN-411	41	19	41	101	116	48	35	72	41	196	61	8	488	13	3	3	1	7.538828751	2.701820892	3.524520536	15.57628617	812.0923515	27.5991291	39.0643263	57.27975483	55.36452791	36.05583922	64.24843254	30.33452331	NA	43.41355905	1.092988001	7.017	3.556962025	1972.75089	3.239638954	0.337196192	395	382.2596096
1834B 3200	34B	3	34B_3	200	D-11936	63	5	43	111	125	50	35	73	41	213	55	18	990	13	1	1	1	7.995718778	2.589816	3.747827085	14.05992011	821.6235248	27.26855714	40.16568001	62.11044164	52.77505995	37.14728609	63.54361779	30.44148027	8.399815216	46.36437342	0.878323209	6.247	3.262569832	1914.748288	2.788405582	0.371975846	537	248.8462907
1834B 3201	34B	3	34B_3	201	03-21-072RM	48	16	37	101	116	46	35	62	41	151	56	10	560	13	3	1	3	7.374931679	2.82362173	3.10327706	12.66521501	851.2580976	27.25386515	40.48584867	57.42831434	55.09060451	36.97885576	65.94038021	31.04703612	10.4153598	44.00845618	0.432010484	3.411	2.478806907	1376.065231	2.434113113	0.329983802	637	428.8889419
1834B 3202	34B	3	34B_3	202	D-12181	48	14	65	127	141	44	35	57	41	167	60	11	660	13	1	1	1	7.624471667	2.704269708	3.635168724	14.34746058	822.5320798	27.15647521	39.30534903	59.79413354	53.28845391	37.55288865	65.77697651	29.86125663	10.29513524	44.17577656	0.529421295	3.69	1.498542274	2462.392996	1.651118206	0.334982001	1029	412.0547724
1834B 3203	34B	3	34B_3	203	CHEN-354	50	14	28	92	106	47	35	65	41	142	30	13	390	13	3	5	3	7.713682686	2.859087954	3.502240292	15.52700412	808.0428195	27.13499117	38.28273144	58.28854626	54.58956674	36.30718365	63.33131145	29.60565433	10.17294503	43.29257329	0.625117186	4.026	3.424242424	1175.734513	3.130643704	0.335426647	429	384.893378
1834B 3204	34B	3	34B_3	204	D-12309	48	12	41	101	116	40	35	54	41	146	57	10	570	13	3	1	1	7.031255118	2.852503796	3.834979735	12.85355139	852.2119743	27.03136608	39.09820781	58.08753931	54.36126094	38.53958467	66.04758477	31.32718518	10.57630858	43.6931369	0.512342558	3.986	2.381188119	1673.954262	2.676746394	0.32468788	606	422.3428532
1834B 3205	34B	3	34B_3	205	CHEN-430	39	17	18	74	88	41	35	63	41	155	71	9	639	13	1	3	3	7.652700893	2.399341005	2.820121798	16.39384016	829.4083433	28.28150729	38.76199733	59.4171864	54.94562595	NA	63.16698828	30.4616399	9.559357823	45.3139254	1.032647992	6.299	2.579831933	2441.631922	2.530588897	0.356703016	595	320.5834917
1834B 3206	34B	3	34B_3	206	CHEN-155	46	14	41	101	116	45	35	64	41	169	59	9	531	13	3	3	1	7.582563791	2.398072146	4.013406811	14.77135301	810.9735139	27.40476057	38.12766159	58.3806913	52.48532886	36.65208867	64.4805212	30.95103866	9.904310791	44.17388717	0.677561963	4.587	1.950391645	2351.835341	2.180252899	0.296515326	766	417.1836637
1834B 3207	34B	3	34B_3	207	D-12120	60	12	29	101	118	45	35	59	41	168	45	11	495	13	1	1	1	7.594216364	2.519143583	3.791857848	14.3661776	818.0547668	27.3612264	38.86597306	60.53134862	52.63727134	36.14162587	64.89442202	30.80083959	9.938416772	45.40686983	0.55252319	3.846	1.825	2107.39726	2.057088073	0.306014443	840	402.4815019
1834B 3208	34B	3	34B_3	208	CHEN-89	68	6	66	140	155	41	35	63	41	112	49	14	686	13	3	3	1	NA	NA	NA	NA	NA	NA	NA	NA	NA	NA	NA	NA	NA	NA	NA	0.133	0.81595092	163	1.3680655	0.391578983	163	363.4846269
1834B 3209	34B	3	34B_3	209	CHEN-391	54	18	29	101	116	38	35	55	41	149	45	12	540	13	1	1	3	7.206780536	3.189970535	1.454409289	12.5193345	860.5667931	28.23744689	36.90394142	55.60661266	57.56635485	34.58731226	61.86205416	30.11761532	11.00213245	41.30158453	0.103409703	0.826	2.190981432	377	2.47337597	0.31513536	377	403.6727006
1834B 3210	34B	3	34B_3	210	PI-510545	49	13	39	101	116	46	35	67	41	191	61	11	671	13	1	1	3	7.687595801	2.460399079	3.947548577	14.20410445	828.5935862	27.13735377	38.57218737	59.82634177	52.23679766	38.17058424	66.51115808	30.79052775	9.695208324	44.39929509	0.944857028	6.652	2.18696187	3041.662542	2.296488439	0.297259706	813	446.6420436
1834B 3211	34B	3	34B_3	211	CHEN-450	61	19	31	111	126	52	35	73	41	160	42	9	378	13	1	1	1	7.697399261	2.783791859	3.605603218	14.97996877	820.4489422	27.54542293	39.32186231	59.30422334	56.00734816	37.56055362	66.20653641	30.63581882	9.922950309	45.13457032	0.731022476	4.88	2.740213523	1780.883117	2.701187374	0.340515628	562	416.9463543
1834B 3212	34B	3	34B_3	212	CHEN-140	50	14	37	101	116	46	35	63	41	165	61	10	610	13	3	1	1	7.804646237	2.49115416	3.224832443	14.70397265	814.0389466	27.22291884	38.06297765	58.26111945	54.8015384	37.56062509	64.18789414	30.51398419	9.816209903	44.47676896	1.218371174	8.286	2.964583333	2794.996486	3.031202868	0.313058309	480	439.807148
1834B 3213	34B	3	34B_3	213	BO-52	44	16	12	72	86	48	35	68	41	128	24	12	288	1	1	1	1	6.95519224	2.67388834	3.032240853	11.34753805	850.1311873	26.89605559	40.1511138	60.30008323	59.9061349	35.31642596	63.24182434	33.87064459	10.70130327	46.22480514	0.813164577	7.166	2.265275708	3163.411842	2.096255473	0.376209923	671	359.410128
1834B 3214	34B	3	34B_3	214	D-12393	52	12	12	76	92	31	35	51	41	148	37	9	333	13	1	5	3	NA	NA	NA	NA	NA	NA	NA	NA	NA	NA	NA	NA	NA	NA	NA	3.15	1.750988142	1798.984199	1.831428648	0.338897801	506	248.0557121
1834B 3215	34B	3	34B_3	215	NSL-92331	42	18	12	72	86	46	35	55	41	100	19	8	152	1	3	5	1	7.524745646	2.37737694	4.009956707	13.9489901	843.6796765	28.17734738	40.65592026	59.5316571	54.06520276	35.4682686	65.01225688	32.11160192	9.478938145	44.94356356	0.975452878	6.993	1.634864547	4277.418588	1.877172385	0.389332811	849	379.474008
1834B 3216	34B	3	34B_3	216	Ames-13725	60	12	20	92	107	56	35	78	41	183	29	8	232	15	3	1	3	7.091779137	2.842117917	3.597897094	13.17139504	866.1509781	27.62682084	39.80057111	59.30070546	59.7456307	37.93128856	64.87306216	31.59674449	10.90901847	44.48248075	0.422143211	3.205	2.046997389	1565.707908	2.403650896	0.437117423	766	365.7000007
1834B 3217	34B	3	34B_3	217	CHEN-344	48	16	37	101	116	43	35	62	41	140	41	11	451	13	1	3	1	7.450694772	2.348705956	3.960970582	13.92917613	842.004363	28.0659901	40.11880014	59.83206823	54.23110604	37.51616518	66.65781409	32.07447211	10.24312163	45.77432383	0.872802176	6.266	2.363509749	2651.142015	2.397657469	0.313868822	718	424.5281776
1834B 3218	34B	3	34B_3	218	CHEN-302	50	12	30	92	107	44	35	61	41	175	53	11	583	13	3	1	3	7.067327845	2.928598957	4.187635604	15.9127107	814.9561149	27.42635323	38.08967706	57.86616148	53.45306673	35.45669729	62.09882042	30.46811913	9.810637629	43.30726061	0.847351845	5.325	2.02294197	2632.30487	2.168740433	0.294366167	741	420.9374932
1834B 3219	34B	3	34B_3	219	CHEN-416	54	18	55	127	141	48	35	66	41	202	47	13	611	13	3	1	1	7.066165865	2.709369028	3.296459675	13.08629073	838.6384575	27.69397234	39.96435173	57.87579577	57.07630453	36.05530066	63.68331687	31.9830839	10.41730817	45.10044153	1.027535548	7.852	2.34904014	3342.641902	2.533002059	0.315725438	573	380.4516086
1834B 3220	34B	3	34B_3	220	PI-634918	36	12	18	66	95	47	35	65	41	89	27	6	162	1	3	5	3	7.129069412	2.736995878	2.580639352	12.13776853	849.0948444	26.99771844	38.77428845	59.59634728	59.49104231	37.71745225	63.25416895	33.03721046	10.36345036	45.4482189	1.070672562	8.821	2.865619546	3078.217418	2.45952126	0.373912781	573	351.9014132
1834B 3221	34B	3	34B_3	221	Ames-13757	53	19	NA	NA	116	42	35	60	41	175	23	12	276	13	3	5	5	7.723669657	2.582794969	3.502699438	14.90197071	835.0977141	28.05745579	41.71127493	61.22878355	58.60144957	37.75510532	68.4032576	31.53103797	NA	46.30159596	0.697710269	4.682	3.221556886	1453.334572	2.929828915	0.391649721	501	357.0987212
1834B 3222	34B	3	34B_3	222	D-12350	50	12	49	111	125	46	35	62	41	170	56	9	504	13	3	1	1	7.463324921	2.771919893	3.868181396	13.60150739	835.2734301	27.28662776	39.87719628	59.73672049	53.62008616	37.284817	66.57533648	30.3893701	10.3690452	45.03565869	0.457690724	3.365	2.471494607	1361.524314	2.393014389	0.312872702	649	414.3486294
1834B 3223	34B	3	34B_3	223	PI-478418	62	12	27	101	116	35	35	54	41	182	32	11	352	13	3	1	1	NA	NA	NA	NA	NA	NA	NA	NA	NA	NA	NA	NA	NA	NA	NA	2.535	0.98951782	2561.853814	1.314167852	0.415090105	477	229.0503228
1834B 3224	34B	3	34B_3	224	D-12279	39	17	14	70	83	44	35	67	41	108	22	10	220	5	3	1	5	7.124907259	2.66716465	3.125736246	13.42185776	820.9680644	26.6399156	38.7748939	58.4169659	58.96608074	38.70961253	63.18061783	32.08631372	10.22645443	44.25381772	0.821686132	6.122	3.049438202	2007.582903	3.153890031	0.357030272	445	395.7752446
1834B 3225	34B	3	34B_3	225	Cherry-Vanilla	39	9	18	66	80	48	35	73	41	99	30	6	180	6	3	5	3	6.99811527	2.424710251	2.893389799	10.88578973	846.8142046	26.56766984	38.89247729	60.31314311	62.16231235	40.05190145	64.95699301	34.60940047	10.79603874	46.55308304	0.82416314	7.571	2.798922801	2704.969211	2.712451059	0.350948796	557	393.7836267
1834B 3226	34B	3	34B_3	226	PI-674266	72	29	39	140	155	46	35	66	41	112	45	46	2070	13	3	1	1	7.133427345	2.795222397	4.022367822	15.18196089	855.4297019	28.65567354	39.64050836	57.64652412	54.31568704	34.84579643	64.50752704	31.14699053	10.35861665	43.25589809	0.520741259	3.43	1.780025284	1926.93892	1.859795591	0.377908568	791	346.3105066
1834B 3227	34B	3	34B_3	227	D-12353	49	31	47	127	141	46	35	61	41	156	55	9	495	13	1	1	1	7.45134456	2.824852611	3.194429947	14.24096571	823.6991953	27.31036838	38.55335981	56.99882823	56.32661034	36.80081252	64.22821921	30.24252989	10.04606174	43.50840647	0.490458859	3.444	2.611313869	1318.87631	2.541937104	0.307789114	548	430.3956942
1834B 3228	34B	3	34B_3	228	D-11985	56	8	47	111	125	41	35	56	41	146	18	14	252	13	3	1	1	7.69160238	2.827776232	3.999209137	16.09557665	818.260325	26.93547577	37.58252641	56.33563783	51.05262337	NA	63.11992372	28.70927955	NA	41.25263642	0.328993587	2.044	2.897795591	705.3637621	3.130139336	0.281073298	499	444.1337483
1834B 3229	34B	3	34B_3	229	BO-60	42	15	13	70	83	38	35	56	41	109	19	5	95	1	3	5	3	7.518712265	2.767255126	3.453650848	14.99713638	828.2609159	27.49552912	39.27917698	59.54676328	54.66698355	36.19120943	62.97843357	31.1930634	10.1265655	43.99126789	0.877782392	5.853	2.521276596	2321.443038	2.406055332	0.386216174	564	390.8042447
1834B 3230	34B	3	34B_3	230	Kancolla	54	26	4	84	97	40	35	51	41	98	23	19	437	13	1	1	3	7.531996553	2.839930378	3.523400477	14.6598213	834.7458363	27.24882395	39.30350632	59.30933385	55.10547647	37.38510243	66.21282919	29.77745954	10.08651118	44.02495309	0.456360237	3.113	1.215958369	2560.120542	1.493308835	0.356798621	1153	405.2723512
1834B 3231	34B	3	34B_3	231	Bouchane-2	34	8	20	62	76	45	35	65	41	71	23	5	115	5	3	3	5	7.016514949	2.62691446	2.910745017	12.16144319	845.2371048	26.84360418	39.11380927	57.82433713	59.8464429	38.88347702	63.87229646	32.82808579	10.8929818	44.68394584	0.895811905	7.366	3.373684211	2183.369735	3.377492773	0.346142153	380	378.4045776
1834B 3232	34B	3	34B_3	232	Bouchane-1	33	17	16	66	80	42	35	54	41	83	26	10	260	4	3	5	3	7.79188013	2.249930028	2.449444871	13.66561696	817.6597965	26.99832185	38.85193252	61.42608887	55.4252488	39.13848907	64.76923152	31.96700393	9.896544359	45.49601043	1.042959886	7.632	3.487854251	2188.164829	3.130333806	0.37767773	494	406.4605609
1834B 3233	34B	3	34B_3	233	ICBA-Q3	37	17	12	66	80	51	35	75	41	128	32	6	192	5	3	5	3	7.388392674	2.541057881	3.180422887	12.47848425	852.3954513	27.38081546	39.58830791	60.63255289	59.42500609	38.30117209	64.57140172	32.7994927	10.67340741	43.99315199	1.187826916	9.519	4.035326087	2358.917172	3.508521355	0.332263044	368	331.5577988
1834B 3234	34B	3	34B_3	234	Ames-13729	48	14	10	72	86	38	35	53	41	104	11	22	242	13	3	3	3	7.224743046	2.64321919	3.807420405	13.03982288	831.0532979	26.95784848	39.82009167	59.80167966	57.54183029	38.08766187	64.12658987	32.18567753	10.31420527	44.8037558	0.82750716	6.346	3.392241379	1870.739517	3.032267449	0.339509061	464	375.2907825
1834B 3235	34B	3	34B_3	235	D-9992	46	14	14	74	88	48	35	71	41	160	33	7	231	13	5	5	5	7.729785317	3.353809382	4.271435825	17.84571828	788.9715225	26.4884643	NA	55.96425943	NA	NA	NA	28.28293475	NA	41.66166239	0.505569199	2.833	3.260770975	868.8129346	3.155583583	0.344034042	441	412.2426362
1834B 3236	34B	3	34B_3	236	CHEN-297	88	13	NA	NA	187	43	35	57	41	233	39	19	741	13	3	1	1	NA	NA	NA	NA	NA	NA	NA	NA	NA	NA	NA	NA	NA	NA	NA	0.297	1.879746835	158	2.253174229	0.336249928	158	411.6361649
1834B 3237	34B	3	34B_3	237	D-12424	39	11	16	66	80	38	35	59	41	136	41	9	369	13	3	1	7	NA	NA	NA	NA	NA	NA	NA	NA	NA	NA	NA	NA	NA	NA	NA	6.058	2.598736177	2331.133131	2.384527696	0.37660311	633	243.630624
1834B 3238	34B	3	34B_3	238	D-12268	41	17	43	101	116	49	35	67	41	143	47	6	282	13	3	3	1	7.571646206	2.672131958	3.286247802	12.9339458	851.7469211	27.83338089	38.63153454	59.74318709	51.88801582	35.26911639	62.11854494	30.69633256	8.187368631	44.88774323	0.664158117	5.135	2.452200303	2094.037748	2.204398646	0.363220065	659	210.8229795
1834B 3239	34B	3	34B_3	239	D-11960	48	14	30	92	106	41	35	57	41	161	46	9	414	13	1	1	1	6.871031216	3.106722015	4.191236594	16.77600168	810.1705167	27.4150773	38.11641736	57.81124466	53.38368116	33.71816174	60.65087257	30.18529967	NA	42.53677127	0.741331514	4.419	2.22306525	1987.795904	2.219659464	0.358842024	659	358.8781393
1834B 3240	34B	3	34B_3	240	D-12177	50	14	54	118	133	48	35	57	41	171	46	9	414	13	5	3	5	7.600243708	2.66144683	3.144337922	13.66809489	842.2508531	27.96134488	40.89695276	62.22341483	57.8083918	38.59949855	67.4967475	31.4594825	10.07869002	46.84535501	0.583080928	4.266	2.892116183	1475.044476	2.941440859	0.348439082	482	401.5830247
1834B 3241	34B	3	34B_3	241	CHEN-427	44	16	14	74	88	46	35	62	41	157	44	8	352	13	1	3	5	7.770769367	2.556922749	3.751580189	14.98806073	795.1722852	26.24974628	38.58829252	62.05189709	52.12160365	38.25904646	65.37973203	30.50761304	9.703943613	45.91340079	0.841429729	5.614	1.926487748	2914.111448	2.107995788	0.331776509	857	440.929349
1834B 3242	34B	3	34B_3	242	CHEN-182	44	18	39	101	116	41	35	56	41	120	28	5	140	13	3	3	1	8.019040781	2.899970611	3.999943843	17.16542494	820.1402558	28.11932885	NA	60.13302469	NA	NA	NA	30.45524754	NA	NA	0.882474496	5.141	3.613272311	1422.810006	3.429122592	0.325636521	437	368.3929692
1834B 3243	34B	3	34B_3	243	D-12251	49	52	10	111	125	38	35	55	41	146	48	14	672	13	3	1	1	7.629650888	2.593148237	3.967992237	15.56830345	797.6530602	26.81038281	37.8369144	58.69664561	52.70549676	36.78543891	63.92707027	30.19127588	9.49764734	43.43222991	0.739961463	4.753	2.06312769	2303.783727	2.289433515	0.319304984	697	438.7576193
1834B 3244	34B	3	34B_3	244	D-11893	44	16	32	92	107	42	35	58	41	162	53	7	371	13	3	3	5	7.241662292	2.658741412	3.579133579	12.84650192	852.2781682	27.77064186	39.34725578	58.3215074	56.05080748	37.1358919	65.66158005	31.98183442	9.978144409	45.2196462	0.581432677	4.526	1.688106796	2681.109993	1.955399293	0.315393495	824	420.616327
1834B 3245	34B	3	34B_3	245	CHEN-199	46	16	30	92	107	43	35	61	41	135	45	8	360	13	3	3	1	7.706972796	2.422440431	4.161770695	14.11942087	820.6276482	27.16808546	39.28043716	62.40598671	51.51370872	38.400395	66.70323169	30.88835074	9.725487645	46.22045849	0.815114167	5.773	1.812661499	3184.819672	1.983597257	0.306596051	774	445.0868871
1834B 3246	34B	3	34B_3	246	Salcedo-Inia	38	22	12	72	86	53	35	76	41	125	29	6	174	13	3	5	3	7.824070646	2.673561809	2.71507772	15.10711516	809.340027	26.53859862	37.88647472	58.03993464	52.38858823	36.58843666	63.34301595	29.18067114	9.889112731	42.85053136	0.454422024	3.008	2.628027682	1144.584595	2.574200957	0.3189487	578	431.6844396
1834B 3247	34B	3	34B_3	247	D-11986	80	NA	NA	NA	180	35	35	51	41	185	27	9	243	13	3	3	1	7.547451707	2.988552125	3.980914594	17.6403309	804.3715895	26.88877452	37.38451561	54.21723721	NA	NA	62.0384677	28.64543681	NA	40.06813285	0.484756293	2.748	2.647058824	1038.133333	2.73772877	0.338553249	578	401.4535205
1834B 3248	34B	3	34B_3	248	PI-614914	46	14	32	92	106	41	35	66	41	147	33	10	330	13	1	1	3	7.672432489	2.707006887	3.292841448	14.57583192	830.0928297	27.22537336	38.3944815	57.77527745	53.83315597	37.56185144	64.63544289	29.68477151	10.29699652	42.93885759	0.409872394	2.812	3.268292683	860.3880597	3.05522253	0.342020774	492	439.6577498
1834B 3249	34B	3	34B_3	249	CHEN-141	39	21	20	80	95	44	35	65	41	126	36	9	324	13	5	3	1	8.021175142	2.87970239	3.304015473	16.11931733	800.7173616	26.99978921	37.66781571	56.53711091	54.38027502	NA	63.57431522	28.54295442	NA	42.25001405	0.38299498	2.376	3.214285714	739.2	3.095472471	0.390055922	406	427.2055841
1834B 3250	34B	3	34B_3	250	D-12329	37	17	14	68	81	50	35	68	41	106	32	9	288	13	3	3	3	7.605733415	3.139020949	3.39741912	15.42281673	839.9345362	27.96817063	40.03206275	57.33680801	56.08714823	36.33818521	65.25255746	30.27514361	NA	43.45080412	0.606579382	3.933	3.896640827	1009.330902	3.177879551	0.371797642	387	399.5680109
1834B 3251	34B	3	34B_3	251	D-11973	55	13	50	118	133	37	35	51	41	133	26	6	156	13	5	5	1	7.172488916	3.048047275	4.327471716	16.26420953	810.4341542	27.74565288	39.188289	57.8572029	NA	35.67569983	63.86793873	30.35583327	NA	43.9082607	0.706517262	4.344	2.094936709	2073.570997	2.38726554	0.347778418	790	401.8770777
1834B 3252	34B	3	34B_3	252	D-12256	55	9	47	111	125	43	35	62	41	195	61	9	549	13	1	1	3	7.587129594	2.497144056	4.349359904	14.18601324	822.4741583	27.24801931	39.2296809	61.56215084	50.96657541	37.39894541	66.5653442	31.22917404	9.714584131	46.0422419	0.695398369	4.902	2.003579952	2446.620608	2.216365615	0.295701138	838	436.4178889
1834B 3253	34B	3	34B_3	253	D-12114	48	14	30	92	107	37	35	55	41	139	41	9	369	13	1	3	1	7.126779884	2.836099526	4.341974097	15.60070569	820.2330421	27.92463798	39.14839789	57.9469706	53.68826173	34.98123157	63.36748867	31.10231987	9.779985968	44.5796611	0.787211609	5.046	1.945280438	2593.970464	2.144836455	0.313594229	731	397.9892346
1834B 3254	34B	3	34B_3	254	D-12415	55	17	39	111	126	29	35	42	41	181	57	9	513	13	3	1	1	7.706766446	2.52401726	3.651619605	15.05260004	817.3312659	27.69099071	39.69068774	60.32152249	55.3164426	37.21140127	66.46040006	30.72707921	9.783053007	45.59032341	0.737878454	4.902	2.481751825	1975.217647	2.653213959	0.326281465	548	435.3368659
1834B 3255	34B	3	34B_3	255	CHEN-299	50	12	39	101	116	47	35	65	41	184	54	12	648	13	3	1	3	7.764384714	2.46013409	3.148344038	15.30321655	803.9192145	27.1552249	37.97253249	58.49075287	53.79000958	37.40741564	63.71565208	30.26078113	9.679086177	43.87156425	1.165033876	7.613	3.014897579	2525.127239	3.229592801	0.34862058	537	428.1468066
1834B 3256	34B	3	34B_3	256	D-12060	50	12	39	101	116	46	35	65	41	159	35	9	315	13	3	5	5	7.929926732	2.752685598	4.445100201	17.35138342	793.5799181	27.38484806	NA	59.16463927	NA	NA	63.52775752	29.59450598	NA	43.86655112	1.197592484	6.902	3.455919395	1997.153061	3.17578904	0.337598982	397	413.6119252
1834B 3257	34B	3	34B_3	257	CICA-127	52	16	33	101	116	52	35	72	41	165	26	10	260	13	5	1	1	7.634103781	2.873653419	3.997412776	16.49202975	817.4866046	27.65507203	38.83996826	58.8797989	55.20456873	NA	64.69205722	29.94701163	NA	43.12190384	0.594372752	3.604	2.838709677	1269.590909	2.818565874	0.346679423	465	404.8568613
1834B 3258	34B	3	34B_3	258	CHEN-398	42	16	34	92	106	47	35	71	41	143	34	7	238	13	5	5	1	NA	NA	NA	NA	NA	NA	NA	NA	NA	NA	NA	NA	NA	NA	NA	4.9	3.289954338	1489.382373	3.321720906	0.381349333	438	432.3131555
1834B 3259	34B	3	34B_3	259	D-10003	55	9	47	111	125	38	35	53	41	174	51	14	714	13	1	1	3	7.426564329	2.696742472	3.516965415	13.48630111	852.7518374	27.90450808	39.75927554	59.99760251	56.00025188	37.73599925	66.54566555	31.01971916	10.23067295	44.23590332	0.518008826	3.841	2.028061224	1893.927044	2.11418708	0.311103391	784	427.2716212
1834B 3260	34B	3	34B_3	260	PI-510532	72	29	39	140	155	37	35	51	41	159	25	19	475	13	3	3	1	7.428718937	2.522443207	4.492396089	16.33115901	861.1201327	29.97246986	40.20332247	57.97843445	54.42715459	34.84644278	65.87682541	30.72656581	NA	42.81911841	0.5227604	3.201	1.465016146	2184.958854	1.953357707	0.308365524	929	348.9387904
1834B 3261	34B	3	34B_3	261	CHEN-397	43	17	12	72	86	46	35	68	41	122	24	8	192	13	5	5	1	7.872825856	3.028307055	3.946841301	16.54733105	800.0209468	26.71696404	39.09086071	58.21671621	54.84436125	NA	64.21091605	28.72378819	NA	43.39432475	0.474742928	2.869	2.66728972	1075.623686	2.725831985	0.338293458	535	417.9894663
1834B 3262	34B	3	34B_3	262	CHEN-417	39	25	28	92	106	57	35	82	41	155	37	6	222	13	5	5	1	7.969167755	2.507707102	3.481412814	16.60349679	798.0036826	26.94356978	38.33895453	58.9062395	52.26945347	NA	63.76275034	29.42710197	NA	43.79434578	0.651189144	3.922	3.102766798	1264.033121	2.992684772	0.299405353	506	424.7388523
1834B 3263	34B	3	34B_3	263	PI-510540	43	17	41	101	116	37	35	52	41	118	33	6	198	13	3	5	1	7.462170898	2.761513622	3.416875133	13.79502295	836.1066168	27.39900134	38.78851306	57.92538015	56.08660579	36.71454633	64.6192302	30.44006557	10.23896373	43.09109167	0.449993649	3.262	2.306020067	1414.558376	2.370097662	0.358217836	598	450.6719311
1834B 3264	34B	3	34B_3	264	D-12074	60	12	NA	NA	187	45	35	63	41	214	45	33	1485	13	3	1	7	7.407992263	2.925318504	4.052257328	15.47520179	864.9103661	29.12007191	40.00769811	56.35921139	56.17548806	36.27473688	65.34133038	29.9618349	NA	41.82273918	0.303778211	1.963	2.148091603	913.8343994	2.35970915	0.33601542	655	377.707106
1834B 3265	34B	3	34B_3	265	D-12014	43	21	16	80	95	57	35	79	41	166	41	9	369	13	3	5	1	7.54931506	3.123367476	3.738390095	16.83950131	794.8623557	26.65226314	37.86629516	55.40331469	NA	NA	62.3922909	28.38737662	NA	41.66763014	0.489187513	2.905	3.073260073	945.250298	2.982592306	0.333724644	546	393.3548473
1834B 3266	34B	3	34B_3	266	D-12359	42	18	20	80	97	47	35	65	41	177	66	7	462	13	1	1	5	7.675206379	2.531774449	2.68141593	12.82110527	832.7600037	27.58246841	39.52369607	62.59560887	53.91699949	36.07772346	62.642422	30.98416355	8.264838389	47.21431226	0.83426932	6.507	2.451470588	2654.325135	2.188215105	0.355184169	680	204.6964068
1834B 3267	34B	3	34B_3	267	CHEN-221	48	12	41	101	116	57	35	78	41	175	46	5	230	13	5	3	1	7.518349815	2.876124655	4.170262923	14.88032726	864.973814	29.07411883	41.45356387	58.16811359	54.03163709	35.62003141	66.74463364	31.14441578	9.539631637	43.43777572	0.603099664	4.053	3.014736842	1344.39595	2.749810573	0.325025692	475	319.1743309
1834B 3268	34B	3	34B_3	268	D-12363	62	NA	NA	111	126	42	35	58	41	177	56	10	560	13	1	1	1	7.438785028	2.69987244	4.031565234	14.93319852	821.0262899	28.02265027	40.28198157	62.44605028	55.18868204	34.85679942	65.22310737	31.6119922	9.964506778	46.34809724	0.725753448	4.86	2.202684564	2206.398537	2.242738051	0.327705473	745	394.8788979
1834B 3269	34B	3	34B_3	269	Ratuqui	46	16	49	111	126	51	35	71	41	168	47	7	329	13	3	1	1	8.191109857	2.396044373	3.628246498	16.52282468	790.489898	26.97669334	39.81306886	59.456211	51.15752382	NA	65.615548	29.74168616	NA	45.46083904	0.688836561	4.169	3.285382831	1268.954096	3.332379675	0.372576203	431	420.6880922
1834B 3270	34B	3	34B_3	270	CHEN-144	49	13	30	92	106	47	35	68	41	163	41	10	410	13	1	3	1	7.331038247	2.567800666	4.212547978	13.61183326	819.818255	26.70877953	38.30675239	61.18518362	52.14565682	37.32122978	64.55144704	31.01465141	9.783508473	44.647398	0.781319229	5.74	1.885976409	3043.516331	2.224606476	0.312733365	763	454.2877398
1834B 3271	34B	3	34B_3	271	D-12162	53	11	37	101	116	35	35	51	41	150	35	7	245	13	1	3	5	7.512648685	2.596796622	4.342357654	14.16306407	813.6299171	26.96043114	39.71967415	62.25975592	51.70396897	37.10231325	66.35561619	30.98661798	9.906680855	46.11943052	0.651500947	4.6	2.211356467	2080.171184	2.274838428	0.32708501	634	415.6044387
1834B 3272	34B	3	34B_3	272	G-205-95	42	16	14	72	86	40	35	60	41	125	25	9	225	13	3	5	3	7.409815253	2.350359557	3.44830223	14.43606438	825.8894872	27.39547997	39.23391795	60.91028161	55.08343105	38.91417958	65.33432461	31.92160432	9.603164938	45.84054591	1.28480973	8.9	3.116700201	2855.584248	3.033077741	0.399032614	497	416.7009079
1834B 3273	34B	3	34B_3	273	CHEN-413	55	9	37	101	116	41	35	56	41	168	48	9	432	13	1	3	3	7.46516931	2.676340684	4.210113874	14.23148847	832.8771641	27.39306671	40.10593039	59.61470987	52.44942078	37.86508407	66.57894336	30.4308386	10.33218339	44.86706373	0.442599291	3.11	2.126420455	1462.55177	2.242737323	0.291974668	704	415.650712
1834B 3274	34B	3	34B_3	274	CHEN-384	46	26	55	127	141	50	35	70	41	194	60	16	960	13	3	1	1	7.156705885	2.532539082	3.796159999	13.49642994	843.198684	27.89902456	41.05962448	61.64397698	54.29737768	35.31008304	65.25556995	32.14772497	9.839823926	45.40216751	0.882801482	6.541	2.490974729	2625.87971	2.736775254	0.313769176	554	386.7481524
1834B 3275	34B	3	34B_3	275	PI-614881	48	14	30	92	106	50	35	62	41	184	65	11	715	13	3	1	1	7.214250782	2.759951836	3.765095195	13.68572263	847.1697295	28.17010748	40.00357319	60.63690304	56.67486381	34.71849919	64.72341335	32.34854157	10.3013785	44.76819665	0.975655166	7.129	2.664845173	2675.202324	2.636053447	0.33498219	549	407.0000761
1834B 3276	34B	3	34B_3	276	Pasankalla	55	9	63	127	141	38	35	59	41	183	49	13	637	13	3	1	1	6.887353752	2.431452423	5.922666913	14.06386539	901.1860396	30.05940131	42.76350609	62.49426486	52.81447474	38.03669679	67.4086452	31.76959805	9.779965789	46.74260285	0.538646044	3.83	2.300955414	1664.525952	2.432613905	0.28050295	628	269.7543906
1834B 3277	34B	3	34B_3	277	Kamiri	43	17	24	84	97	51	35	71	41	161	47	10	470	13	3	5	1	7.986999505	2.524852596	4.628982522	17.93934992	783.3672322	26.8790932	NA	57.91051446	50.11850293	NA	NA	29.80896462	NA	NA	1.032050801	5.753	2.678383128	2147.937664	2.654066162	0.309047433	569	439.8563421
1834B 3278	34B	3	34B_3	278	D-12135	48	14	14	76	92	36	35	45	41	91	17	8	136	13	3	5	1	7.532128198	3.283585364	0.717207451	14.29053754	838.4170993	28.16720921	36.39093246	55.09539869	55.99045385	32.70201126	57.73283325	29.27086106	10.57383711	39.68393298	0.124899298	0.874	2.027842227	431	2.248733538	0.324435562	431	405.1308946
1834B 3279	34B	3	34B_3	279	D-12346	34	26	14	74	88	55	35	76	41	142	24	6	144	13	3	3	1	NA	NA	NA	NA	NA	NA	NA	NA	NA	NA	NA	NA	NA	NA	NA	0.483	2.289099526	211	2.617618217	0.434556854	211	428.2370588
1834B 3280	34B	3	34B_3	280	D-11935	52	20	55	127	141	52	35	68	41	193	48	12	576	13	3	3	5	7.588679959	2.959324941	3.95216505	15.87506644	805.0422664	27.17154141	39.1458948	60.06412198	55.00190803	35.09377974	62.63129039	30.15446751	9.83443403	44.12206273	1.258416517	7.927	3.398286938	2332.645873	3.13538761	0.323405102	467	390.8717819
1834B 3281	34B	3	34B_3	281	D-9977	66	8	NA	NA	171	46	35	64	41	200	29	12	348	15	3	1	1	7.343632286	2.753037076	3.9543889	15.40690351	849.3830353	28.61725142	39.84168677	56.73461135	56.16960999	36.14292637	65.27398746	30.45032127	NA	42.86476442	0.386559209	2.509	2.037795276	1231.232612	2.245273922	0.324019625	635	367.0140023
1834B 3282	34B	3	34B_3	282	CHEN-339	55	37	35	127	141	48	35	60	41	173	40	10	400	13	1	1	1	7.004776569	2.843849577	3.085799653	11.64781049	878.7349783	27.49046222	38.10942103	56.65774243	53.04950258	37.32577236	62.68003237	29.74762337	10.75194793	40.56444104	0.197546866	1.696	2.023866348	838	2.2294862	0.281742309	838	409.7454959
1834B 3283	34B	3	34B_3	283	PI-614919	41	21	39	101	116	50	35	68	41	119	30	13	390	13	5	3	1	7.248855944	2.576041469	3.302527806	12.07807498	822.5622483	26.15315985	39.23748119	61.52779677	58.01176453	38.44267842	64.47541357	31.6199607	10.40351509	44.78152069	0.769735718	6.373	3.438356164	1853.501992	3.379253605	0.330795765	438	443.225958
1834B 3284	34B	3	34B_3	284	D-9998	49	11	41	101	116	43	35	57	41	135	35	8	280	13	1	3	1	7.562868243	3.106898299	0.416900496	15.22290986	794.1666976	27.1502233	36.79990255	53.29435844	52.59468115	34.29210873	55.73328453	28.58487692	9.831425511	39.84756277	0.166538634	1.094	1.896013865	577	2.11960137	0.323881254	577	376.3045499
1834B 3285	34B	3	34B_3	285	PI-665272	54	10	47	111	126	51	35	78	41	174	24	15	360	13	3	1	1	7.284281755	3.499979905	NA	14.68141006	816.9989432	27.38721554	34.93993661	49.20910022	54.45142423	32.36312436	53.4261313	28.31868793	10.24276233	37.62675419	0.109229691	0.744	1.92248062	387	2.316630081	0.327787116	387	429.9964096
1834B 3286	34B	3	34B_3	286	CHEN-383	55	9	47	111	125	38	35	57	41	167	41	15	615	13	3	1	1	6.942963923	3.202534115	3.125691115	12.8280262	857.4916114	27.66707966	37.46713107	54.90890011	57.15215671	35.49675716	61.6120583	29.52486964	10.63848107	39.83424987	0.281575175	2.195	2.465798046	890.1783355	2.665128991	0.333849447	614	410.7222407
1834B 3287	34B	3	34B_3	287	D-12027	54	18	55	127	141	37	35	52	41	146	40	9	360	13	3	3	1	7.950641744	2.808615468	4.034459595	17.80566302	782.0130841	27.16808748	NA	58.60688491	NA	NA	NA	29.36285852	NA	NA	0.820128839	4.606	2.233968804	2061.801396	2.669198087	0.306707715	577	419.7196144
1834B 3288	34B	3	34B_3	288	CHEN-151	53	11	37	101	116	41	35	57	41	164	46	8	368	13	1	3	5	7.284915871	2.524305377	3.357335408	13.01429021	823.2149811	27.07174355	38.87750521	60.14925609	55.93969362	37.67562261	65.20629561	31.98733057	9.787395551	44.89260068	0.627939503	4.825	2.396638655	2013.236325	2.498289482	0.287004806	595	445.0186272
1834B 3289	34B	3	34B_3	289	D-11927	60	6	NA	NA	180	47	35	63	41	190	39	22	858	13	3	3	5	7.195809609	2.766766045	3.45698737	15.28472285	834.3564381	27.97481698	37.40827621	57.44854516	52.65948167	34.28279928	60.40301885	29.60679805	9.957414471	41.70594006	0.381048141	2.493	1.992846924	1250.974156	2.145644126	0.385137962	699	322.3106082
1834B 3290	34B	3	34B_3	290	D-12413	52	12	47	111	125	41	35	59	41	161	46	11	506	13	3	1	1	7.549399294	2.641465655	3.785739819	13.97900391	822.3125247	27.14411341	39.34430117	58.86688409	53.42649614	37.18327378	65.99180299	30.52176041	10.06583735	45.40985952	0.517782305	3.704	1.952755906	1896.806452	2.10882912	0.359091891	762	380.8965402
1834B 3291	34B	3	34B_3	291	D-12182	48	14	39	101	116	47	35	65	41	159	46	7	322	13	1	3	3	6.764680625	2.621836857	3.833418363	12.49917443	853.6905841	27.90248116	40.5885989	60.89298407	55.8109763	36.2310953	62.71672811	32.06664528	9.343305045	45.84017109	0.601835249	4.815	2.478561549	1942.65904	2.221164943	0.342744918	723	302.961596
1834B 3292	34B	3	34B_3	292	D-12179	50	14	54	118	133	46	35	63	41	155	41	10	410	13	3	1	1	7.616977442	2.942342267	3.687475	16.2962776	821.6214362	28.07732279	39.76073903	58.12856894	NA	NA	64.48062712	30.1414011	NA	44.35603562	0.670102935	4.112	3.263829787	1259.869622	3.070763324	0.339154788	470	424.0776576
1834B 3293	34B	3	34B_3	293	CHEN-390	48	14	56	118	133	43	35	62	41	171	33	9	297	13	3	3	1	7.040473396	3.008846799	3.492335121	14.95711653	833.0054351	27.60066421	39.03633084	56.77971685	55.09770286	35.28113964	61.40365418	30.15661889	10.42140582	42.03099623	0.523947792	3.503	2.723707665	1286.114529	2.983263637	0.330180063	561	385.6713453
1834B 3294	34B	3	34B_3	294	CHEN-429	49	23	NA	NA	125	42	35	58	41	177	47	11	517	13	3	1	3	6.970257445	2.698891268	3.675687447	13.391777	826.3005781	27.26759036	39.34968543	60.60806814	56.90980502	35.95708982	62.53823526	31.84547827	10.3863366	44.60302164	0.989250567	7.387	3.017467249	2448.079595	3.235537267	0.294153729	458	399.7349874
1834B 3295	34B	3	34B_3	295	CHEN-212	52	20	NA	NA	180	41	35	59	41	197	61	16	976	13	3	1	1	6.854115075	2.690088569	3.283217739	12.63185178	883.0374341	28.70221978	39.10792759	55.8517688	57.80549328	36.48588326	64.72356219	31.12219085	10.85217419	42.04090943	0.255163406	2.02	1.667087011	1211.694402	1.962322683	0.38856477	793	370.1016006
1834B 3296	34B	3	34B_3	296	CHEN-358	58	12	65	135	148	51	35	75	41	262	49	15	735	3	3	1	1	7.546984612	2.623654102	3.939244939	16.10942927	809.6653915	27.40983037	39.05838321	61.05826012	53.53873885	35.89245754	63.20033067	30.65488607	9.778141622	45.28995582	0.7310459	4.538	2.713043478	1672.660256	2.792121578	0.290920124	575	318.4381794
1834B 3297	34B	3	34B_3	297	D-12082	50	14	47	111	125	45	35	63	41	159	39	10	390	13	5	1	5	7.644616036	2.873950687	4.391480977	16.24674701	800.9633804	27.19365059	39.40345804	60.08094539	54.2606997	NA	65.02435942	30.20906433	9.582696288	45.26086507	0.999012474	6.149	3.396226415	1810.538889	3.297315378	0.357797891	424	394.1175854
1834B 3298	34B	3	34B_3	298	CHEN-110	80	21	NA	NA	187	38	35	57	41	264	40	21	840	13	3	1	1	NA	NA	NA	NA	NA	NA	NA	NA	NA	NA	NA	NA	NA	NA	NA	0.184	1.373134328	134	2.128506415	0.316867727	134	399.4913435
1834B 3299	34B	3	34B_3	299	D-11918	60	20	38	118	133	46	35	62	41	179	36	11	396	13	1	1	1	7.352379381	2.619079831	3.648243016	14.28779995	821.5631615	27.56672965	39.56390263	61.87036246	55.26338677	36.14257738	64.62070802	31.20667032	9.753078727	45.33377838	0.625377004	4.377	1.74078478	2514.383197	2.002482794	0.291413438	841	423.3978954
1834B 3300	34B	3	34B_3	300	CHEN-433	57	17	NA	NA	171	41	35	60	41	192	43	17	731	13	3	1	1	NA	NA	NA	NA	NA	NA	NA	NA	NA	NA	NA	NA	NA	NA	NA	0.262	1.371727749	191	1.888692764	0.315932207	191	409.6555461
1834B 3301	34B	3	34B_3	301	D-12389	58	16	61	135	148	49	35	67	41	184	23	10	230	13	3	3	1	7.389498041	2.906683672	4.660146688	15.68018449	823.8379202	27.68370389	39.11382708	58.18414477	50.38958873	36.39066853	63.63913211	29.2770614	NA	42.72214967	0.425246603	2.712	2.33785822	1160.036129	2.67673216	0.280967442	663	418.0899468
1834B 3302	34B	3	34B_3	302	CHEN-412	43	17	41	101	116	50	35	68	41	169	46	12	552	13	3	3	1	7.278941207	2.78070233	3.011262244	15.20282556	810.2154168	27.22870827	37.64534066	57.86685638	54.94241051	33.94258344	61.08188996	30.63649354	10.24885125	43.05292649	1.106613673	7.279	3.224137931	2257.657754	3.307028209	0.357690647	464	363.9573018
1834B 3303	34B	3	34B_3	303	G-205	48	12	12	72	86	48	35	70	41	163	30	8	240	13	3	5	3	7.938855076	2.413665978	3.939881488	15.21732635	805.2179161	26.9511823	39.64124401	64.1921074	51.50304252	38.3481265	65.29367221	30.94424531	9.602090431	46.70883056	0.87895277	5.776	3.200374532	1804.788765	2.762262406	0.357802664	534	415.8724718
1834B 3304	34B	3	34B_3	304	CHEN-376	49	11	32	92	107	49	35	67	41	170	44	12	528	13	1	1	1	NA	NA	NA	NA	NA	NA	NA	NA	NA	NA	NA	NA	NA	NA	NA	4.486	1.19858782	3742.73785	1.455503057	0.422337346	1133	265.2325869
1834B 3305	34B	3	34B_3	305	D-12020	52	18	41	111	125	46	35	61	41	136	43	11	473	13	1	1	1	7.339317176	2.49924508	3.772548019	14.09257889	820.5333503	27.59316038	38.582213	60.01831089	56.39871748	36.49630011	64.11028761	31.37395917	9.891181634	45.76817765	0.573145183	4.067	2.125984252	1912.996296	2.292795088	0.324245829	762	386.4737833
1834B 3306	34B	3	34B_3	306	CHEN-350	48	14	39	101	116	45	35	68	41	161	44	10	440	13	3	3	1	7.672311127	3.018320714	2.197553922	13.80755071	814.6377707	26.76801322	36.95256988	54.10893598	55.44539264	35.53859202	60.97931161	28.16759783	10.45424604	40.53665651	0.240389458	1.741	2.419965577	719.4317212	2.525622035	0.360829418	581	420.3075792
1834B 3307	34B	3	34B_3	307	CHEN-112	48	16	37	101	116	47	35	64	41	160	39	8	312	13	3	3	1	7.572426745	2.64099154	3.477271002	14.65788753	813.4429936	26.74917146	38.77469997	59.76972403	53.80486093	37.18040703	64.53503578	30.11105445	9.93274498	45.27134093	0.521967375	3.561	1.797674419	1980.892626	1.980626613	0.36899668	860	342.5135855
1834B 3308	34B	3	34B_3	308	CHEN-401	55	9	10	74	88	48	35	56	41	156	37	8	296	13	3	5	1	7.374345794	3.30416143	2.677175578	16.25018577	788.5111644	26.26224601	37.02362439	53.6071581	53.5393024	34.96862718	57.09103694	28.12893751	NA	40.19942976	0.199877285	1.23	1.880733945	654	2.527548023	0.297125654	654	382.5171106
1834B 3309	34B	3	34B_3	309	CHEN-161	46	18	47	111	125	53	35	71	41	177	50	8	400	14	3	1	3	7.299992289	2.405509992	3.011334136	15.07551341	812.639754	27.61242946	38.43367849	59.94118807	54.95480469	34.11863292	61.52646377	32.10302984	9.819964437	45.67137691	0.912219316	6.051	2.572621035	2352.075925	2.516402241	0.302156858	599	270.8992933
1834B 3310	34B	3	34B_3	310	D-12038	51	13	47	111	125	42	35	61	41	170	36	13	468	13	1	3	1	NA	NA	NA	NA	NA	NA	NA	NA	NA	NA	NA	NA	NA	NA	NA	1.92	1.93968254	989.8527005	2.064449418	0.381036011	315	218.4501354
1834B 3311	34B	3	34B_3	311	D-12021	60	12	NA	NA	187	50	35	68	41	106	44	20	880	8	3	1	1	NA	NA	NA	NA	NA	NA	NA	NA	NA	NA	NA	NA	NA	NA	NA	0.375	1.530612245	245	1.885375865	0.331858744	245	316.4892303
1834B 3312	34B	3	34B_3	312	CHEN-192	39	33	29	101	116	51	35	72	41	120	29	5	145	13	3	1	1	7.600420564	2.71523077	3.091413029	13.85424868	839.3809192	27.40856434	38.83888699	57.98459641	54.21403701	36.95225638	65.19832465	29.20000365	10.35897321	43.02002616	0.25796611	1.862	1.927639383	965.9483077	2.156572939	0.356306511	843	426.5025722
1834B 3313	34B	3	34B_3	313	D-12172	66	14	NA	NA	171	51	35	74	41	221	38	20	760	13	3	1	1	7.257581807	2.718707129	3.954653951	14.6555489	862.2441713	29.04643822	39.47214714	59.18766238	54.39598548	35.17669357	64.4018203	30.64708757	10.74790019	42.27121161	0.325939408	2.224	2.148404993	1035.186572	2.468002337	0.303227907	721	360.9633067
1834B 3314	34B	3	34B_3	314	CHEN-333	80	12	NA	NA	187	45	35	69	41	207	61	21	1281	1	3	1	1	NA	NA	NA	NA	NA	NA	NA	NA	NA	NA	NA	NA	NA	NA	NA	0.126	NA	NA	NA	NA	NA	NA
1834B 3315	34B	3	34B_3	315	D-9994	53	19	20	92	106	38	35	60	41	162	29	7	203	13	3	5	5	7.306409366	2.774729652	4.020670766	15.29143255	812.0604932	27.27439897	39.06038104	60.58011024	53.72679424	36.73657177	64.07736252	30.40388368	9.762994342	44.48263908	0.926354984	6.058	3.346511628	1810.243224	3.233129943	0.32295129	430	406.5297719
1834B 3316	34B	3	34B_3	316	CHEN-142	46	6	NA	NA	171	47	35	62	41	184	49	21	1029	13	3	1	1	7.025025244	2.591959509	3.54913567	14.08107913	818.3947356	27.23507656	39.32071888	61.88996888	56.07864524	35.95895766	62.90414863	31.64242411	10.07643067	45.60620189	0.646462343	4.591	2.282798834	2011.127714	2.377868244	0.334365299	686	376.9801396
1834B 3317	34B	3	34B_3	317	D-12122	48	14	30	92	107	48	35	67	41	157	42	8	336	13	3	1	1	7.189755866	2.518047068	4.245285129	14.54099913	836.0369202	28.10896522	39.94434695	59.35309247	55.49590526	35.56317631	65.65715204	32.0512039	10.20946158	44.09728751	0.67179416	4.62	2.005326232	2303.864542	1.959274391	0.336262209	751	378.0175251
1834B 3318	34B	3	34B_3	318	D-12081	80	NA	55	135	148	47	35	60	41	172	19	15	285	13	3	1	1	7.052399764	3.044897316	3.145999912	14.41973302	847.5814883	27.67641313	39.5571359	55.81312044	58.45393578	36.60315029	63.95737907	30.04962766	10.7890928	42.31510168	0.410097207	2.844	2.961397059	960.3575419	2.922798155	0.311560267	544	386.587776
1834B 3319	34B	3	34B_3	319	PI-614934	43	19	39	101	116	42	35	67	41	163	45	12	540	13	3	1	1	7.424157779	2.843121338	2.218833084	13.56488281	851.4821449	28.30967827	39.17323419	56.97668677	59.23831783	35.06067873	64.04151102	30.2026867	11.04877217	42.67171962	0.267499489	1.972	2.06545961	954.75118	2.134542621	0.35042922	718	412.8705165
1834B 3320	34B	3	34B_3	320	PI-587173	52	18	48	118	133	46	35	62	41	142	36	4	144	13	5	5	3	7.233621036	2.790219777	4.147691398	16.11013283	821.0598564	28.10392255	39.93586356	57.6640448	55.19892239	35.55087935	64.83166962	30.42770279	NA	44.19722635	0.625556458	3.883	2.719397363	1427.889889	2.668473694	0.333046294	531	390.52386
1834B 3321	34B	3	34B_3	321	PI-510551	43	13	10	66	80	43	35	65	41	164	66	9	594	13	3	3	5	7.826127503	2.972552377	4.471903425	16.84931545	789.2377577	26.42238546	38.86079021	58.88249187	51.94647878	NA	64.43236562	29.01441555	NA	44.05074139	0.523002752	3.104	1.989847716	1559.918367	2.090182058	0.318075345	788	416.3763238
1834B 3322	34B	3	34B_3	322	PI-614915	33	25	14	72	86	47	35	63	41	116	32	7	224	13	3	3	5	7.630183882	2.930574808	3.294023466	15.32174845	809.7406652	27.15324703	39.33183827	57.41616054	56.53257783	36.27440707	64.04561696	30.42475733	10.10450496	44.53556267	0.605975151	3.955	3.625994695	1090.735187	3.117862146	0.392908218	377	422.9398657
1834B 3323	34B	3	34B_3	323	PI-510546	50	10	41	101	116	40	35	59	41	158	55	8	440	13	3	3	3	7.295733025	2.41017924	3.875063165	14.4084893	815.9767449	27.33854725	39.26502578	60.32904264	53.00431944	36.85144921	64.784024	31.80705003	9.718247778	44.99756766	0.90197143	6.26	2.600676819	2407.065712	2.615785543	0.312387575	591	433.187578
1834B 3324	34B	3	34B_3	324	CHEN-400	46	16	12	74	88	48	35	66	41	183	44	11	484	13	5	5	5	7.565294169	3.992769306	NA	14.40334753	802.4052877	27.53907609	33.61954455	54.52748596	61.71868538	28.5951866	51.17333193	27.55612559	NA	38.18292616	0.097078562	0.674	2.433212996	277	3.017983043	0.332788699	277	415.5270084
1834B 3325	34B	3	34B_3	325	PI-510537	49	13	39	101	116	41	35	53	41	172	54	10	540	13	1	1	1	NA	NA	NA	NA	NA	NA	NA	NA	NA	NA	NA	NA	NA	NA	NA	2.498	2.200417537	1135.239089	2.092289722	0.300679618	479	127.7136432
1834B 3326	34B	3	34B_3	326	D-12395	41	19	14	74	88	50	35	70	41	134	34	11	374	13	3	3	3	7.646481589	2.738294126	2.208579789	14.29772634	828.7951424	27.40367581	38.01874514	60.69638188	55.2837477	35.92566193	62.39985079	29.40571742	10.48926446	42.4936723	0.217039486	1.518	3.036	500	3.150654093	0.370153539	500	422.8613119
1834B 3327	34B	3	34B_3	327	PI-478414	44	20	37	101	116	36	35	53	41	141	49	6	294	13	3	3	5	NA	NA	NA	NA	NA	NA	NA	NA	NA	NA	NA	NA	NA	NA	NA	3.661	2.719298246	1346.303226	1.538459792	0.492418739	570	118.7090824
1834B 3328	34B	3	34B_3	328	D-12222	46	16	39	101	116	41	35	60	41	152	42	8	336	13	3	3	1	7.346759509	2.740329498	4.150466762	14.37641449	822.6138293	27.32133276	39.5892139	63.67820173	53.67233006	36.48334666	66.03580015	31.18025498	10.11540169	45.80049812	0.54385976	3.783	2.194857916	1723.573983	2.122035372	0.360205223	739	401.8940201
1834B 3329	34B	3	34B_3	329	CHEN-197	58	21	NA	NA	94	NA	13	NA	19	189	42	7	294	13	1	1	1	NA	NA	NA	NA	NA	NA	NA	NA	NA	NA	NA	NA	NA	NA	NA	0.191	1.043715847	183	1.582221114	0.368036684	183	370.6106573
1834B 3330	34B	3	34B_3	330	CHEN-425	62	10	NA	NA	180	50	35	67	41	204	48	11	528	13	3	1	1	7.457154872	3.438877614	1.015245269	14.83461383	818.1751393	26.78157288	36.2643111	54.72115667	52.8561764	34.81320453	58.26213208	28.43366671	9.900298322	39.17169787	0.105770797	0.713	1.7825	400	1.962220538	0.369937327	400	389.9319051
1834B 3331	34B	3	34B_3	331	D-9985	50	14	47	111	125	39	35	60	41	210	69	11	759	14	3	1	1	6.804976222	3.252863214	4.642844826	16.28617187	838.2790552	28.00318131	39.78464383	58.74972519	52.99796756	34.36341039	63.59712312	30.13853491	9.192395583	42.55295664	0.578321963	3.551	2.3639399	1502.153249	2.524896818	0.355847182	599	319.9406025
1834B 3332	34B	3	34B_3	332	CHEN-330	48	12	41	101	116	46	35	65	41	169	47	8	376	13	3	1	3	7.342730862	2.870835476	3.758761109	15.7340033	791.7420336	26.84960138	36.85013756	60.47522754	53.39994611	35.74496127	61.17095943	29.25171116	9.855802714	42.05067652	0.7616831	4.841	NA	NA	NA	NA	NA	NA
1834B 3333	34B	3	34B_3	333	D-12362	53	11	28	92	107	42	35	60	41	134	29	13	377	13	1	3	1	7.636929113	2.717585891	4.470686458	16.08576277	789.1914175	26.77252528	38.04324499	58.12823468	51.64754346	35.90409877	62.68664295	29.70114389	9.727494044	43.85232713	0.589543206	3.665	1.695652174	2161.410256	2.041224545	0.286103906	897	417.9586497
1834B 3334	34B	3	34B_3	334	CHEN-69	50	14	54	118	133	40	35	55	41	149	46	17	782	13	1	1	1	7.63865578	2.870526897	4.40468926	15.55190496	811.8223923	26.88165025	39.52226489	62.57084224	53.07614702	NA	65.82316142	29.49211417	9.976895849	44.61877502	0.410570291	2.64	2.272727273	1161.6	2.397915443	0.325842568	671	427.7929278
1834B 3335	34B	3	34B_3	335	TITICACA	36	6	20	62	76	47	35	71	41	87	25	5	125	3	3	5	5	7.341340397	2.552603799	3.0014695	12.19339664	819.8385482	25.7194388	37.35309322	59.31924297	53.79248157	37.44474667	58.79148355	30.84570995	8.284303687	43.44972308	1.016197676	8.334	3.611940299	2307.347107	3.332592213	0.270842513	402	233.7538262
1834B 3336	34B	3	34B_3	336	QQ74	39	11	16	66	80	55	35	76	41	110	24	9	216	15	3	3	5	7.083710079	2.482745276	3.443104554	12.71952692	842.6231612	27.2769844	39.2972273	60.18748669	58.99207027	37.59248097	63.3063048	33.08571289	10.01764575	44.67670938	1.520365053	11.953	3.268199234	3657.365768	3.07989057	0.363132481	522	307.1745761
1834B 3337	34B	3	34B_3	337	PUNO	37	17	14	68	81	47	35	68	41	97	24	11	264	15	3	5	5	7.140697164	2.202536827	3.601188297	11.9876293	851.929808	27.76117872	41.02421087	61.49021562	58.83174982	38.93001365	67.12226103	33.82999091	10.9748929	47.27821554	0.786388482	6.56	2.27864215	2878.907511	2.311900645	0.370640822	707	390.5606473
1834B 3338	34B	3	34B_3	338	REDHEAD	37	11	14	62	75	NA	13	NA	19	143	21	7	147	6	3	5	3	6.825177396	2.648933764	3.322564355	11.92370685	829.5033147	26.39232277	38.57687973	59.76351712	61.73550261	38.1125018	62.34826937	32.83705309	11.17703702	44.22212117	1.06323694	8.917	3.78539823	2355.630625	3.333115539	0.307281835	452	393.2138415
1834B 3339	34B	3	34B_3	339	KASLAEA	38	12	16	66	80	43	35	63	41	97	25	7	175	6	3	5	3	6.974626182	2.481232781	2.837358306	11.99212139	829.6569274	26.46247809	38.2224417	58.9450479	59.82348288	39.20526343	63.61458852	33.2715474	10.50834904	44.99787565	1.08468738	9.045	3.322891566	2722.026831	3.045165996	0.325957566	415	409.2894708
1834B 3340	34B	3	34B_3	340	QUF9P39-64	40	22	10	72	86	41	35	56	41	94	15	6	90	3	3	7	5	7.131952267	2.548085449	2.32852128	13.0950692	813.3074658	26.70095279	36.91303672	60.32293973	60.0519745	37.5553457	60.73330404	32.50457034	10.44085299	45.36848753	0.900024106	6.873	3.465882353	1983.044807	3.056601519	0.31162847	425	339.546371
1834B 3341	34B	3	34B_3	341	11WAQ-102.5	37	13	12	62	75	NA	13	NA	19	158	26	8	208	6	3	5	5	6.996406353	2.349996141	3.133380465	12.21917797	837.0555467	27.08226445	38.72023228	58.24917984	60.44572659	36.53176248	62.04710642	33.36385641	10.09579572	44.877628	1.527397246	12.5	3.040632054	4110.987379	3.02340067	0.346837223	443	305.031855
1834B 3342	34B	3	34B_3	342	11WAQ-102.52	46	12	12	70	83	36	35	56	41	101	16	20	320	6	3	5	5	7.235709976	2.367458843	3.266298318	13.40120734	819.2395764	26.95303624	37.99627653	60.24132201	57.12116802	36.20308335	61.37618898	32.94681239	9.867888366	45.07595475	1.402302336	10.464	3.234649123	3234.972203	3.019422292	0.354919341	456	294.5494509
1834B 3343	34B	3	34B_3	343	11WAQ-102.8	36	10	16	62	75	NA	13	NA	19	138	25	7	175	6	3	5	5	7.029452016	2.371978979	2.74648512	11.61003899	823.6405071	26.42779041	38.12191141	60.45219364	60.57348756	35.70748058	60.67232578	33.80137589	10.34735318	45.00609647	1.409110432	12.137	3.454545455	3513.342105	2.974410328	0.330947702	418	309.1765829
1834B 3344	34B	3	34B_3	344	11WAQ-104.2	37	11	18	66	80	57	35	77	41	102	34	8	272	15	3	3	3	7.004780897	2.532855625	3.119348385	11.675827	828.936715	26.36242824	39.76180748	59.56945686	59.77639224	38.63396625	64.82962755	33.83632341	10.60387897	46.27388035	1.234485189	10.573	2.952688172	3580.804807	2.775917484	0.337523816	465	393.4584991
1834B 3345	34B	3	34B_3	345	11WAQ-104.21	49	9	14	72	86	24	35	44	41	100	15	18	270	6	3	5	3	7.216379839	2.331184756	3.370857761	13.60188228	828.0195906	27.41143951	39.13125856	60.65435731	57.71209843	37.38551186	63.26277214	32.93803423	10.43934546	45.64974745	1.242803984	9.137	2.736936937	3338.403555	2.851239898	0.338943673	555	324.5061427
1834B 3346	34B	3	34B_3	346	11WAQ-104.60	52	10	8	70	83	18	35	40	41	122	22	9	198	5	3	5	3	7.005818398	2.624767575	2.263699667	12.30261421	830.0936832	26.18624131	37.37629004	59.5013315	58.36106596	38.35448406	60.74334635	33.02464433	10.0020888	44.85597225	1.449494006	11.782	3.6025	3270.506593	3.106696296	0.334348819	400	378.7152933
1834B 3347	34B	3	34B_3	347	11WAQ-104.88	37	11	18	66	80	51	35	72	41	91	23	8	184	15	3	5	5	7.293534288	2.432521995	3.547519654	13.6289072	816.6123108	26.96797856	39.40321383	60.05415964	59.04071484	37.07123189	63.46076649	32.24167478	10.65172639	45.34074198	1.248953056	9.164	2.643109541	3467.128342	2.867741899	0.348159567	566	373.7453318
1834B 3348	34B	3	34B_3	348	11WAQ-106.49	39	15	14	68	81	46	35	67	41	89	29	11	319	5	3	3	5	7.24254108	2.794293442	3.771720263	14.02432582	830.0314591	27.27139841	38.81347742	59.1985265	52.28319537	35.52295666	60.78456604	30.67461193	8.724211856	44.20483923	1.215067589	8.664	2.288265306	3786.274247	2.562019988	0.33004188	784	237.3759428
1834B 3349	34B	3	34B_3	349	11WAQ-106.85	39	11	16	66	80	47	35	69	41	90	33	6	198	12	3	5	5	7.022658709	2.333622306	3.244925097	12.35928091	835.7389673	27.15204522	39.19703338	60.51631653	58.66665026	36.09814781	63.1964952	33.84370964	9.874670788	45.66027413	0.931519002	7.537	2.709233792	2781.967368	2.671692623	0.344768565	509	298.7975571
1834B 3350	34B	3	34B_3	350	11WAQ-107.22	37	11	18	66	80	52	35	72	41	104	22	9	198	5	3	5	5	6.991641703	2.548549062	3.695778484	12.1330887	826.4331857	26.47386909	38.86154013	57.78203888	60.01357181	37.13662308	62.3852579	33.03023526	10.21565398	43.94486008	0.933641175	7.695	2.927592955	2628.439171	2.761513461	0.389246495	511	326.8074097
1834B 3351	34B	3	34B_3	351	11WAQ-107.3	38	12	20	70	83	61	35	78	41	115	20	6	120	15	3	5	5	7.108798401	2.356855235	4.453466122	11.55113342	854.8527379	27.88324336	38.48133055	60.85326785	58.42762097	37.11793614	61.28076677	33.54019239	9.867054461	45.59952816	0.946615384	8.195	3.359550562	2439.314381	3.039589923	0.347856163	534	265.7270353
1834B 3352	34B	3	34B_3	352	11WAQ-107.65	36	8	20	64	76	52	35	75	41	109	22	7	154	5	3	1	3	NA	NA	NA	NA	NA	NA	NA	NA	NA	NA	NA	NA	NA	NA	NA	10.668	3.881355932	2748.524017	3.249743993	0.372461753	413	230.7906929
1834B 3353	34B	3	34B_3	353	11WAQ-107.67	39	11	16	66	80	49	35	70	41	103	21	12	252	5	3	3	5	7.111999297	2.571354154	3.794392325	12.32918887	837.6261714	27.07745513	39.91102489	60.18561539	57.02481942	36.81375898	63.13411701	33.18456712	10.09165242	46.03902003	0.922716495	7.484	2.983486239	2508.474785	2.891032822	0.312970359	545	343.733941
1834B 3354	34B	3	34B_3	354	11WAQ-107.68	41	13	14	68	81	46	35	64	41	112	22	9	198	5	3	5	5	7.385248262	2.634936512	3.295313908	13.57665713	789.7935668	25.75881955	37.46387718	59.43846371	55.68251408	34.5567417	59.93622659	31.70934045	9.405503943	44.65102331	0.873929419	6.437	4.320209974	1489.973876	3.131022722	0.374113022	381	329.3028044
1834B 3355	34B	3	34B_3	355	11WAQ-107.7	36	6	24	66	80	50	35	70	41	101	27	7	189	14	3	5	5	7.299340004	2.471338504	2.978073544	13.8447524	827.122387	27.46054957	38.84219347	61.51029638	57.33955843	36.80448499	63.80072914	32.3635094	10.39659401	45.8360737	1.450791604	10.479	4.29972752	2437.131179	3.448468585	0.389692141	367	314.4201082
1834B 3356	34B	3	34B_3	356	11WAQ-107.82	36	8	18	62	76	47	35	65	41	79	27	5	135	5	3	5	7	NA	NA	NA	NA	NA	NA	NA	NA	NA	NA	NA	NA	NA	NA	NA	8.332	4.092970522	2035.685319	3.269494392	0.336823852	441	187.8639666
1834B 3357	34B	3	34B_3	357	11WAQ-107.84	NA	NA	NA	72	86	42	35	65	41	108	25	5	125	6	3	5	7	7.573021681	2.363575912	3.539268341	14.76238215	824.7073176	27.79219245	39.37581839	61.0925601	53.78944171	37.04045748	62.12950372	31.02148626	8.763685334	45.41851848	0.569089832	3.855	2.788679245	1382.374831	2.968912707	0.356045373	530	194.6868922
1834B 3358	34B	3	34B_3	358	11WAQ-108.18	36	8	18	62	76	52	35	77	41	96	23	9	207	12	3	3	3	7.009350111	2.440456691	2.777424561	11.35261994	821.4680695	26.1793357	37.95143631	58.9466252	60.31712078	38.71440114	62.75490692	33.22577064	10.59636185	45.18557554	0.859847434	7.574	3.571100917	2120.914579	3.194615828	0.333106148	436	391.1356882
1834B 3359	34B	3	34B_3	359	11WAQ-108.34	43	13	12	68	81	42	35	60	41	109	36	7	252	6	3	5	5	6.839003595	2.444197973	2.151634218	10.23403106	858.6876049	26.56550628	39.65041525	62.72385597	62.73162158	38.13116602	63.31947734	35.39124618	11.22058995	48.27756343	0.997818028	9.75	3.175510204	3070.372751	2.730455917	0.343836829	490	353.324299
1834B 3360	34B	3	34B_3	360	11WAQ-108.42	39	19	12	70	83	56	35	78	41	103	17	7	119	4	3	5	1	6.909608696	2.424253809	3.765028259	12.05570512	835.095807	26.59926926	39.80620672	62.59128618	55.97831858	38.74534816	61.57455591	32.40975824	9.256607126	47.99082572	0.749623744	6.218	2.84962406	2182.042216	2.839122552	0.400336322	532	290.181332
1834B 4001	34B	4	34B_4	1	BO-55	46	14	12	72	86	47	35	55	41	109	22	10	220	5	3	3	3	6.829018005	2.480819479	3.094145797	12.91774888	834.263454	26.98233462	39.68236348	61.58891141	57.5775355	37.22004623	63.55327371	32.99314387	10.27606443	46.00952987	1.521710818	11.78	2.887265136	4079.985539	2.778585032	0.362704011	479	394.5336369
1834B 4002	34B	4	34B_4	2	Moroccan Yellow	36	12	18	66	80	48	35	69	41	91	28	13	364	5	3	5	5	7.472663337	2.250822745	2.011306184	12.446285	839.2293678	27.33997551	39.61576139	66.04796739	58.61046756	35.95787101	63.82738383	32.43494411	10.45287914	47.10418689	1.271014624	10.212	2.882466281	3542.799465	2.716235305	0.343179566	519	321.1000151
1834B 4003	34B	4	34B_4	3	Bouchane-3	36	14	16	66	80	41	35	57	41	79	25	5	125	3	3	5	5	7.205681326	2.576410134	2.882520875	12.12292282	837.7182704	27.06829329	39.72106518	61.583075	59.10214944	37.53951178	64.744445	32.82811211	10.59005307	46.13343003	0.976380204	8.054	2.701646091	2981.145468	2.884309725	0.354450685	486	406.8774436
1834B 4004	34B	4	34B_4	4	PI-614889	37	7	22	66	80	47	35	67	41	79	21	7	147	5	3	5	5	7.035729177	2.352829627	2.816601999	11.35592734	826.2604143	26.2772633	38.72138302	60.5293066	60.95321826	36.56725469	62.87785668	34.22045891	10.2836025	46.44822698	0.8627098	7.597	2.941509434	2582.68762	2.614790706	0.386840069	530	318.9658796
1834B 4005	34B	4	34B_4	5	ICBA-Q5	39	13	14	66	80	45	35	62	41	93	30	5	150	5	3	5	5	7.127075125	2.417783128	2.732311847	12.7582985	805.5394098	26.17552042	38.17177658	61.63791884	58.32290199	36.11810688	60.94832288	32.64218249	10.13488794	45.65445213	1.094789594	8.581	2.981617647	2877.967941	2.837235556	0.378012986	544	318.3647753
1834B 4006	34B	4	34B_4	6	PI-614927	46	12	12	70	83	46	35	67	41	113	29	11	319	5	3	5	5	7.025600702	2.869402891	4.248430531	13.64087315	824.2909105	27.06998002	39.28657956	57.77122005	56.62746565	35.73003999	62.07134711	31.17262385	9.781625421	42.81771022	1.237363603	9.071	3.465324385	2617.64816	3.264281276	0.354362174	447	384.0138499
1834B 4007	34B	4	34B_4	7	D-12225	53	21	27	101	116	43	35	57	41	156	46	9	414	13	1	1	1	7.306551611	2.973020519	4.318784737	15.0319552	838.0657483	27.96784913	38.20446377	55.83611817	53.00247329	35.49314358	64.54178375	29.34931045	10.35993934	41.79228957	0.194363181	1.293	1.953172205	662	2.228804869	0.290810078	662	392.2817174
1834B 4008	34B	4	34B_4	8	PI-665276	36	12	18	66	80	48	35	75	41	136	61	9	549	13	1	1	5	7.329274695	2.520761932	3.988447368	14.43820259	831.2646437	30.0032141	41.81159056	63.87067694	55.38745692	28.54582988	65.18535089	33.40177811	9.566466967	47.94161587	0.678017994	4.696	1.081504702	4342.098551	1.228176628	0.462085865	957	247.6951369
1834B 4009	34B	4	34B_4	9	CHEN-298	46	16	30	92	106	64	35	96	41	219	54	19	1026	14	3	1	5	7.428397849	3.034451902	4.651012495	17.05513639	811.7804982	27.74255832	38.98104695	59.095883	52.77356364	NA	62.91641055	29.89716556	NA	43.40501247	1.420010656	8.326	3.313829787	2512.500803	3.374457046	0.320040296	376	379.462679
1834B 4010	34B	4	34B_4	10	D-12196	48	14	30	92	107	47	35	65	41	161	47	9	423	13	1	1	1	7.651376035	2.340739015	3.512246668	14.03816563	800.5277993	26.36818539	38.57818429	61.89579002	51.3046006	37.26118503	64.45518716	30.61714005	9.586962344	45.73933134	0.805509944	5.738	1.840148699	3118.226263	2.120439968	0.291463022	807	440.6558725
1834B 4011	34B	4	34B_4	11	D-11980	41	21	12	74	88	49	35	68	41	131	26	7	182	13	5	5	1	7.612005597	2.908171837	3.071223503	15.54831079	795.7852051	26.85181701	38.61943168	60.87725105	56.47922826	36.25850026	62.53874767	29.94098803	10.03198458	44.52206449	0.567668827	3.651	2.915611814	1252.224313	2.941207841	0.295629164	474	426.0935594
1834B 4012	34B	4	34B_4	12	CHEN-465	48	16	28	92	107	40	35	56	41	152	49	10	490	13	3	3	3	7.322485874	2.101022566	3.570874106	13.25794062	845.0894086	27.74161404	40.21930553	65.44944836	51.90138118	36.65112014	62.2708791	32.40886796	9.175568752	47.04666898	0.746687216	5.632	1.73627685	3243.722337	1.637917914	0.254226755	838	289.5877873
1834B 4013	34B	4	34B_4	13	D-12243	53	11	37	101	116	45	35	60	41	149	37	12	444	13	1	1	1	7.689086563	2.71946169	3.362833625	15.33581558	799.20654	26.69682856	37.69898503	61.26687881	51.9430229	36.02576053	62.86786587	29.11994635	9.800831551	43.02610738	0.376034198	2.452	1.648883375	1487.066968	1.982476224	0.301110688	806	429.9928956
1834B 4014	34B	4	34B_4	14	CHEN-349	68	6	NA	NA	126	48	35	62	41	183	46	8	368	13	1	1	1	7.79535091	2.841587386	3.846044817	17.34351843	790.8583301	27.35164576	NA	58.55107771	NA	NA	63.20868605	29.75548477	NA	NA	0.679172182	3.916	3.094537815	1265.455533	2.863626957	0.362808258	476	396.0153479
1834B 4015	34B	4	34B_4	15	CHEN-420	51	13	54	118	133	46	35	60	41	196	63	12	756	13	1	1	1	6.858295628	2.579952922	3.904398218	12.4458353	837.9235413	27.04704517	39.35355375	58.72540496	52.54921033	35.83464308	63.50674613	32.09655149	9.921680406	44.34460106	1.083285505	8.704	2.479279279	3510.697674	2.692025357	0.303326555	555	410.6050266
1834B 4016	34B	4	34B_4	16	Baer-II	39	17	16	72	86	46	35	63	41	134	31	19	589	3	3	1	1	7.346754783	2.252559564	4.093545838	15.57861939	839.5863452	28.82728573	38.74917779	60.25134717	53.55345219	34.02484517	63.16047048	32.5859751	NA	45.72316262	1.206564072	7.745	2.136118598	3625.735016	2.09611245	0.444211857	742	352.4334596
1834B 4017	34B	4	34B_4	17	D-12036	46	18	20	84	97	43	35	65	41	112	17	8	136	13	5	5	1	7.482594793	2.793444178	3.577366914	15.29819089	798.4942478	26.93548647	38.56821264	58.6402184	55.09257082	35.84665434	62.29958647	30.66612658	9.878893093	44.52987005	0.727734941	4.757	2.82480315	1684.01115	2.948581049	0.314654583	508	404.527857
1834B 4018	34B	4	34B_4	18	Javi	43	11	16	70	83	43	35	63	41	108	11	23	253	5	3	1	1	7.221306007	2.668748959	3.664020467	13.68278814	821.3881398	26.66263051	39.89775189	58.6929698	58.19932294	37.24327064	63.5068962	31.44212273	10.17139854	43.41421534	1.126093464	8.23	3.478802993	2365.756272	3.408497013	0.328289577	401	394.6291869
1834B 4019	34B	4	34B_4	19	E-DK-4	41	11	14	66	80	51	35	71	41	110	25	12	300	15	3	3	5	6.681210123	2.569141577	3.539047123	10.29524457	859.5456033	26.7473968	39.24639686	56.62522112	61.74011807	36.44388261	61.45312297	34.47373567	10.78476831	43.31355586	0.965693941	9.38	3.137472284	2989.667845	2.717954057	0.3201986	451	334.3374553
1834B 4020	34B	4	34B_4	20	D-12205	52	12	NA	NA	107	35	35	46	41	125	35	11	385	13	1	1	1	NA	NA	NA	NA	NA	NA	NA	NA	NA	NA	NA	NA	NA	NA	NA	0.565	1.040076336	543.2293578	1.358942636	0.352599029	524	411.4748324
1834B 4021	34B	4	34B_4	21	Ames-13734	49	15	10	74	88	42	35	51	41	140	31	7	217	13	3	5	5	7.133906754	3.112712955	3.578186654	16.73679292	827.948314	28.23399544	39.21635418	57.64879511	NA	NA	62.30423724	30.1834046	NA	43.48627353	0.688551661	4.114	2.207751938	1863.433989	2.241766376	0.363536438	645	381.4776114
1834B 4022	34B	4	34B_4	22	D-12420	48	12	32	92	107	42	35	58	41	133	43	7	301	13	1	3	1	7.486031056	2.569955105	3.489484663	14.02504033	821.5225096	27.11759359	38.87231896	59.19152771	51.42517889	37.31174953	65.78432165	30.65629556	9.88993155	44.60332115	0.749498155	5.344	1.762732919	3031.656096	2.051739591	0.315050323	805	442.0311297
1834B 4023	34B	4	34B_4	23	D-12220	43	15	14	72	86	51	35	71	41	159	48	8	384	2	1	3	1	7.671088105	2.603679885	3.204161613	15.92789946	803.5029367	27.23394698	37.69231259	58.09262449	53.11707837	36.32027023	63.03246038	30.58016073	9.800188707	44.53010427	0.784608327	4.926	2.178470255	2261.219766	2.135981949	0.304525369	706	295.0023581
1834B 4024	34B	4	34B_4	24	D-12345	58	14	39	111	125	35	35	51	41	193	49	7	343	13	1	3	5	7.569695861	2.849216824	3.697975925	14.91199251	805.7801205	26.81160514	38.47881977	58.48471243	50.85095525	36.53292265	64.7468929	29.90790276	9.88870304	44.1342248	0.542200048	3.636	2.158139535	1684.784483	2.397401501	0.294682191	645	421.0909229
1834B 4025	34B	4	34B_4	25	CHEN-424	61	13	44	118	133	41	35	55	41	154	29	13	377	13	3	1	1	7.239244877	2.796838764	4.157880474	15.38701788	819.1008496	27.4357647	38.79262066	56.86761372	52.43618389	36.83840595	64.41048135	30.55970744	9.929873378	43.98082956	0.753656136	4.898	2.068965517	2367.366667	2.354433663	0.280529772	667	426.6019083
1834B 4026	34B	4	34B_4	26	Indian Quinoa	39	19	12	70	83	48	35	72	41	125	27	6	162	5	3	5	5	6.982252677	2.651005025	3.037823479	11.74529185	846.4792423	26.64184684	39.87018941	60.1582226	58.70177538	38.59382083	65.15773622	32.9646211	11.14496842	45.78982074	0.96346629	8.203	3.009727626	2725.495798	2.80109233	0.343449306	514	368.0425746
1834B 4027	34B	4	34B_4	27	CHEN-5	46	14	12	72	86	36	35	52	41	110	22	9	198	1	3	5	3	7.385815509	2.772657773	3.839349874	15.23482908	850.4685131	28.68191013	41.91245928	60.26374416	54.58457084	35.73887357	66.57928051	31.82701481	9.324414211	44.85738009	0.760522668	4.992	1.712121212	2915.681416	1.923180835	0.360960191	726	366.6433626
1834B 4028	34B	4	34B_4	28	D-12211	46	26	29	101	116	47	35	65	41	169	64	12	768	13	3	1	3	7.218736835	2.86081779	2.955934377	13.87178112	830.6108373	27.95043615	39.1360884	58.30600736	56.73758303	35.15195977	64.35230185	31.56948961	10.14650422	44.40970729	0.679578557	4.899	2.0688	2368.039443	2.213115287	0.328221783	625	386.1964463
1834B 4029	34B	4	34B_4	29	CHEN-160	41	23	16	80	95	46	35	61	41	105	40	9	360	13	3	5	3	7.302508866	2.549630361	3.221844639	13.70029809	837.8691402	28.04060133	40.41111442	60.39467281	54.45706293	35.85848041	66.27095623	32.51192486	9.999887509	45.62190103	0.889834361	6.495	2.275684932	2854.085779	2.117187485	0.314150961	584	436.0676246
1834B 4030	34B	4	34B_4	30	PUC-mix-red	50	14	28	92	107	39	35	56	41	144	38	9	342	14	3	1	5	7.258398678	2.857375155	3.494525574	13.80448347	827.5600281	27.02269978	39.93939212	58.24277281	56.12138148	36.16511049	63.68695061	31.07915219	9.871338702	43.83143576	0.91054373	6.596	3.180974478	2073.57841	3.046306143	0.357039077	431	379.334269
1834B 4031	34B	4	34B_4	31	PI-614887	46	12	14	72	86	47	35	66	41	124	21	10	210	13	3	5	5	6.955705438	2.59322223	3.211658898	13.99860185	845.10607	27.7549787	39.89869868	60.81060079	56.57244043	37.70449142	64.4666741	32.21866237	10.31795909	45.31622703	1.237196432	8.838	2.73512476	3231.296842	2.665344768	0.365628677	521	386.8886395
1834B 4032	34B	4	34B_4	32	Brightest-Brilliant-Rainbow	43	16	13	72	86	46	35	72	41	135	26	6	156	15	3	5	5	7.044351902	2.824260588	2.759003198	14.72243806	809.1382903	26.87522035	37.31592262	57.34960263	57.8178897	35.69670123	60.38491253	31.87702458	10.29837909	44.41984264	0.873187801	5.931	2.144674086	2765.455152	2.320007983	0.349122959	629	353.1551396
1834B 4033	34B	4	34B_4	33	CHEN-470	46	46	26	118	133	45	35	62	41	159	44	8	352	13	3	1	3	7.056294238	2.746895197	3.447523437	13.84309541	848.1788336	28.5397256	39.62750811	58.37014176	58.15660956	35.4552677	65.01416892	31.82560972	10.91427758	44.61717152	0.720809978	5.207	2.16	2410.648148	2.306006141	0.3459113	625	394.3092619
1834B 4034	34B	4	34B_4	34	CHEN-291	52	10	22	84	97	46	35	61	41	144	31	16	496	13	3	1	1	7.226699094	2.569461088	3.062949673	14.46777722	831.924437	27.63792098	40.06436032	60.93326222	55.27641195	36.28412592	62.17655003	30.54583318	9.458988262	45.12224386	1.081466347	7.475	3.478787879	2148.736934	3.217557194	0.319171847	495	237.2533336
1834B 4035	34B	4	34B_4	35	RU-5	46	12	12	70	83	41	35	62	41	107	27	10	270	1	3	3	3	7.110489336	2.561835458	3.76177807	13.80116697	836.6546571	27.67494595	39.07680536	59.06684609	57.55184365	37.02643476	63.40986808	32.0914383	10.28067284	44.22456136	1.186348313	8.596	2.477954145	3468.990747	2.436224391	0.372193168	567	356.5928765
1834B 4036	34B	4	34B_4	36	Regalona	46	14	12	72	86	39	35	55	41	118	22	8	176	1	3	5	5	7.175693879	2.749377793	3.53981901	13.00251058	844.1027242	27.1855843	39.18847462	57.38567067	56.36255101	35.88705575	62.87418991	32.33459341	9.973936298	43.74569829	1.624013571	12.49	3.024590164	4129.485095	2.776798129	0.36037233	488	373.7271262
1834B 4037	34B	4	34B_4	37	CHEN-90	49	13	30	92	106	47	35	63	41	164	38	9	342	13	5	5	1	7.875428783	2.913236565	3.509121107	15.9125458	787.8803135	27.1013358	38.66779492	58.27843906	54.73191496	34.62737722	63.19314068	29.63222358	NA	43.72648555	0.909720243	5.717	3.639303483	1570.90499	3.426058386	0.353085325	402	383.7663311
1834B 4038	34B	4	34B_4	38	NSL-86628	43	17	10	70	83	40	35	59	41	104	19	12	228	15	3	3	3	6.971697741	2.723873288	3.556684339	14.00406276	833.466159	27.42140443	39.12037172	55.93801653	57.10269884	37.16345496	63.11787799	31.90324534	10.49990866	43.95502565	0.948915293	6.776	2.616895874	2589.327327	2.584599192	0.330157936	509	378.3859385
1834B 4039	34B	4	34B_4	39	BO-40	46	16	18	80	95	38	35	59	41	130	26	7	182	13	3	5	3	6.909964626	2.581239709	3.242149355	12.68001041	857.9318644	27.86276921	39.92384895	61.42205539	57.55462586	36.61116352	64.82390797	33.62377948	10.71302163	46.36275918	1.285245855	10.136	2.799607073	3620.50807	2.297872857	0.343811397	509	354.6192672
1834B 4040	34B	4	34B_4	40	Ames-13753	49	15	20	84	97	37	35	51	41	95	19	9	171	5	3	5	3	6.918590285	2.880445959	3.746652716	13.35220133	822.1980041	26.59730777	38.28372144	55.32952543	59.36621704	37.11836023	61.7917535	31.95458518	10.45486505	41.71680037	1.033193339	7.738	3.006198347	2574.01512	2.723752476	0.344432755	484	370.0615203
1834B 4041	34B	4	34B_4	41	Ames-13721	38	20	14	72	86	46	35	63	41	102	23	7	161	5	3	5	1	6.967821243	2.758321944	3.470309846	13.40555792	828.7126373	27.37682734	38.58260262	56.30316183	60.30259866	37.87687405	63.80027088	31.91588043	11.10126888	43.23918823	0.862513597	6.434	2.652777778	2425.382199	3.148300084	0.394772873	504	398.0020727
1834B 4042	34B	4	34B_4	42	Ames-13745	41	17	12	70	83	50	35	71	41	109	20	5	100	15	3	5	3	6.789686719	2.746815202	2.519051896	11.88706048	833.994383	26.68820205	37.93806585	59.77020206	62.59019278	37.7139376	61.70490717	32.65564036	11.1969578	44.30220015	0.792985805	6.671	3.050108932	2187.135	2.999030594	0.309314475	459	404.9688637
1834B 4043	34B	4	34B_4	43	Oro-de-Valle	41	15	14	70	83	42	35	64	41	102	29	8	232	5	3	3	5	7.168498174	2.563186222	2.003487375	12.3698938	836.4591069	26.93026247	39.30065904	61.91369545	61.09284803	38.75948174	63.36981364	33.1955415	10.5827422	47.65686068	1.178479782	9.527	4.091988131	2328.208122	3.476396427	0.331185971	337	326.0127651
1834B 4044	34B	4	34B_4	44	Ames-13722	41	15	14	70	83	41	35	61	41	113	27	15	405	5	3	5	5	7.134440002	3.045587193	3.420867646	15.3829444	798.7002912	26.5842563	38.23306513	58.5109452	55.67016822	35.18581114	60.53844523	30.34145214	10.14245072	43.50622909	1.575059677	10.239	3.61575179	2831.776238	3.548110542	0.41693652	419	346.507475
1834B 4045	34B	4	34B_4	45	Ames-13735	39	13	16	68	81	49	35	68	41	118	24	5	120	15	3	5	3	7.644201844	3.052041739	4.418971216	19.25531727	810.6614024	NA	NA	56.74542343	NA	NA	NA	NA	NA	NA	0.587864836	3.053	2.402061856	1270.991416	2.431712004	0.367082943	679	357.2906828
1834B 4046	34B	4	34B_4	46	Ames-13744	38	12	18	68	81	47	35	71	41	106	25	5	125	12	3	5	3	6.755265929	2.598923433	2.409453667	11.06176076	842.9867705	26.13121312	38.1483725	60.62802211	63.34630925	38.5298588	62.64407372	33.29467992	11.53785829	44.36003407	0.781070927	7.061	3.47706422	2030.736148	3.139231991	0.348566332	436	402.0402615
1834B 4047	34B	4	34B_4	47	Ames-13749	42	18	12	72	86	47	35	64	41	130	34	7	238	13	3	7	3	7.317304648	2.384752437	3.25432752	12.2122379	854.5722743	27.91213145	41.69872902	60.76815633	59.3445207	38.00092926	66.85487854	32.99135571	10.86816867	46.35509137	0.84240017	6.898	2.943137255	2343.757495	2.839053637	0.366074397	510	354.1454344
1834B 4048	34B	4	34B_4	48	PI-634917	43	15	10	68	83	37	35	56	41	114	21	6	126	5	3	5	3	7.423207165	2.776343421	3.198654733	13.04403734	846.6137835	27.64744239	41.34505245	60.83044441	59.21707997	37.84553921	66.63734632	32.28739243	10.72198897	46.18390281	1.027609262	7.878	3.867403315	2037.025714	3.149712012	0.370276485	362	350.1952737
1834B 4049	34B	4	34B_4	49	Ames-13738	50	12	10	72	86	55	35	75	41	150	30	7	210	1	3	1	5	7.453891398	2.899254457	3.766535559	14.74646391	809.8675997	27.1318482	39.49752078	57.23191105	56.26426512	36.34987089	63.07949723	30.40198519	9.929523664	43.45779636	1.245191413	8.444	3.698412698	2283.141631	3.237083662	0.338907956	378	364.7047454
1834B 4050	34B	4	34B_4	50	D-12258	52	12	37	101	116	39	35	55	41	141	37	8	296	13	1	3	1	7.644503044	2.423253888	3.411179736	14.10677857	814.176519	27.29159223	39.31530431	59.99858801	51.84167812	37.15935741	66.0920951	30.94549408	10.01350637	46.13259068	0.667391694	4.731	1.902934537	2486.160142	1.889112159	0.311263162	886	427.9387558
1834B 4051	34B	4	34B_4	51	D-12357	49	13	49	111	125	42	35	54	41	131	27	9	243	13	5	5	3	7.431522292	2.936538139	2.916066883	13.77485495	868.032194	28.67550464	41.24513944	58.37826433	56.47330743	37.36321621	67.7236174	31.27844021	10.37152225	44.68657513	0.517796798	3.759	2.976833977	1262.750973	2.979603547	0.374143992	518	373.5561215
1834B 4052	34B	4	34B_4	52	D-12167	48	14	49	111	125	42	35	68	41	158	34	13	442	13	3	1	3	7.008583064	3.081858178	4.26434027	15.41024089	860.7325094	29.44797622	39.93276243	54.68025878	53.3457341	32.35555017	65.09098539	30.29439277	NA	41.31578701	0.379400131	2.462	1.823379924	1350.239721	2.053779827	0.367744121	787	383.2240144
1834B 4053	34B	4	34B_4	53	CHEN-389	49	15	47	111	125	40	35	45	41	162	46	15	690	13	3	1	5	7.289650642	3.001766332	3.624234776	16.13085442	791.9762564	26.9888821	37.861262	57.3246256	56.04800714	35.35680485	61.31985284	30.14908858	NA	44.31437375	1.201909963	7.451	3.263020833	2283.466879	3.173091399	0.310051931	384	394.371887
1834B 4054	34B	4	34B_4	54	D-12208	43	19	39	101	116	50	35	70	41	146	45	15	675	13	3	1	1	7.642664099	2.599477786	2.388745586	13.35142935	855.0757804	28.849163	39.7773933	61.44364418	54.69698225	34.75074958	62.11974323	31.27317654	8.564279173	45.77839912	0.644607009	4.828	NA	NA	NA	NA	NA	NA
1834B 4055	34B	4	34B_4	55	PUC-mix-green	43	15	12	70	83	41	35	58	41	98	25	6	150	5	3	5	5	6.872392825	2.652454399	3.396353771	12.92638495	813.9202398	26.25945978	38.49363858	59.93159059	57.88826955	35.29505709	61.30354694	32.51376885	9.818273533	44.04092521	1.161047896	8.982	2.900608519	3096.591608	2.652356252	0.361641224	493	370.485794
1834B 4056	34B	4	34B_4	56	D-12037	38	22	41	101	116	44	35	62	41	118	33	6	198	13	3	5	1	7.513860314	2.984114286	1.856219352	13.88914229	855.7033232	28.33103098	37.94148131	55.97036022	57.19722642	35.09005275	63.70638738	30.01502173	10.73043946	41.77756799	0.163614096	1.178	2.205992509	534	2.36371485	0.346048149	534	420.6387795
1834B 4057	34B	4	34B_4	57	CHEN-126	52	40	19	111	125	47	35	66	41	208	64	16	1024	13	1	1	1	6.896318795	2.742767073	3.427085152	13.00396728	827.4687213	27.23762492	39.40751309	61.09316333	56.66169965	35.88451976	62.96900491	31.94757348	10.48426271	44.47841259	0.890641719	6.849	2.351211073	2912.966887	2.546492997	0.285297068	578	407.8144852
1834B 4058	34B	4	34B_4	58	D-12087	52	18	31	101	116	46	35	58	41	149	27	9	243	13	5	1	1	7.683009815	3.09536566	3.644356291	16.9101433	810.380826	27.76301876	39.57010595	56.29419512	NA	NA	64.74425904	29.42835035	NA	43.92253319	0.599971884	3.548	3.172489083	1118.364763	2.900383143	0.34358155	458	391.993591
1834B 4059	34B	4	34B_4	59	Ames-13730	52	12	28	92	107	51	35	70	41	153	30	8	240	13	3	5	3	7.266874666	2.829149597	4.198417126	14.88217756	844.8219194	28.29306468	40.95467591	59.60872564	56.27168931	37.37703907	66.40479153	31.05583315	NA	44.95657173	0.592013023	3.978	2.077030812	1915.233985	2.37671269	0.381675621	714	380.1787041
1834B 4060	34B	4	34B_4	60	Ames-13743	37	13	16	66	80	52	35	69	41	102	22	8	176	15	3	5	3	6.909555738	2.716974807	2.869610184	12.18532896	841.5424162	27.04505547	39.09336761	59.48930451	60.27725448	39.39987445	64.48361113	32.71116983	10.48104526	45.22125395	0.977872649	8.025	3.316831683	2419.477612	2.874208205	0.367546689	505	395.6290955
1834B 4061	34B	4	34B_4	61	BO-58	43	17	10	70	83	44	35	56	41	80	29	12	348	1	3	1	1	6.989183838	2.372165864	3.519393875	13.0263347	832.0368548	27.70179752	39.80166709	61.26512527	57.85155366	35.32669143	63.06961064	33.44970141	10.38500828	46.09879773	0.815578816	6.261	2.600361664	2407.742003	2.428848513	0.390640087	553	343.4549154
1834B 4062	34B	4	34B_4	62	PI-634924	55	9	8	72	86	37	35	54	41	134	25	10	250	5	3	5	3	6.755755278	2.728011686	4.08533739	12.76539893	863.5280825	28.41760475	41.32273511	61.48117797	61.7410208	35.96267416	65.7084515	33.45856444	10.83028897	45.95614236	0.788901654	6.18	2.432862191	2540.217865	2.412522758	0.362875078	566	347.4322182
1834B 4063	34B	4	34B_4	63	Ames-13727	43	11	14	68	81	43	35	62	41	115	26	5	130	13	3	5	3	7.337390013	2.672965458	3.709683992	13.38141649	832.8203187	27.58693566	40.13798211	60.12899385	57.0249908	35.10313939	64.23485703	32.83633634	9.850901907	45.33573585	0.99183059	7.412	3.433043478	2159.017224	2.673651346	0.368630575	575	341.9970291
1834B 4064	34B	4	34B_4	64	CHEN-33	44	18	8	70	83	49	35	63	41	114	20	21	420	1	1	1	3	7.379414793	2.498630392	4.284762798	14.97281129	825.2647843	27.91217371	40.04905862	59.10789266	52.59616627	34.07411201	63.24076854	31.91640715	9.071758214	44.46931866	1.14571952	7.652	1.747191011	4379.601286	1.837750543	0.385134983	890	381.4140258
1834B 4065	34B	4	34B_4	65	Vikinga	37	15	14	66	80	45	35	70	41	88	28	5	140	14	3	5	7	7.221040345	2.301876447	4.245468405	13.67110391	836.7529329	27.73431571	39.56004772	62.39577502	52.07665114	35.74906209	64.44661001	33.26225906	10.05259862	47.24378452	1.465952472	10.723	2.878289474	3725.476571	2.475211253	0.382977143	608	320.3472555
1834B 4066	34B	4	34B_4	66	PI-614885	48	12	12	72	86	48	35	66	41	135	26	7	182	15	3	5	3	6.793965221	2.508778074	3.226486222	11.71601307	838.6296985	26.75788735	38.73745567	59.37246822	59.96808377	37.30871002	62.87815204	33.10314358	10.83378926	44.64275519	0.992697787	8.473	2.708994709	3127.728516	2.235143419	0.381893954	567	416.5216082
1834B 4067	34B	4	34B_4	67	PI-584524	49	23	12	84	97	46	35	69	41	157	28	8	224	13	3	5	3	7.063171667	2.541417186	3.988346473	13.47560343	841.5008649	27.51530415	39.74417531	60.51079091	55.81380636	38.39355345	64.65153638	32.4579696	10.18290153	45.5333828	1.272096964	9.44	2.837294333	3327.113402	2.739653003	0.308530866	547	378.7410191
1834B 4068	34B	4	34B_4	68	BO-16	48	12	12	72	86	40	35	53	41	108	22	6	132	5	3	5	3	7.143140168	2.371215732	3.254161241	13.30442657	830.5285568	27.22268119	39.63243333	60.09406252	54.71935556	35.5837732	62.49317419	33.03102859	10.34459403	46.66617961	1.091362112	8.203	2.233979136	3671.923282	2.244334058	0.392126366	671	368.6813531
1834B 4069	34B	4	34B_4	69	D-12405	48	14	14	76	92	41	35	55	41	132	40	11	440	13	1	3	3	7.373448834	2.634655732	4.06179883	14.98647372	822.9756405	27.90075765	38.95469085	63.36634318	52.39232802	33.92362204	64.12360738	31.90794712	10.08061861	46.71307726	0.597960301	3.99	1.725616292	2312.217391	1.708140867	0.400113769	933	317.6918123
1834B 4070	34B	4	34B_4	70	Ames-13760	50	14	28	92	107	46	35	65	41	180	34	11	374	5	3	1	3	7.405464177	2.342898539	4.464072902	14.27124413	823.8794368	28.16843147	39.5853703	63.04726269	54.06130769	36.10752446	64.75592705	32.70477917	10.10714922	48.2860532	1.108875669	7.77	1.912466844	4062.815534	1.965733165	0.364566342	754	339.1244587
1834B 4071	34B	4	34B_4	71	PI-510543	52	12	16	80	95	48	35	66	41	148	36	8	288	13	3	3	3	7.420816624	2.518293294	3.038148968	13.55127176	796.5820182	25.8335935	37.22305532	63.75450609	52.47758396	37.69782903	62.7669935	30.38052015	9.677749097	44.85674346	0.789903631	5.829	1.749068323	3332.631392	1.903773547	0.332998886	805	361.3918697
1834B 4072	34B	4	34B_4	72	D-12401	59	5	37	101	116	32	35	52	41	131	26	7	182	13	1	3	3	7.477260164	2.412350881	4.320497289	13.19012567	826.166287	27.16795113	40.77770292	63.25286384	52.86513154	36.86919441	67.33791431	32.06302185	10.24452812	46.59086531	0.545015993	4.132	2.359271523	1751.38807	2.200510684	0.358597346	604	391.9835479
1834B 4073	34B	4	34B_4	73	BO-13	44	18	10	72	86	41	35	56	41	116	23	4	92	3	3	5	5	6.886705705	2.482672594	3.400020216	10.63295673	858.9777312	27.01571684	40.6013088	63.1027371	60.18079968	36.31401936	64.09587586	34.99200819	10.20851575	47.08409515	0.686570016	6.457	2.831481481	2280.431655	2.549010069	0.338553356	540	360.0716179
1834B 4074	34B	4	34B_4	74	CHEN-382	53	11	37	101	116	45	35	63	41	190	53	11	583	13	1	1	1	7.38463489	2.536328038	4.270232448	14.22729417	817.2517137	27.86253846	40.13205132	61.04847534	56.23550356	34.04121969	64.47625054	31.45240972	10.21451964	44.97294527	0.782216633	5.498	2.115044248	2599.472803	2.310193781	0.313516336	678	392.3626345
1834B 4075	34B	4	34B_4	75	CHEN-147	48	16	28	92	107	47	35	65	41	173	58	8	464	13	3	1	1	7.554341767	2.394037936	4.210842598	14.32057661	804.690702	27.08108872	38.87805895	63.89968292	51.7925412	36.50194845	64.87317521	30.99437212	9.74605951	46.09047293	0.661897051	4.622	2.212328767	2089.201238	2.358249445	0.292824956	730	441.0897704
1834B 4076	34B	4	34B_4	76	CHEN-404	50	12	49	111	125	42	35	60	41	159	50	12	600	13	1	1	1	7.326627824	2.520483029	3.381258112	13.57006191	803.3267297	26.59309977	39.12700432	61.53837609	54.17915342	36.02691819	63.44761401	31.7071289	9.790978764	45.66985834	0.890603163	6.563	2.137789905	3069.99298	2.133082865	0.337334377	733	398.958375
1834B 4077	34B	4	34B_4	77	D-12411	48	14	39	101	116	38	35	58	41	156	44	7	308	13	5	3	3	7.296419412	2.315345379	4.496617839	14.32426952	812.1394809	26.92097587	39.79788015	63.59360672	49.67637574	36.76334134	60.85879306	30.29657783	8.47827469	45.21523797	0.735407997	5.134	2.043577982	2512.260382	2.081305335	0.345243559	872	258.3589136
1834B 4078	34B	4	34B_4	78	D-12184	46	16	49	111	125	36	35	48	41	126	40	10	400	13	1	1	3	7.440882252	2.498207469	4.057737525	12.64894473	852.6906224	28.51071048	39.74546918	62.37104478	51.6968859	34.34282988	62.4097614	31.3359598	8.404286684	46.41568003	0.7575453	5.989	1.98256538	3020.833543	2.205499591	0.308086958	803	206.5178975
1834B 4079	34B	4	34B_4	79	D-9973	48	14	39	101	116	53	35	69	41	170	38	10	380	13	3	3	5	7.704832029	2.94637215	3.53803783	16.48661498	814.0740833	27.67998947	39.19811252	60.24603324	NA	NA	63.81982992	29.54499037	NA	43.85245763	0.49542278	3.005	3.269230769	919.1764706	3.180336331	0.308214034	442	409.415287
1834B 4080	34B	4	34B_4	80	D-12175	59	9	43	111	125	36	35	55	41	171	40	11	440	13	1	3	1	7.547937723	2.437182057	4.289527737	13.88731591	820.000264	27.36738192	39.63728347	63.65020285	52.1775905	37.00391441	66.80975652	31.61024102	9.761956316	47.02169144	0.685200167	4.934	1.926356589	2561.311871	2.148698966	0.326999875	774	409.2483012
1834B 4081	34B	4	34B_4	81	Ames-13726	43	15	16	74	88	41	35	59	41	125	29	6	174	14	3	5	3	7.146018948	2.521561558	3.567801774	13.5174116	831.8360572	27.35265683	39.31178384	59.41166385	59.35902561	37.49824516	63.57055071	32.32670782	10.83980141	44.76003553	0.614636705	4.547	3.336134454	1362.95466	2.749498281	0.314796278	595	280.1313653
1834B 4082	34B	4	34B_4	82	D-12253	52	12	54	118	133	49	35	69	41	162	44	10	440	13	3	1	3	7.802636412	2.811886541	4.153453422	17.36003457	797.8641647	27.65687257	NA	58.42502027	NA	34.39501652	62.54959444	29.9802418	NA	NA	1.175447941	6.771	2.966873706	2282.200279	2.996760408	0.313703161	483	404.8717508
1834B 4083	34B	4	34B_4	83	PI-665283	49	11	14	74	88	38	35	56	41	122	23	9	207	5	3	3	1	6.810579113	2.704962242	3.33756554	11.36924556	845.8733755	26.82650734	39.10089753	59.02319906	60.56279021	37.36623549	62.1999744	33.15765211	11.25122555	44.82372906	0.856900038	7.537	3.206315789	2350.673014	2.934456497	0.326905669	475	376.2889728
1834B 4084	34B	4	34B_4	84	EMBRAPA-Brazil	39	13	14	66	80	43	35	61	41	83	25	7	175	1	3	5	5	7.728718485	2.451085103	4.430778127	16.54653974	815.9911144	27.53373878	40.10165406	59.98536611	51.22243754	NA	64.59411635	31.04545233	NA	44.53962262	1.162394417	7.025	2.33560477	3007.786287	2.358239622	0.339521722	587	377.1138112
1834B 4085	34B	4	34B_4	85	D-12320	46	16	30	92	106	50	35	67	41	170	43	16	688	13	3	1	3	7.595109083	2.156800155	3.948724473	14.75719222	816.2626749	27.83785276	38.78638991	62.25811041	53.61016542	36.59416662	64.65559703	31.66528819	9.970630031	46.30500785	0.783016619	5.306	2.018038331	2629.286034	2.190267891	0.298774715	887	379.8767913
1834B 4086	34B	4	34B_4	86	Nde-09	41	13	12	66	80	45	35	63	41	100	22	7	154	5	3	5	3	6.880232614	2.413013334	2.936208999	10.92184076	840.1571015	26.61765877	38.64881507	60.68098503	61.64111783	37.17003291	62.15558168	34.63898508	11.30373897	46.94062326	0.767040877	7.023	2.859929078	2455.655301	2.619395197	0.360417288	564	370.0210781
1834B 4087	34B	4	34B_4	87	Ames-13742	51	13	28	92	107	46	35	62	41	140	39	6	234	5	3	3	3	7.158154451	2.750957184	3.537542379	13.25761486	812.7105256	26.72242551	38.50527918	58.41451993	58.0380014	35.87359609	61.80157924	31.14932832	10.46649959	44.3991525	1.210685389	9.132	3.458049887	2640.794754	3.323943482	0.370747383	441	389.1510652
1834B 4088	34B	4	34B_4	88	PI-665277	54	18	63	135	148	49	35	67	41	200	64	13	832	13	3	1	1	7.506964662	2.512682107	3.516379846	14.99177833	814.7152198	27.8689242	40.26822395	60.03394053	56.06799272	35.85042939	65.5810564	30.86811116	10.47736517	45.48804603	0.502974163	3.355	2.202200825	1523.475953	2.238917443	0.36860305	727	378.156842
1834B 4089	34B	4	34B_4	89	RU-2	39	13	14	66	80	45	35	61	41	81	32	9	288	6	3	3	5	NA	NA	NA	NA	NA	NA	NA	NA	NA	NA	NA	NA	NA	NA	NA	8.384	2.37283237	3533.330085	2.429617735	0.349335406	692	363.4882608
1834B 4090	34B	4	34B_4	90	D-12282	46	14	12	72	86	48	35	70	41	137	27	8	216	15	3	5	3	6.942362082	2.555296508	3.197707581	13.02094935	824.6233569	27.05633641	38.32751157	58.84835105	57.64574159	36.03854913	61.71826746	32.35041454	10.64211402	44.59231107	1.270323819	9.756	2.813913043	3467.058096	2.575022901	0.320694758	575	379.8064162
1834B 4091	34B	4	34B_4	91	BO-17	50	12	10	72	86	38	35	52	41	113	15	21	315	5	3	1	1	7.037789803	2.731858288	3.830163315	14.17471243	823.5640851	27.05566488	39.31195464	58.68832121	56.80015395	36.92485529	63.3801178	31.30991075	10.26457732	43.89975038	1.007396812	7.107	2.929606625	2425.922968	3.010762436	0.318352187	483	394.1037728
1834B 4092	34B	4	34B_4	92	CHEN-109	52	12	47	111	125	46	35	58	41	145	33	16	528	13	3	1	3	7.434607034	2.70321382	3.653543594	14.51498808	796.6961724	26.73501318	39.34695846	59.35966518	58.26934303	36.34305202	64.14871966	30.80651439	10.24848148	45.04206185	0.891365418	6.141	2.836820084	2164.747788	2.87773678	0.330911119	478	359.0213292
1834B 4093	34B	4	34B_4	93	654	48	16	47	111	125	50	35	67	41	161	37	8	296	14	5	5	1	7.611125485	2.825653955	4.132167715	16.69705523	781.0800441	26.90164323	37.95921478	59.54091807	NA	NA	61.82413573	29.66414218	NA	44.41230739	1.46332992	8.764	2.707070707	3237.447761	2.785571224	0.359877939	594	279.1273709
1834B 4094	34B	4	34B_4	94	CHEN-66	43	17	12	72	86	46	35	60	41	116	21	5	105	3	3	5	3	6.880822284	2.548862212	3.556006024	11.12145928	852.310703	26.68135437	40.30676007	59.8862092	59.64451303	37.61408761	64.24765641	33.97356453	9.988259101	45.32272201	0.847900056	7.624	2.743737958	2778.691011	2.582111845	0.340155681	519	380.7069147
1834B 4095	34B	4	34B_4	95	PI-614888	41	19	12	72	86	52	35	70	41	131	29	12	348	3	3	3	1	7.173725832	2.434240207	3.893340188	14.49203439	834.5711792	28.07495537	40.24910348	61.63232722	53.58772825	34.58829768	64.22997121	32.47512981	9.78162333	45.4169432	0.738658993	5.097	1.722428748	2959.193525	1.981897232	0.368559077	807	385.5919194
1834B 4096	34B	4	34B_4	96	PI-634923	41	11	16	68	81	40	35	62	41	107	17	19	323	5	3	5	5	7.16289238	2.657634072	3.712041156	13.54510709	816.0035054	26.87814072	39.72381568	60.63001997	57.01062641	37.31756351	63.70791225	31.96455374	10.41922173	45.7032535	1.562428103	11.535	NA	NA	NA	NA	NA	NA
1834B 4097	34B	4	34B_4	97	NSL-86649	40	14	14	68	81	46	35	58	41	95	26	13	338	1	3	3	5	7.547647411	2.582133014	4.587513052	16.13899405	823.2986704	28.07731966	39.75734082	59.34380579	51.53445071	33.1979753	62.85889009	31.74083139	8.865430219	44.45748315	0.763858588	4.733	1.925201381	2458.444112	1.902446071	0.38986479	869	368.8437525
1834B 4098	34B	4	34B_4	98	BO-46-2	49	13	10	72	86	47	35	62	41	131	21	4	84	1	3	5	5	6.824075474	2.555211445	2.975624429	11.61586562	851.0037561	26.76578691	38.66983504	59.39342676	58.77403971	36.80740351	62.69232903	33.58532333	11.020334	45.40657914	0.614827767	5.293	2.216666667	2387.819549	2.047177058	0.346901115	720	371.0245061
1834B 4099	34B	4	34B_4	99	BO-29	46	12	14	72	86	43	35	65	41	116	18	9	162	13	3	5	3	7.306762773	2.513009222	4.181550374	15.36148051	829.2969637	27.91499597	39.66045774	59.22790838	54.89320488	36.76023664	64.347151	31.92611806	9.979991328	44.77975672	1.180683392	7.686	2.286140089	3361.998696	2.408465403	0.344421776	671	378.2154685
1834B 4100	34B	4	34B_4	100	PI-614880	52	12	10	74	88	43	35	56	41	126	21	10	210	13	3	5	1	7.122170426	2.264393477	4.233984931	12.96113971	844.6885286	28.03589897	41.24409089	65.86105539	55.42406585	36.84046677	64.01365389	32.45211359	9.449986303	48.39397402	0.82381004	6.356	1.895856663	3352.574129	1.942296244	0.351410329	893	310.3525838
1834B 4101	34B	4	34B_4	101	D-12183	52	20	46	118	133	50	35	62	41	191	38	13	494	13	3	1	1	7.1279611	2.764982196	3.320154674	13.5943333	857.7342887	28.35723864	39.61086539	60.30002712	57.19088689	35.64319693	63.96142667	31.17487732	10.82240685	43.46644949	0.331973619	2.442	2.155145929	1133.101924	2.43146602	0.303822175	651	381.1748183
1834B 4102	34B	4	34B_4	102	CHEN-415	49	15	28	92	107	40	35	60	41	161	47	7	329	13	3	5	1	7.311897917	2.619301789	4.193958564	14.86332946	816.1794822	28.01388438	38.78129159	61.1482653	56.16459175	35.45090853	63.37660165	31.08785581	10.34909361	44.84540415	0.849290645	5.714	3.096069869	1845.565585	3.233108331	0.276277563	458	389.3786692
1834B 4103	34B	4	34B_4	103	BO-03	34	10	20	64	76	50	35	67	41	75	21	5	105	12	3	5	5	6.9310692	2.477656174	3.182840519	11.99590846	834.606283	26.99957373	38.90260251	62.84288221	57.3547595	36.50378485	62.4244123	33.85227102	10.35941116	46.37482996	0.813442553	6.781	2.537537538	2672.27574	2.518477828	0.354466056	666	337.4609187
1834B 4104	34B	4	34B_4	104	CHEN-218	48	14	49	111	125	50	35	68	41	177	34	12	408	13	3	1	1	7.917669274	2.880642596	4.281231737	18.53567375	772.3738809	27.10372543	NA	58.77620862	NA	NA	NA	NA	NA	NA	0.91695978	4.947	3.31127451	1493.986677	3.254760384	0.363755188	408	382.0298495
1834B 4105	34B	4	34B_4	105	NL-6	37	15	14	66	80	41	35	60	41	91	23	10	230	14	3	5	3	7.258845712	2.611633995	4.542457603	15.13550614	826.6353955	27.64319151	39.02782035	58.53951387	53.49034278	35.95975183	63.1604971	31.38649789	9.687901989	43.48127404	1.358865741	8.978	2.763118441	3249.227347	2.59734801	0.347723194	667	385.4037991
1834B 4106	34B	4	34B_4	106	CHEN-65	66	8	NA	NA	171	51	35	67	41	169	35	19	665	13	3	1	1	7.571840243	3.132111592	2.07931191	16.05329012	799.9369917	26.88724265	36.79387583	56.74505767	54.62269708	34.31815978	60.93779368	28.95968743	9.646352103	41.98523325	0.200023995	1.246	1.554862843	801.3568565	2.000964679	0.350610765	802	407.1601096
1834B 4107	34B	4	34B_4	107	BO-32	46	12	12	70	83	38	35	53	41	92	22	8	176	1	3	5	3	7.029297841	2.722184909	3.701493073	13.91831978	852.1254194	28.24059225	39.59858402	60.29255988	57.07362892	36.23531603	63.85775717	32.56171103	10.21557444	45.15268957	0.979988896	7.041	1.879021879	3747.162329	1.953786704	0.356935578	777	363.059093
1834B 4108	34B	4	34B_4	108	BO-31	38	12	16	66	80	48	35	66	41	90	18	6	108	1	3	5	3	7.562150456	2.508757138	3.677460501	14.97828408	831.6231156	28.1500531	40.20171481	62.30994839	54.51860166	36.72194117	65.20605706	31.97034045	9.82027418	46.3751179	0.830845418	5.547	1.821601942	3045.121919	2.011408203	0.37683242	824	385.4632975
1834B 4109	34B	4	34B_4	109	PI-634925	39	17	12	68	81	43	35	58	41	93	13	19	247	13	3	3	5	7.408707044	2.651586755	3.616120312	12.92771598	820.2203717	26.87282359	38.12223313	61.05685989	55.89981619	36.21114963	60.7076344	32.61254776	9.040386119	45.32480079	0.863183596	6.677	2.994535519	2229.728102	2.399380529	0.38926457	549	287.0403366
1834B 4110	34B	4	34B_4	110	CHEN-222	48	14	30	92	107	50	35	70	41	175	50	10	500	13	3	1	3	7.540276473	2.335711214	3.880501238	14.05901487	811.0045351	27.27335035	38.61380113	63.47589992	51.81451615	36.80417442	64.78911414	31.70563203	9.726487713	46.67911483	0.674832714	4.8	1.778164925	2699.412149	1.844178599	0.308793889	861	401.9620351
1834B 4111	34B	4	34B_4	111	CHEN-64	43	17	10	70	83	43	35	58	41	113	27	12	324	1	3	1	3	7.319279985	2.413963421	4.111568857	14.29836538	857.2348711	29.01423581	41.85690082	61.27025645	54.1542192	35.50501438	66.19921853	32.48977825	9.630192664	45.67458713	0.946265821	6.618	1.616648412	4093.654472	1.816627505	0.370748291	913	370.9432602
1834B 4112	34B	4	34B_4	112	D-12119	52	12	47	111	126	42	35	53	41	140	37	13	481	13	3	1	1	7.5255979	2.586414628	4.296187425	14.83946249	819.1033954	27.49098399	39.39812018	60.56355384	53.03678936	36.4316363	65.59455913	30.70740469	10.13342207	45.94665322	0.518639214	3.495	1.742086753	2006.21467	2.019476542	0.347841999	853	412.0427611
1834B 4113	34B	4	34B_4	113	Redhead	41	15	12	68	81	50	35	72	41	124	26	6	156	12	3	5	3	6.763567962	2.771722164	2.747153405	11.74619766	808.1818324	25.16507311	37.0341807	57.58528804	59.92019879	36.33549385	58.81780812	32.513473	10.52692466	43.26281527	1.227712579	10.452	3.204502814	3261.660422	2.882657795	0.326619803	533	388.8272318
1834B 4114	34B	4	34B_4	114	Ames-13728	NA	NA	54	118	133	47	35	65	41	165	36	5	180	15	3	1	1	NA	NA	NA	NA	NA	NA	NA	NA	NA	NA	NA	NA	NA	NA	NA	0.178	NA	NA	NA	NA	NA	NA
1834B 4115	34B	4	34B_4	115	D-12079	60	41	39	140	155	43	35	65	41	190	46	11	506	13	3	3	5	7.096474714	2.81233091	4.350009914	13.84147117	880.1188443	29.07556112	42.1409325	61.3456394	55.58582847	37.42036898	68.60222554	31.27404195	10.74237072	45.36362413	0.440574027	3.183	1.891727494	1682.589068	2.06711514	0.329955588	822	410.4533659
1834B 4116	34B	4	34B_4	116	Chucapaca	42	20	12	74	88	47	35	70	41	166	45	12	540	13	3	3	3	7.666787943	2.913321875	1.787303843	14.93359432	798.3096076	26.36690004	37.3594815	57.78407543	54.12962741	35.15750493	60.08482596	28.91558416	10.10481926	42.38331594	0.265220635	1.776	2.018258427	879.9665971	2.23229274	0.354607678	712	399.9761816
1834B 4117	34B	4	34B_4	117	CHEN-319	52	20	39	111	125	45	35	65	41	173	33	11	363	13	5	5	1	7.522359177	2.803749075	3.617364797	15.5503266	819.2980254	27.83233934	39.04762943	58.0072702	54.2077493	36.05467757	63.56946163	30.14866375	NA	43.69044372	0.721690658	4.641	2.897959184	1601.471831	2.789558096	0.333126039	490	396.5536646
1834B 4118	34B	4	34B_4	118	Ames-13754	48	12	12	72	86	41	35	56	41	107	31	11	341	14	3	1	3	7.111273234	2.428542049	3.181268972	13.5164759	833.822891	27.42562928	39.84113861	64.05255781	58.29737155	36.90605695	64.50283369	32.803557	10.48959103	47.28608947	0.774764399	5.732	3.35106383	1710.501587	2.824361392	0.34046567	470	289.1719258
1834B 4119	34B	4	34B_4	119	Ames-13755	46	14	12	72	86	38	35	58	41	122	15	20	300	13	3	5	3	6.987845242	2.476991061	3.119686632	13.20707239	818.4472841	26.44662292	38.69809832	59.86551239	55.98933641	36.43647847	61.41532557	32.05912065	10.33299899	44.51434889	1.19127793	9.02	3.242857143	2781.497797	2.984811344	0.347684866	490	389.4970847
1834B 4120	34B	4	34B_4	120	Ames-13750	60	14	18	92	107	45	35	58	41	151	30	21	630	13	3	1	1	7.130918893	2.504496273	3.174270131	11.89384997	826.7568147	27.04622822	38.97225502	62.28389261	60.06771353	37.05480776	63.49331795	33.21384448	10.59379224	47.70393194	0.976128267	8.207	2.063945578	3976.364535	2.263416218	0.35761298	735	417.2063943
1834B 4121	34B	4	34B_4	121	CHEN-159	46	16	49	111	125	41	35	61	41	164	50	11	550	13	1	1	1	7.38407171	2.657238201	3.619393587	14.76910224	785.2645675	26.64633747	37.99006883	61.10360093	53.56194684	35.67425546	62.46537152	30.80092056	9.874020394	46.06538815	0.737716657	4.995	2.409375	2073.151751	2.481956282	0.286033148	640	318.5156837
1834B 4122	34B	4	34B_4	122	CHEN-423	61	23	34	118	133	35	35	46	41	147	36	15	540	13	3	1	1	6.846374714	2.667552996	4.05812391	13.88790584	830.2081112	27.7813775	39.43639136	60.89949782	56.87011844	34.78965509	62.28150166	32.29684311	10.08739885	44.66584797	0.901463968	6.491	2.087102178	3110.053772	2.55496283	0.351702593	597	385.6613308
1834B 4123	34B	4	34B_4	123	Ames-13731	48	12	12	72	86	40	35	56	41	100	20	13	260	13	3	3	1	6.845682935	2.605438175	3.590949526	11.81309834	836.331938	26.69971978	39.40287668	60.33929355	59.09357452	37.16669059	62.62211063	32.97012919	10.77696156	44.92537709	0.864482537	7.318	3.090373281	2367.998729	2.818014623	0.340303943	509	378.8895357
1834B 4124	34B	4	34B_4	124	Ames-13748	61	11	39	111	126	33	35	46	41	137	31	14	434	13	3	1	1	7.142772304	2.679494569	2.999386342	13.5160901	828.1671968	27.08845732	38.98292503	60.64028632	56.5487082	36.21213218	62.39851262	32.23428661	10.25414636	45.5119823	0.689590917	5.102	3.182156134	1603.315421	2.699378187	0.343746203	538	291.0472706
1834B 4125	34B	4	34B_4	125	CHEN-226	52	12	47	111	125	46	35	60	41	148	29	9	261	5	5	3	1	7.616816383	2.229009767	3.022775217	13.14786142	822.9831004	26.65175603	38.56938399	61.73845824	53.17713423	39.1823793	65.49855847	31.04931168	9.86268867	44.82888516	0.942701664	7.17	2.39893617	2988.824834	2.673477075	0.313098406	564	461.1761069
1834B 4126	34B	4	34B_4	126	BO-30	46	12	12	70	83	44	35	68	41	113	20	15	300	15	3	5	5	7.404675842	2.530060669	3.190710271	11.70845691	843.1496415	26.90827598	41.50728901	59.90839558	58.01236373	38.28987617	66.17334746	32.72343215	9.961892448	46.21745365	1.453956179	12.418	3.485042735	3563.227468	3.076117557	0.32824091	468	385.9256294
1834B 4127	34B	4	34B_4	127	Bouchane-4	41	19	14	74	88	43	35	65	41	121	26	8	208	13	3	5	5	7.043346632	2.736829245	3.697045031	15.72688204	830.1904009	27.97083359	38.60779955	58.18398133	54.70306634	34.66854607	62.51492423	31.62434958	NA	43.49845719	1.160958432	7.382	3.508810573	2103.84683	3.46970573	0.32003289	454	385.2914545
1834B 4128	34B	4	34B_4	128	PI-614883	42	18	10	70	83	37	35	49	41	103	21	9	189	1	3	3	3	7.225206739	2.455944899	3.993085	14.2962159	859.1078345	28.73572076	40.96709337	59.59805999	53.67009884	35.48298832	65.27270421	32.54856818	9.894618887	44.8993178	0.975287849	6.822	1.900360144	3589.845862	1.921729366	0.384317642	833	367.3352328
1834B 4129	34B	4	34B_4	129	D-12387	48	16	37	101	116	33	35	40	41	91	27	5	135	13	1	1	3	7.833650876	2.539798908	3.345173765	11.91010763	843.6404371	28.12115034	40.52537092	65.40325106	52.88132834	34.9767406	65.45763484	32.01207012	8.681096794	47.87967283	0.697575004	5.857	1.631038027	3590.964713	1.615733212	0.413679116	973	147.8264397
1834B 4130	34B	4	34B_4	130	CHEN-205	NA	NA	NA	101	116	47	35	63	41	165	59	8	472	13	3	1	5	7.25113623	2.860111009	2.993067362	12.79845015	841.7623438	27.25666812	39.34088685	56.94706703	56.97915376	36.3876907	64.67915822	30.92588735	10.54837833	43.2016333	0.425164514	3.322	2.733576642	1215.257677	2.569402515	0.316205742	548	417.7140831
1834B 4131	34B	4	34B_4	131	CHEN-256	48	14	39	101	116	51	35	68	41	157	46	13	598	13	1	1	3	7.588400838	2.378254944	3.86365272	13.27394794	816.2373966	26.55238425	38.85067056	62.53765872	51.98948541	37.72087049	65.66333767	31.2362794	9.668477572	46.26750287	0.622680898	4.691	2.462903226	1904.662737	2.485537433	0.298013886	620	439.7974272
1834B 4132	34B	4	34B_4	132	D-12289	52	22	37	111	125	49	35	65	41	179	49	10	490	13	1	1	3	7.530731296	2.506317185	3.702616658	12.84015396	836.0880311	26.80974882	39.66671367	60.52051309	52.25802231	38.66312832	67.02015545	31.25439205	9.924517033	45.96029473	0.486513434	3.789	2.165662651	1749.579972	2.321285221	0.328590534	664	438.6356732
1834B 4133	34B	4	34B_4	133	Ames-13761	48	16	8	72	86	50	35	72	41	150	32	4	128	5	3	5	5	7.011979022	2.499474152	3.08136225	12.04050906	832.5310132	26.33913876	39.07672176	60.47382213	57.53462656	38.22624387	62.90493334	32.9293263	10.53050746	45.51596199	0.852468041	7.08	3.124528302	2265.942029	2.778388472	0.339594936	530	401.0377933
1834B 4134	34B	4	34B_4	134	Ollague	42	16	14	72	86	53	35	80	41	144	25	7	175	13	5	5	1	8.055599081	2.78187974	2.915779584	17.27799447	783.4869426	26.59401824	38.49258788	58.61988109	NA	NA	63.23277099	29.06825928	NA	44.05564704	0.458039633	2.651	3.020560748	877.6516089	3.05925342	0.40306357	535	434.7593412
1834B 4135	34B	4	34B_4	135	Ames-13740	43	15	14	72	86	47	35	68	41	129	29	6	174	14	3	5	3	7.045378802	2.552067748	2.825152811	11.99984719	851.4193239	26.91502964	39.57775934	61.90658399	57.68043944	38.37847	63.35112463	32.93259318	10.72666188	46.4740753	1.115265798	9.294	3.157349896	2943.607869	2.864834316	0.360728192	483	305.7073668
1834B 4136	34B	4	34B_4	136	D-12040	39	17	16	72	86	51	35	72	41	139	56	12	672	13	3	3	1	7.839899631	2.409433483	2.976329424	14.91460178	792.7868725	26.46540909	38.36235554	61.28030886	53.95650474	37.65445039	63.68922994	30.45353951	9.678269136	45.17309387	0.873995664	5.86	3.945169713	1485.360688	3.29908705	0.34795453	383	428.3127541
1834B 4137	34B	4	34B_4	137	Ames-13751	43	15	12	70	83	56	35	88	41	165	39	14	546	5	3	1	1	7.009844693	2.268332653	2.554983246	11.06545141	849.7060558	27.14804754	39.23533967	60.79675615	59.46785805	37.5016616	62.4563802	34.19698351	11.28333819	46.22006544	1.366583249	12.35	3.141104294	3931.738281	2.627878986	0.353466219	489	305.3045705
1834B 4138	34B	4	34B_4	138	PI-614929	37	23	12	72	86	60	35	85	41	153	32	5	160	13	3	3	3	7.93649838	2.899702578	3.177420723	17.14280479	771.2416786	25.98263396	38.14161078	59.26130494	52.18857653	NA	62.26096897	29.08068415	NA	44.04366495	0.562969709	3.284	2.117066291	1551.203198	2.179039022	0.382678711	709	393.2658827
1834B 4139	34B	4	34B_4	139	NSL-91567	41	11	14	66	81	40	35	64	41	104	34	9	306	12	3	5	5	7.137745966	2.426979327	2.959484424	12.78675241	815.0581201	26.46927447	39.46980956	60.78317644	58.00033502	37.29867929	62.74695943	32.57346517	10.22478758	45.6123198	1.715854306	13.419	3.586956522	3741.054545	3.06765377	0.349706064	414	354.9206506
1834B 4140	34B	4	34B_4	140	PI-614884	39	19	12	70	83	43	35	65	41	107	32	8	256	13	5	7	1	7.900951173	2.480321618	3.426256448	16.09723012	800.2826858	27.76301167	38.64227896	62.82484727	54.96508646	NA	64.33555202	30.14388169	NA	44.53874793	0.837860828	5.205	3.825396825	1360.643154	3.413672981	0.393288474	378	423.5174681
1834B 4141	34B	4	34B_4	141	PI-634921	41	17	12	70	83	42	35	58	41	93	18	7	126	5	3	5	5	6.805260561	2.63126738	3.367594962	11.54377847	846.2693905	26.44936917	39.25044058	58.55156184	59.61447827	38.12152886	63.14542094	32.99415572	10.60968805	44.15061931	0.774818411	6.712	3.123931624	2148.574555	3.006912583	0.352050274	468	393.8211891
1834B 4142	34B	4	34B_4	142	PI-596498	55	19	37	111	125	45	35	56	41	172	54	10	540	13	1	1	1	7.45779985	2.526508919	4.476702667	13.54015043	830.8197127	27.38328969	40.23850062	63.47552704	52.90330956	37.30296154	67.41888359	32.06391149	9.870188109	47.69398797	0.642344736	4.744	2.220505618	2136.450348	2.207838729	0.325177469	712	415.9466526
1834B 4143	34B	4	34B_4	143	CHEN-342	51	23	18	92	107	42	35	60	41	160	48	10	480	13	3	3	3	7.116279623	2.673561551	4.121023828	14.94540876	823.392295	27.84848641	39.59143473	59.323463	54.91995564	35.33973733	64.23295586	31.41501855	9.950256936	45.08640168	1.009562362	6.755	1.959210526	3447.817327	2.170307275	0.297921122	760	400.8272413
1834B 4144	34B	4	34B_4	144	PI-510533	68	33	26	127	141	46	35	61	41	171	28	20	560	13	3	3	1	NA	NA	NA	NA	NA	NA	NA	NA	NA	NA	NA	NA	NA	NA	NA	0.921	1.327089337	694	1.763275295	0.299976763	694	350.8814873
1834B 4145	34B	4	34B_4	145	D-11924	43	19	30	92	106	45	35	62	41	159	56	9	504	14	3	5	5	7.783828887	2.565379532	4.346052108	16.23766856	795.5002689	27.22968507	38.65580978	61.23873732	51.0955777	36.24085268	64.14037747	30.13352177	9.468607235	45.54664917	1.278229269	7.872	2.335433071	3370.681052	2.344414356	0.32484334	635	396.1374994
1834B 4146	34B	4	34B_4	146	D-10005	48	32	21	101	116	55	35	78	41	171	39	10	390	13	5	3	1	7.742998702	2.75906166	4.400030777	16.75135202	811.0435125	27.84021797	39.82725738	59.79436412	53.46471029	NA	65.3174754	30.23910172	NA	44.70240992	1.06639107	6.366	3.269922879	1946.834906	3.499502358	0.342820827	389	410.9362471
1834B 4147	34B	4	34B_4	147	Ames-13758	52	12	28	92	107	42	35	56	41	154	25	7	175	13	3	1	3	7.209714822	2.579849236	3.368443359	14.4651198	821.9450995	27.36105298	39.3677166	59.53340544	57.34599759	35.8269898	62.87496685	31.66493249	10.24375218	44.88660003	1.148530512	7.94	3.321336761	2390.603715	3.176010178	0.354754569	389	381.352681
[truncated: 1,653 more rows]
