# Supplementary material for: A comprehensive characterization of agronomic and end-use quality phenotypes across a quinoa world core collection
Source: Front Plant Sci. 2023 Feb 16;14:1101547. doi: 10.3389/fpls.2023.1101547 (PMC9978749; doi:10.3389/fpls.2023.1101547)
Supplement: Supplementary file 1 [file Presentation_1.zip › Presentation 1 updated/SM Table S5.CSV]

Supplementary Table S5. Amino acid scores (AAS) provided for each accession. AAS calculated as best linear unbiased estimates (BLUEs) of essential amino acids (abbreviated using standard three letter codes) divided by infant or adult daily requirements. The amino acid with the lowest score is listed (Limiting_AA), as well as additional limiting amino acids (Limiting_AAs), based on comparisons to …
Accession	His_Score_Infant	Ile_Score_Infant	Leu_Score_Infant	Lys_Score_Infant	SAA_Score_Infant	AAA_Score_Infant	Thr_Score_Infant	Trp_Score_Infant	Val_Score_Infant	Limiting_AA_Infant	Limiting_AAs_Infant	His_Score_Adult	Ile_Score_Adult	Leu_Score_Adult	Lys_Score_Adult	SAA_Score_Adult	AAA_Score_Adult	Thr_Score_Adult	Trp_Score_Adult	Val_Score_Adult	Limiting_AA_Adult	Limiting_AAs_Adult
03-21-072RM	-	-	-	-	-	-	-	-	-	-	-	-	-	-	-	-	-	-	-	-	-	-
11WAQ-102.5	1.37	1.22	0.91	1.06	1.35	1.22	1.09	1.2	1.05	Leu	Leu	1.82	1.3	1.02	1.34	1.72	1.66	1.47	1.69	1.16	-	-
11WAQ-102.52	1.33	1.19	0.91	1.05	1.35	1.2	1.08	1.22	1.04	Leu	Leu	1.77	1.27	1.01	1.33	1.71	1.64	1.45	1.73	1.15	-	-
11WAQ-102.8	1.33	1.19	0.9	1.05	1.34	1.2	1.08	1.19	1.03	Leu	Leu	1.77	1.27	1.01	1.33	1.71	1.64	1.45	1.69	1.14	-	-
11WAQ-104.2	1.33	1.23	0.91	1.05	1.38	1.25	1.1	1.25	1.07	Leu	Leu	1.78	1.31	1.02	1.33	1.75	1.71	1.48	1.77	1.18	-	-
11WAQ-104.21	1.36	1.21	0.9	1.05	1.35	1.21	1.08	1.23	1.04	Leu	Leu	1.81	1.29	1.01	1.32	1.72	1.66	1.46	1.74	1.15	-	-
11WAQ-104.60	1.32	1.19	0.9	1.04	1.36	1.21	1.08	1.2	1.04	Leu	Leu	1.76	1.27	1.01	1.31	1.74	1.65	1.45	1.7	1.15	-	-
11WAQ-104.88	1.32	1.21	0.89	1.04	1.36	1.21	1.07	1.22	1.01	Leu	Leu	1.76	1.29	0.99	1.31	1.72	1.65	1.44	1.73	1.11	Leu	Leu
11WAQ-106.49	1.36	1.19	0.9	0.99	1.25	1.17	1.04	1.08	1.04	Leu	Leu, Lys	1.81	1.27	1.01	1.25	1.6	1.6	1.41	1.53	1.14	-	-
11WAQ-106.85	1.38	1.22	0.92	1	1.32	1.23	1.07	1.16	1.06	Leu	Leu	1.83	1.3	1.02	1.27	1.69	1.68	1.44	1.64	1.16	-	-
11WAQ-107.22	1.34	1.21	0.9	1.03	1.32	1.21	1.05	1.16	1.03	Leu	Leu	1.78	1.29	1	1.3	1.67	1.65	1.42	1.64	1.14	-	-
11WAQ-107.3	1.38	1.21	0.92	0.99	1.32	1.2	1.07	1.09	1.05	Leu	Leu, Lys	1.84	1.29	1.03	1.26	1.69	1.64	1.44	1.54	1.16	-	-
11WAQ-107.65	1.36	1.19	0.9	1	1.32	1.19	1.07	1.1	1.03	Leu	Leu	1.81	1.27	1.01	1.27	1.68	1.63	1.44	1.56	1.13	-	-
11WAQ-107.67	1.36	1.24	0.92	1.01	1.34	1.23	1.07	1.19	1.06	Leu	Leu	1.82	1.32	1.03	1.28	1.7	1.68	1.44	1.68	1.17	-	-
11WAQ-107.68	1.32	1.21	0.92	1.02	1.36	1.22	1.06	1.15	1.06	Leu	Leu	1.76	1.29	1.03	1.29	1.73	1.67	1.43	1.63	1.17	-	-
11WAQ-107.7	1.34	1.19	0.92	1.06	1.31	1.21	1.08	1.26	1.07	Leu	Leu	1.79	1.27	1.03	1.34	1.67	1.65	1.45	1.79	1.18	-	-
11WAQ-107.82	1.4	1.2	0.91	1.03	1.3	1.2	1.09	1.17	1.04	Leu	Leu	1.87	1.28	1.02	1.3	1.66	1.65	1.47	1.66	1.15	-	-
11WAQ-107.84	1.38	1.23	0.93	1.01	1.31	1.21	1.08	1.11	1.07	Leu	Leu	1.84	1.31	1.04	1.29	1.66	1.66	1.45	1.58	1.18	-	-
11WAQ-108.18	1.33	1.2	0.91	1.06	1.4	1.22	1.09	1.25	1.06	Leu	Leu	1.77	1.28	1.02	1.34	1.78	1.68	1.47	1.77	1.17	-	-
11WAQ-108.34	1.34	1.23	0.94	1.07	1.37	1.23	1.11	1.24	1.1	Leu	Leu	1.79	1.31	1.05	1.35	1.75	1.69	1.49	1.76	1.21	-	-
11WAQ-108.42	1.33	1.2	0.92	1.02	1.38	1.19	1.05	1.17	1.05	Leu	Leu	1.77	1.28	1.03	1.29	1.76	1.63	1.42	1.66	1.16	-	-
654	1.34	1.18	0.87	0.97	1.27	1.2	0.96	1.14	1.01	Leu	Leu, Lys, Thr	1.79	1.26	0.98	1.23	1.62	1.64	1.29	1.62	1.11	Leu	Leu
Ames-13721	1.35	1.2	0.86	1.03	1.34	1.22	1.04	1.25	1	Leu	Leu, Val	1.8	1.28	0.97	1.31	1.71	1.67	1.4	1.77	1.1	Leu	Leu
Ames-13722	1.34	1.17	0.89	0.98	1.26	1.16	1	1.2	1.02	Leu	Leu, Lys	1.78	1.25	1	1.24	1.6	1.59	1.35	1.7	1.13	Leu	Leu
Ames-13723	1.33	1.18	0.91	1.03	1.32	1.2	1.07	1.26	1.06	Leu	Leu	1.78	1.26	1.02	1.3	1.67	1.64	1.45	1.78	1.17	-	-
Ames-13725	1.36	1.2	0.91	0.99	1.3	1.2	1.02	1.17	1.05	Leu	Leu, Lys	1.81	1.28	1.02	1.25	1.65	1.64	1.37	1.66	1.15	-	-
Ames-13726	1.36	1.2	0.9	1.01	1.33	1.21	1.03	1.22	1.04	Leu	Leu	1.81	1.28	1.01	1.28	1.69	1.65	1.39	1.72	1.15	-	-
Ames-13727	1.38	1.24	0.91	1.01	1.3	1.24	1.04	1.18	1.05	Leu	Leu	1.84	1.32	1.02	1.28	1.65	1.7	1.4	1.67	1.16	-	-
Ames-13728	1.38	1.26	0.95	0.97	1.35	1.28	1.05	1.21	1.1	Leu	Leu, Lys	1.84	1.34	1.06	1.23	1.72	1.76	1.41	1.71	1.21	-	-
Ames-13729	1.32	1.22	0.9	1.03	1.36	1.21	1.06	1.22	1.04	Leu	Leu	1.76	1.3	1.01	1.31	1.73	1.65	1.42	1.72	1.14	-	-
Ames-13730	1.37	1.24	0.88	0.98	1.29	1.23	1	1.16	1.02	Leu	Leu, Lys	1.83	1.32	0.99	1.24	1.64	1.68	1.35	1.65	1.13	Leu	Leu
Ames-13731	1.33	1.2	0.89	1	1.31	1.19	1.03	1.18	1.03	Leu	Leu, Lys	1.78	1.28	1	1.26	1.67	1.63	1.39	1.67	1.13	Leu	Leu
Ames-13732	1.38	1.22	0.93	0.96	1.27	1.22	1.04	1.15	1.07	Leu	Leu, Lys	1.84	1.3	1.04	1.22	1.62	1.67	1.4	1.62	1.18	-	-
Ames-13733	1.38	1.31	0.97	1.06	1.44	1.34	1.1	1.32	1.14	Leu	Leu	1.84	1.4	1.09	1.35	1.83	1.83	1.48	1.87	1.25	-	-
Ames-13734	1.34	1.21	0.89	1.03	1.31	1.19	1.03	1.2	1.02	Leu	Leu	1.79	1.29	1	1.3	1.66	1.62	1.39	1.69	1.13	Leu	Leu
Ames-13735	1.32	1.22	0.89	1.03	1.33	1.22	1.05	1.2	1.04	Leu	Leu	1.76	1.3	1	1.3	1.69	1.67	1.41	1.7	1.15	Leu	Leu
Ames-13737	1.35	1.22	0.9	1.03	1.36	1.22	1.07	1.25	1.04	Leu	Leu	1.8	1.3	1.01	1.31	1.73	1.67	1.44	1.77	1.14	-	-
Ames-13738	1.36	1.22	0.88	0.97	1.27	1.2	0.99	1.14	1.01	Leu	Leu, Lys, Thr	1.82	1.3	0.99	1.23	1.62	1.65	1.34	1.61	1.12	Leu	Leu
Ames-13740	1.35	1.22	0.93	1	1.39	1.24	1.06	1.23	1.07	Leu	Leu, Lys	1.8	1.3	1.04	1.26	1.76	1.69	1.43	1.74	1.18	-	-
Ames-13742	1.33	1.2	0.88	0.99	1.28	1.19	1.01	1.16	1.01	Leu	Leu, Lys	1.78	1.28	0.98	1.25	1.63	1.63	1.36	1.64	1.11	Leu	Leu
Ames-13743	1.35	1.2	0.91	1.03	1.33	1.22	1.07	1.21	1.06	Leu	Leu	1.8	1.28	1.02	1.3	1.7	1.67	1.44	1.72	1.17	-	-
Ames-13744	1.33	1.18	0.89	1.03	1.33	1.2	1.05	1.23	1.02	Leu	Leu	1.77	1.26	1	1.3	1.7	1.64	1.42	1.75	1.13	Leu	Leu
Ames-13745	1.33	1.18	0.9	1.08	1.35	1.19	1.07	1.27	1.03	Leu	Leu	1.78	1.26	1.01	1.37	1.71	1.63	1.44	1.8	1.14	-	-
Ames-13748	1.37	1.2	0.89	0.97	1.3	1.21	1.01	1.19	1.03	Leu	Leu, Lys	1.83	1.28	0.99	1.23	1.65	1.65	1.37	1.69	1.13	Leu	Leu
Ames-13749	1.38	1.27	0.91	1.02	1.37	1.27	1.06	1.24	1.05	Leu	Leu	1.84	1.35	1.01	1.29	1.74	1.74	1.42	1.75	1.16	-	-
Ames-13750	1.34	1.22	0.93	1.03	1.32	1.22	1.05	1.21	1.08	Leu	Leu	1.79	1.3	1.04	1.31	1.68	1.66	1.42	1.72	1.19	-	-
Ames-13751	1.39	1.22	0.95	1.01	1.31	1.23	1.1	1.26	1.09	Leu	Leu	1.85	1.31	1.06	1.28	1.67	1.68	1.48	1.78	1.21	-	-
Ames-13753	1.33	1.2	0.87	1.02	1.32	1.19	1.03	1.19	0.99	Leu	Leu, Val	1.78	1.27	0.97	1.3	1.68	1.63	1.39	1.68	1.09	Leu	Leu
Ames-13754	1.37	1.21	0.93	1	1.29	1.22	1.05	1.19	1.07	Leu	Leu, Lys	1.83	1.29	1.04	1.26	1.65	1.67	1.42	1.69	1.17	-	-
Ames-13755	1.33	1.19	0.89	0.98	1.32	1.2	1.04	1.17	1.02	Leu	Leu, Lys	1.77	1.27	1	1.24	1.68	1.64	1.4	1.65	1.12	Leu	Leu
Ames-13757	1.4	1.28	0.92	1	1.34	1.29	1.01	1.2	1.06	Leu	Leu	1.87	1.36	1.03	1.27	1.71	1.77	1.36	1.71	1.16	-	-
Ames-13758	1.36	1.21	0.89	1.02	1.35	1.22	1.04	1.21	1.04	Leu	Leu	1.81	1.29	0.99	1.29	1.72	1.68	1.4	1.71	1.15	Leu	Leu
Ames-13760	1.39	1.21	0.92	0.94	1.31	1.23	1.01	1.16	1.06	Leu	Leu, Lys	1.85	1.3	1.02	1.18	1.66	1.68	1.37	1.64	1.17	-	-
Ames-13761	1.35	1.22	0.91	1.02	1.4	1.24	1.07	1.2	1.05	Leu	Leu	1.79	1.3	1.02	1.29	1.78	1.69	1.44	1.7	1.16	-	-
Baer-II	1.41	1.2	0.9	0.94	1.22	1.2	1.04	1.16	1.04	Leu	Leu, Lys	1.88	1.28	1.01	1.19	1.56	1.64	1.41	1.64	1.14	-	-
BO-03	1.33	1.22	0.93	1	1.33	1.21	1.09	1.16	1.06	Leu	Leu	1.78	1.3	1.04	1.27	1.7	1.66	1.47	1.64	1.17	-	-
BO-11	1.37	1.22	0.91	0.96	1.28	1.21	1.03	1.12	1.05	Leu	Leu, Lys	1.82	1.3	1.02	1.21	1.63	1.65	1.39	1.59	1.16	-	-
BO-13	1.36	1.23	0.9	1	1.31	1.23	1.05	1.17	1.03	Leu	Leu, Lys	1.81	1.32	1.01	1.26	1.67	1.68	1.42	1.65	1.14	-	-
BO-16	1.38	1.23	0.92	0.95	1.27	1.21	1.04	1.16	1.07	Leu	Leu, Lys	1.84	1.31	1.03	1.2	1.62	1.66	1.41	1.64	1.17	-	-
BO-17	1.37	1.22	0.9	0.98	1.35	1.23	1.01	1.15	1.03	Leu	Leu, Lys	1.82	1.31	1.01	1.24	1.72	1.68	1.36	1.64	1.14	-	-
BO-29	1.38	1.24	0.9	0.98	1.32	1.25	1.06	1.15	1.04	Leu	Leu, Lys	1.84	1.32	1.01	1.24	1.68	1.7	1.43	1.63	1.15	-	-
BO-30	1.36	1.26	0.91	0.99	1.34	1.26	1.06	1.16	1.05	Leu	Leu, Lys	1.81	1.34	1.02	1.26	1.71	1.73	1.43	1.65	1.16	-	-
BO-31	1.38	1.24	0.91	0.97	1.34	1.25	1.04	1.19	1.06	Leu	Leu, Lys	1.84	1.33	1.02	1.23	1.7	1.71	1.4	1.68	1.17	-	-
BO-32	1.4	1.22	0.9	0.97	1.28	1.21	1.03	1.16	1.04	Leu	Leu, Lys	1.87	1.3	1	1.23	1.63	1.66	1.39	1.65	1.15	-	-
BO-40	1.38	1.24	0.92	0.97	1.32	1.23	1.07	1.17	1.07	Leu	Leu, Lys	1.84	1.32	1.03	1.23	1.68	1.69	1.44	1.66	1.18	-	-
BO-42	1.35	1.22	0.91	1.03	1.36	1.22	1.08	1.25	1.05	Leu	Leu	1.8	1.3	1.01	1.31	1.73	1.67	1.45	1.77	1.15	-	-
BO-46-2	1.36	1.23	0.91	0.99	1.34	1.23	1.07	1.21	1.07	Leu	Leu, Lys	1.82	1.31	1.02	1.25	1.7	1.68	1.45	1.72	1.18	-	-
BO-51	1.4	1.28	0.95	0.97	1.34	1.27	1.06	1.19	1.1	Leu	Leu, Lys	1.86	1.36	1.06	1.23	1.7	1.74	1.43	1.69	1.21	-	-
BO-52	1.35	1.23	0.92	1.05	1.29	1.22	1.09	1.24	1.07	Leu	Leu	1.8	1.31	1.03	1.33	1.64	1.67	1.47	1.76	1.18	-	-
BO-55	1.36	1.23	0.91	0.99	1.32	1.22	1.05	1.15	1.05	Leu	Leu, Lys	1.81	1.31	1.02	1.25	1.68	1.67	1.42	1.62	1.16	-	-
BO-58	1.35	1.22	0.92	1	1.32	1.23	1.07	1.19	1.06	Leu	Leu	1.8	1.31	1.02	1.27	1.68	1.68	1.44	1.69	1.17	-	-
BO-60	1.36	1.21	0.89	0.96	1.25	1.19	1.03	1.12	1.02	Leu	Leu, Lys	1.82	1.29	1	1.22	1.59	1.63	1.39	1.58	1.12	Leu	Leu
BO-63	1.38	1.24	0.89	0.92	1.25	1.22	1.01	1.07	1.02	Leu	Leu, Lys	1.84	1.32	1	1.17	1.6	1.67	1.37	1.51	1.12	Leu	Leu
Bouchane-1	1.36	1.22	0.93	0.98	1.38	1.24	1.03	1.21	1.06	Leu	Leu, Lys	1.81	1.3	1.04	1.24	1.75	1.7	1.39	1.71	1.17	-	-
Bouchane-2	1.33	1.2	0.9	1.02	1.35	1.21	1.05	1.22	1.04	Leu	Leu	1.77	1.28	1.01	1.29	1.72	1.65	1.42	1.72	1.15	-	-
Bouchane-3	1.36	1.24	0.92	1.02	1.36	1.25	1.07	1.24	1.07	Leu	Leu	1.81	1.32	1.03	1.3	1.73	1.72	1.44	1.75	1.18	-	-
Bouchane-4	1.36	1.24	0.91	0.95	1.35	1.24	1.03	1.16	1.06	Leu	Leu, Lys	1.82	1.32	1.02	1.2	1.72	1.69	1.39	1.64	1.16	-	-
Brightest-Brilliant-Rainbow	1.32	1.16	0.9	1.05	1.34	1.17	1.08	1.23	1.04	Leu	Leu	1.75	1.24	1	1.33	1.71	1.61	1.46	1.74	1.15	-	-
CHEN-109	1.33	1.2	0.88	1.03	1.31	1.22	0.97	1.19	1.01	Leu	Leu, Thr	1.77	1.28	0.99	1.3	1.67	1.67	1.31	1.69	1.11	Leu	Leu
CHEN-110	1.39	1.2	0.83	0.96	1.3	1.2	0.95	-	0.96	Leu	Leu, Lys, Thr, Val	1.86	1.28	0.93	1.22	1.65	1.64	1.28	-	1.06	Leu	Leu
CHEN-112	1.36	1.19	0.9	0.97	1.34	1.24	0.97	1.19	1.03	Leu	Leu, Lys, Thr	1.81	1.27	1.01	1.23	1.7	1.7	1.31	1.69	1.13	-	-
CHEN-126	1.35	1.22	0.92	0.92	1.33	1.26	1	1.13	1.05	Leu	Leu, Lys	1.8	1.3	1.03	1.16	1.69	1.72	1.35	1.6	1.16	-	-
CHEN-128	1.36	1.2	0.89	0.98	1.31	1.23	1.03	1.2	1.02	Leu	Leu, Lys	1.82	1.28	0.99	1.24	1.66	1.68	1.38	1.7	1.12	Leu	Leu
CHEN-140	1.36	1.19	0.89	0.97	1.32	1.22	0.97	1.15	1.02	Leu	Leu, Lys, Thr	1.81	1.27	0.99	1.22	1.68	1.67	1.31	1.63	1.12	Leu	Leu
CHEN-141	1.35	1.16	0.86	0.95	1.3	1.2	0.92	1.18	0.97	Leu	Leu, Lys, Thr, Val	1.8	1.24	0.96	1.2	1.66	1.64	1.25	1.67	1.07	Leu	Leu
CHEN-142	1.38	1.21	0.88	0.98	1.28	1.2	1.01	1.19	1.02	Leu	Leu, Lys	1.84	1.29	0.99	1.25	1.63	1.65	1.36	1.69	1.12	Leu	Leu
CHEN-144	1.34	1.19	0.9	0.93	1.34	1.25	0.99	1.18	1.02	Leu	Leu, Lys, Thr	1.79	1.27	1	1.18	1.71	1.71	1.33	1.67	1.12	-	-
CHEN-147	1.36	1.22	0.91	0.91	1.32	1.26	0.98	1.15	1.03	Leu	Leu, Lys, Thr	1.82	1.3	1.02	1.16	1.67	1.73	1.32	1.63	1.14	-	-
CHEN-151	1.34	1.19	0.88	0.97	1.32	1.23	0.99	1.14	1.02	Leu	Leu, Lys, Thr	1.79	1.27	0.99	1.23	1.68	1.68	1.34	1.61	1.12	Leu	Leu
CHEN-155	1.36	1.21	0.92	0.93	1.34	1.25	1	1.19	1.05	Leu	Leu, Lys	1.81	1.29	1.02	1.18	1.7	1.71	1.35	1.68	1.16	-	-
CHEN-159	1.34	1.18	0.9	0.93	1.3	1.22	0.99	1.15	1.02	Leu	Leu, Lys, Thr	1.78	1.26	1	1.18	1.66	1.67	1.33	1.63	1.13	-	-
CHEN-160	1.4	1.27	0.92	0.95	1.31	1.28	1.05	1.15	1.06	Leu	Leu, Lys	1.87	1.35	1.03	1.2	1.66	1.75	1.42	1.63	1.17	-	-
CHEN-161	1.36	1.19	0.89	0.98	1.3	1.2	1.01	1.19	1.02	Leu	Leu, Lys	1.81	1.27	1	1.24	1.66	1.64	1.36	1.69	1.13	Leu	Leu
CHEN-162	1.34	1.19	0.91	0.95	1.3	1.22	0.97	1.14	1.03	Leu	Leu, Lys, Thr	1.78	1.26	1.01	1.21	1.65	1.66	1.3	1.62	1.13	-	-
CHEN-174	1.42	1.26	0.91	0.99	1.31	1.26	1.01	1.27	1.04	Leu	Leu, Lys	1.89	1.34	1.01	1.26	1.67	1.73	1.36	1.79	1.15	-	-
CHEN-182	1.37	1.18	0.88	0.95	1.31	1.2	0.97	1.17	0.99	Leu	Leu, Lys, Thr, Val	1.82	1.26	0.98	1.21	1.67	1.64	1.31	1.66	1.09	Leu	Leu
CHEN-192	1.36	1.21	0.9	0.96	1.34	1.25	1	1.16	1.04	Leu	Leu, Lys, Thr	1.81	1.29	1.01	1.22	1.7	1.71	1.35	1.65	1.14	-	-
CHEN-197	1.33	1.17	0.91	0.97	1.32	1.21	1.01	1.18	1.05	Leu	Leu, Lys	1.77	1.25	1.02	1.23	1.69	1.65	1.36	1.68	1.15	-	-
CHEN-199	1.36	1.22	0.92	0.91	1.36	1.28	1.01	1.15	1.06	Leu	Leu, Lys	1.82	1.3	1.03	1.15	1.73	1.74	1.36	1.62	1.17	-	-
CHEN-205	1.36	1.2	0.88	0.97	1.31	1.24	1	1.16	1.02	Leu	Leu, Lys, Thr	1.82	1.28	0.98	1.23	1.67	1.69	1.34	1.64	1.12	Leu	Leu
CHEN-212	1.43	1.22	0.86	1.02	1.3	1.24	1.02	1.27	0.99	Leu	Leu, Val	1.91	1.3	0.96	1.29	1.66	1.69	1.37	1.81	1.09	Leu	Leu
CHEN-218	1.36	1.2	0.9	0.92	-	1.23	0.96	1.1	1.03	Leu	Leu, Lys, Thr	1.81	1.27	1	1.17	-	1.68	1.29	1.56	1.14	-	-
CHEN-219	1.34	1.15	0.85	0.95	1.29	1.17	0.93	1.2	0.96	Leu	Leu, Lys, Thr, Val	1.79	1.22	0.95	1.21	1.64	1.6	1.26	1.7	1.06	Leu	Leu
CHEN-220	1.38	1.22	0.91	0.9	1.34	1.27	0.98	1.14	1.04	Leu	Leu, Lys, Thr	1.83	1.31	1.02	1.14	1.71	1.74	1.33	1.62	1.14	-	-
CHEN-221	1.42	1.25	0.91	0.94	1.28	1.26	1	1.17	1.04	Leu	Leu, Lys	1.89	1.33	1.02	1.19	1.63	1.72	1.35	1.66	1.15	-	-
CHEN-222	1.35	1.21	0.92	0.91	1.34	1.25	1	1.13	1.06	Leu	Leu, Lys, Thr	1.8	1.29	1.03	1.15	1.7	1.71	1.34	1.6	1.16	-	-
CHEN-224	1.36	1.2	0.87	1.02	1.31	1.23	0.98	1.25	1	Leu	Leu, Thr	1.82	1.29	0.98	1.3	1.67	1.68	1.33	1.77	1.11	Leu	Leu
CHEN-225	1.38	1.22	0.91	0.95	1.25	1.22	1.01	1.11	1.05	Leu	Leu, Lys	1.85	1.3	1.02	1.2	1.58	1.67	1.36	1.57	1.16	-	-
CHEN-226	1.33	1.18	0.89	0.93	1.35	1.22	0.97	1.14	1.01	Leu	Leu, Lys, Thr	1.77	1.26	1	1.18	1.71	1.67	1.31	1.61	1.11	Leu	Leu
CHEN-256	1.34	1.22	0.93	0.93	1.37	1.27	1.01	1.15	1.07	Leu	Leu, Lys	1.79	1.3	1.05	1.17	1.74	1.74	1.36	1.63	1.18	-	-
CHEN-291	1.39	1.25	0.92	0.94	1.3	1.21	1	1.06	1.04	Leu	Leu, Lys, Thr	1.86	1.34	1.03	1.2	1.65	1.66	1.34	1.51	1.15	-	-
CHEN-297	1.37	1.2	0.88	0.9	1.31	1.23	0.98	1.16	0.99	Leu	Leu, Lys, Thr, Val	1.83	1.28	0.98	1.14	1.67	1.68	1.32	1.64	1.09	Leu	Leu
CHEN-298	1.37	1.2	0.87	0.94	1.3	1.22	0.99	1.18	1	Leu	Leu, Lys, Thr	1.83	1.28	0.97	1.19	1.66	1.66	1.33	1.68	1.11	Leu	Leu
CHEN-299	1.37	1.2	0.92	0.93	1.3	1.24	1.01	1.16	1.06	Leu	Leu, Lys	1.83	1.28	1.03	1.18	1.66	1.69	1.36	1.64	1.17	-	-
CHEN-302	1.37	1.2	0.87	0.95	1.24	1.19	0.99	1.16	0.99	Leu	Leu, Lys, Thr, Val	1.82	1.28	0.98	1.2	1.57	1.63	1.34	1.64	1.1	Leu	Leu
CHEN-319	1.37	1.2	0.86	0.94	1.31	1.23	0.95	-	0.99	Leu	Leu, Lys, Thr, Val	1.83	1.28	0.96	1.19	1.66	1.68	1.28	-	1.09	Leu	Leu
CHEN-322	1.35	1.23	0.92	0.95	1.36	1.28	0.99	1.17	1.07	Leu	Leu, Lys, Thr	1.8	1.31	1.03	1.2	1.73	1.75	1.34	1.66	1.18	-	-
CHEN-33	1.41	1.25	0.9	0.92	1.25	1.23	1.03	1.1	1.03	Leu	Leu, Lys	1.87	1.34	1.01	1.17	1.59	1.69	1.39	1.55	1.14	-	-
CHEN-330	1.34	1.15	0.87	0.96	1.29	1.18	0.95	1.18	0.97	Leu	Leu, Lys, Thr, Val	1.78	1.23	0.97	1.21	1.64	1.62	1.28	1.67	1.07	Leu	Leu
CHEN-333	1.35	1.16	0.83	0.96	1.28	1.15	0.94	1.2	0.94	Leu	Leu, Lys, Thr, Val	1.81	1.23	0.93	1.21	1.62	1.58	1.27	1.7	1.04	Leu	Leu
CHEN-339	1.36	1.17	0.86	0.98	1.29	1.2	0.98	1.2	0.98	Leu	Leu, Lys, Thr, Val	1.81	1.25	0.96	1.24	1.64	1.64	1.33	1.71	1.08	Leu	Leu
CHEN-342	1.38	1.23	0.88	0.96	1.27	1.23	0.99	1.19	1.02	Leu	Leu, Lys, Thr	1.84	1.31	0.98	1.22	1.62	1.68	1.34	1.68	1.12	Leu	Leu
CHEN-344	1.39	1.23	0.91	0.96	1.34	1.26	1.02	1.17	1.04	Leu	Leu, Lys	1.85	1.32	1.01	1.22	1.7	1.73	1.38	1.66	1.14	-	-
CHEN-349	1.35	1.21	0.89	0.92	1.33	1.25	0.98	1.13	1.03	Leu	Leu, Lys, Thr	1.8	1.29	1	1.16	1.69	1.71	1.32	1.6	1.14	Leu	Leu
CHEN-350	1.35	1.17	0.86	1.02	1.31	1.22	0.95	1.24	0.99	Leu	Leu, Thr, Val	1.8	1.24	0.96	1.29	1.66	1.66	1.29	1.76	1.09	Leu	Leu
CHEN-354	1.34	1.19	0.88	1	1.31	1.21	0.97	1.23	1.01	Leu	Leu, Lys, Thr	1.79	1.27	0.98	1.26	1.67	1.66	1.31	1.75	1.11	Leu	Leu
CHEN-358	1.38	1.22	0.89	0.95	1.27	1.21	0.98	1.11	1.03	Leu	Leu, Lys, Thr	1.84	1.3	1	1.2	1.61	1.66	1.32	1.58	1.13	Leu	Leu
CHEN-361	1.35	1.19	0.89	0.96	1.34	1.23	1	1.2	1.03	Leu	Leu, Lys, Thr	1.8	1.27	1	1.21	1.7	1.69	1.34	1.7	1.13	Leu	Leu
CHEN-376	-	-	-	-	-	-	-	-	-	-	-	-	-	-	-	-	-	-	-	-	-	-
CHEN-382	1.38	1.23	0.89	0.97	1.28	1.25	1	1.19	1.02	Leu	Leu, Lys, Thr	1.84	1.31	0.99	1.23	1.63	1.71	1.35	1.68	1.13	Leu	Leu
CHEN-383	1.36	1.16	0.82	1	1.29	1.19	0.97	1.22	0.93	Leu	Leu, Lys, Thr, Val	1.82	1.23	0.92	1.26	1.64	1.62	1.31	1.73	1.03	Leu	Leu
CHEN-384	1.4	1.23	0.88	0.98	1.28	1.22	1	1.2	1.01	Leu	Leu, Lys, Thr	1.86	1.31	0.99	1.24	1.63	1.67	1.34	1.71	1.12	Leu	Leu
CHEN-389	1.35	1.18	0.86	0.99	1.28	1.19	0.96	1.23	1	Leu	Leu, Lys, Thr, Val	1.8	1.26	0.97	1.26	1.63	1.62	1.29	1.74	1.1	Leu	Leu
CHEN-390	1.37	1.18	0.85	0.97	1.26	1.19	0.98	1.18	0.97	Leu	Leu, Lys, Thr, Val	1.83	1.26	0.95	1.22	1.61	1.63	1.31	1.67	1.07	Leu	Leu
CHEN-391	1.38	1.18	0.86	0.98	1.27	1.21	0.96	1.22	0.98	Leu	Leu, Lys, Thr, Val	1.83	1.25	0.96	1.24	1.61	1.65	1.29	1.72	1.08	Leu	Leu
CHEN-397	1.37	1.21	0.88	0.96	1.3	1.22	0.96	-	1.01	Leu	Leu, Lys, Thr	1.83	1.29	0.99	1.21	1.65	1.67	1.29	-	1.11	Leu	Leu
CHEN-398	1.32	1.18	0.87	0.94	1.27	1.19	0.94	1.15	0.99	Leu	Leu, Lys, Thr, Val	1.76	1.25	0.98	1.19	1.62	1.63	1.26	1.63	1.09	Leu	Leu
CHEN-400	1.39	1.2	0.89	0.96	1.2	1.21	0.96	1.16	1.02	Leu	Leu, Lys, Thr	1.85	1.28	1	1.22	1.52	1.66	1.3	1.64	1.12	Leu	Leu
CHEN-401	1.33	1.19	0.89	0.97	1.3	1.18	0.98	1.16	1.01	Leu	Leu, Lys, Thr	1.77	1.27	0.99	1.23	1.66	1.61	1.32	1.64	1.12	Leu	Leu
CHEN-404	1.34	1.21	0.89	0.97	1.3	1.23	1.02	1.16	1.02	Leu	Leu, Lys	1.78	1.29	1	1.23	1.66	1.68	1.37	1.64	1.13	Leu	Leu
CHEN-406	1.37	1.21	0.89	0.98	1.34	1.26	1.01	1.17	1.03	Leu	Leu, Lys	1.82	1.29	1	1.24	1.71	1.72	1.36	1.66	1.14	Leu	Leu
CHEN-411	1.35	1.19	0.86	0.98	1.28	1.2	0.97	1.2	1	Leu	Leu, Lys, Thr, Val	1.8	1.27	0.97	1.24	1.63	1.64	1.3	1.7	1.1	Leu	Leu
CHEN-412	1.35	1.17	0.84	0.98	1.29	1.2	0.95	1.21	0.97	Leu	Leu, Lys, Thr, Val	1.8	1.25	0.94	1.24	1.65	1.64	1.27	1.72	1.07	Leu	Leu
CHEN-413	1.34	1.19	0.9	0.91	1.31	1.23	0.97	1.13	1.04	Leu	Leu, Lys, Thr	1.79	1.27	1.01	1.15	1.66	1.68	1.31	1.6	1.14	-	-
CHEN-415	1.38	1.19	0.89	0.98	1.27	1.21	0.97	1.21	1	Leu	Leu, Lys, Thr	1.84	1.27	1	1.24	1.62	1.65	1.3	1.71	1.11	Leu	Leu
CHEN-416	1.37	1.23	0.89	0.98	1.27	1.21	1.02	1.21	1.03	Leu	Leu, Lys	1.82	1.31	0.99	1.24	1.62	1.65	1.37	1.72	1.14	Leu	Leu
CHEN-417	1.36	1.19	0.88	0.96	1.29	1.22	0.97	1.18	1	Leu	Leu, Lys, Thr, Val	1.82	1.27	0.99	1.21	1.65	1.67	1.3	1.67	1.1	Leu	Leu
CHEN-420	1.34	1.2	0.89	0.91	1.34	1.25	0.99	1.16	1.02	Leu	Leu, Lys, Thr	1.78	1.28	1	1.15	1.71	1.71	1.34	1.64	1.13	-	-
CHEN-423	1.39	1.23	0.88	1	1.27	1.22	1.01	1.21	1.01	Leu	Leu	1.85	1.31	0.99	1.27	1.61	1.66	1.37	1.72	1.11	Leu	Leu
CHEN-424	1.38	1.22	0.89	0.91	1.3	1.24	0.99	1.19	1.01	Leu	Leu, Lys, Thr	1.84	1.3	0.99	1.15	1.66	1.7	1.34	1.69	1.11	Leu	Leu
CHEN-425	1.35	1.18	0.89	0.92	1.29	1.2	0.96	1.13	0.99	Leu	Leu, Lys, Thr, Val	1.8	1.25	0.99	1.17	1.64	1.64	1.29	1.59	1.09	Leu	Leu
CHEN-427	1.32	1.2	0.93	0.91	1.36	1.25	1	1.11	1.06	Leu	Leu, Lys, Thr	1.76	1.28	1.04	1.16	1.73	1.71	1.34	1.58	1.17	-	-
CHEN-429	1.35	1.21	0.89	1.01	1.29	1.2	1	1.2	1.02	Leu	Leu	1.8	1.29	0.99	1.28	1.64	1.64	1.35	1.7	1.13	Leu	Leu
CHEN-430	1.43	1.26	0.96	1	1.3	1.25	1.02	1.14	1.08	Leu	Leu, Lys	1.9	1.35	1.07	1.26	1.66	1.7	1.37	1.62	1.2	-	-
CHEN-433	1.39	1.19	0.87	0.93	1.27	1.21	0.98	1.19	0.99	Leu	Leu, Lys, Thr, Val	1.86	1.27	0.98	1.18	1.61	1.65	1.32	1.68	1.09	Leu	Leu
CHEN-437	1.33	1.2	0.89	0.89	1.3	1.23	0.97	1.13	1.02	Leu	Leu, Lys, Thr	1.78	1.28	0.99	1.13	1.65	1.68	1.31	1.6	1.12	Leu	Leu
CHEN-450	1.37	1.21	0.9	0.97	1.33	1.26	1	1.15	1.03	Leu	Leu, Lys	1.83	1.29	1.01	1.23	1.69	1.72	1.35	1.63	1.14	-	-
CHEN-465	1.36	1.25	0.95	0.91	1.34	1.23	1.02	1.06	1.09	Leu	Leu, Lys	1.81	1.33	1.06	1.15	1.7	1.68	1.38	1.5	1.2	-	-
CHEN-470	1.37	1.19	0.87	1.01	1.29	1.2	0.97	1.24	0.99	Leu	Leu, Thr, Val	1.82	1.27	0.97	1.28	1.65	1.64	1.31	1.75	1.09	Leu	Leu
CHEN-471	1.38	1.22	0.89	0.98	1.29	1.23	0.99	1.18	1.03	Leu	Leu, Lys, Thr	1.84	1.3	1	1.25	1.65	1.68	1.34	1.68	1.13	-	-
CHEN-5	1.41	1.27	0.9	0.93	1.27	1.24	1.02	1.09	1.03	Leu	Leu, Lys	1.89	1.36	1.01	1.18	1.61	1.7	1.38	1.55	1.14	-	-
CHEN-64	1.42	1.27	0.91	0.92	1.27	1.25	1.03	1.1	1.04	Leu	Leu, Lys	1.89	1.36	1.02	1.17	1.61	1.72	1.39	1.56	1.15	-	-
CHEN-65	1.33	1.17	0.85	0.95	1.31	1.19	0.94	1.16	0.97	Leu	Leu, Lys, Thr, Val	1.77	1.25	0.95	1.2	1.67	1.63	1.26	1.65	1.07	Leu	Leu
CHEN-66	1.37	1.24	0.91	1	1.32	1.24	1.06	1.18	1.04	Leu	Leu	1.83	1.33	1.01	1.27	1.68	1.69	1.43	1.67	1.15	-	-
CHEN-69	1.35	1.21	0.91	0.96	1.31	1.24	0.97	1.18	1.02	Leu	Leu, Lys, Thr	1.8	1.29	1.02	1.21	1.67	1.7	1.31	1.67	1.13	-	-
CHEN-7	1.35	1.2	0.88	0.97	1.29	1.19	1.03	1.13	1.02	Leu	Leu, Lys	1.8	1.28	0.99	1.22	1.64	1.63	1.38	1.6	1.12	Leu	Leu
CHEN-71	1.36	1.23	0.92	0.97	1.36	1.27	1	1.23	1.06	Leu	Leu, Lys, Thr	1.82	1.31	1.03	1.22	1.73	1.74	1.34	1.74	1.17	-	-
CHEN-89	1.34	1.19	0.85	0.91	1.3	1.2	0.96	1.14	1.01	Leu	Leu, Lys, Thr	1.78	1.26	0.95	1.16	1.65	1.64	1.3	1.62	1.11	Leu	Leu
CHEN-90	1.36	1.19	0.87	0.97	1.28	1.22	0.95	1.2	1	Leu	Leu, Lys, Thr, Val	1.81	1.27	0.97	1.23	1.63	1.67	1.28	1.71	1.1	Leu	Leu
CHEN-91	1.36	1.19	0.87	0.98	1.3	1.22	0.95	1.26	1	Leu	Leu, Lys, Thr, Val	1.81	1.27	0.98	1.24	1.66	1.67	1.28	1.79	1.1	Leu	Leu
Cherry-Vanilla	1.33	1.2	0.91	1.06	1.41	1.23	1.09	1.25	1.06	Leu	Leu	1.77	1.28	1.02	1.34	1.79	1.69	1.47	1.78	1.17	-	-
Chucapaca	1.32	1.18	0.9	0.93	1.31	1.21	0.96	1.15	1.01	Leu	Leu, Lys, Thr	1.76	1.26	1	1.18	1.67	1.65	1.29	1.62	1.11	-	-
CICA-127	1.39	1.2	0.86	0.97	1.29	1.23	0.97	1.15	0.99	Leu	Leu, Lys, Thr, Val	1.85	1.28	0.97	1.23	1.64	1.68	1.31	1.63	1.1	Leu	Leu
D-10003	1.37	1.22	0.91	0.96	1.33	1.25	1.02	1.13	1.04	Leu	Leu, Lys	1.83	1.3	1.02	1.22	1.7	1.71	1.37	1.61	1.14	-	-
D-10004	1.43	1.25	0.92	0.92	1.23	1.25	1.01	1.11	1.03	Leu	Leu, Lys	1.9	1.33	1.03	1.17	1.56	1.71	1.36	1.58	1.14	-	-
D-10005	1.4	1.23	0.9	0.94	-	1.25	0.96	1.12	1.02	Leu	Leu, Lys, Thr	1.86	1.31	1	1.19	-	1.71	1.3	1.59	1.13	-	-
D-11889	1.33	1.21	0.93	1.01	1.33	1.21	1.09	1.17	1.07	Leu	Leu	1.77	1.29	1.04	1.28	1.69	1.66	1.46	1.66	1.19	-	-
D-11893	1.4	1.22	0.87	0.98	1.31	1.25	1.02	1.2	1.01	Leu	Leu, Lys	1.86	1.3	0.97	1.24	1.67	1.71	1.37	1.7	1.12	Leu	Leu
D-11918	1.36	1.22	0.9	0.96	1.31	1.24	1	1.14	1.03	Leu	Leu, Lys, Thr	1.82	1.3	1.01	1.22	1.66	1.7	1.34	1.61	1.14	-	-
D-11924	1.36	1.21	0.91	0.91	1.33	1.25	0.97	1.13	1.04	Leu	Leu, Lys, Thr	1.81	1.29	1.02	1.15	1.7	1.71	1.31	1.6	1.15	-	-
D-11927	1.39	1.15	0.85	0.95	1.24	1.16	0.96	1.21	0.95	Leu	Leu, Lys, Thr, Val	1.85	1.23	0.95	1.21	1.57	1.59	1.3	1.71	1.05	Leu	Leu
D-11935	1.37	1.18	0.86	0.99	1.26	1.21	0.94	1.18	0.98	Leu	Leu, Lys, Thr, Val	1.82	1.26	0.96	1.25	1.6	1.65	1.27	1.67	1.08	Leu	Leu
D-11936	1.37	1.23	0.91	0.91	1.29	1.2	0.97	0.98	1.05	Leu	Leu, Lys, Thr, Trp	1.83	1.32	1.02	1.16	1.64	1.64	1.31	1.38	1.16	-	-
D-11943	1.35	1.18	0.86	0.96	1.29	1.19	0.96	1.2	0.99	Leu	Leu, Lys, Thr, Val	1.8	1.25	0.96	1.21	1.64	1.63	1.29	1.7	1.09	Leu	Leu
D-11953	1.32	1.18	0.89	0.92	1.34	1.23	0.97	1.16	1.01	Leu	Leu, Lys, Thr	1.76	1.26	1	1.17	1.71	1.68	1.31	1.64	1.12	Leu	Leu
D-11960	1.39	1.19	0.85	0.95	1.21	1.17	0.97	1.19	0.97	Leu	Leu, Lys, Thr, Val	1.85	1.27	0.95	1.2	1.54	1.61	1.31	1.68	1.07	Leu	Leu
D-11965	1.39	1.18	0.86	0.98	1.3	1.22	0.99	1.17	0.99	Leu	Leu, Lys, Thr, Val	1.85	1.26	0.96	1.24	1.66	1.66	1.33	1.65	1.1	Leu	Leu
D-11973	1.36	1.19	0.87	0.96	1.29	1.21	0.97	1.15	1	Leu	Leu, Lys, Thr, Val	1.81	1.27	0.97	1.22	1.64	1.66	1.31	1.62	1.1	Leu	Leu
D-11980	1.36	1.22	0.91	0.97	1.32	1.24	0.98	1.15	1.04	Leu	Leu, Lys, Thr	1.82	1.31	1.02	1.22	1.67	1.69	1.32	1.63	1.15	-	-
D-11985	1.33	1.17	0.86	0.92	1.31	1.21	0.96	1.18	0.98	Leu	Leu, Lys, Thr, Val	1.77	1.25	0.96	1.17	1.67	1.66	1.3	1.68	1.08	Leu	Leu
D-11986	1.35	1.17	0.86	-	-	1.19	0.95	-	0.95	Leu	Leu, Thr, Val	1.8	1.25	0.96	-	-	1.63	1.28	-	1.05	Leu	Leu
D-12014	1.35	1.18	0.88	0.98	1.32	1.21	0.95	1.18	1	Leu	Leu, Lys, Thr, Val	1.8	1.26	0.98	1.24	1.68	1.66	1.28	1.67	1.1	Leu	Leu
D-12020	1.41	1.25	0.94	0.98	1.29	1.24	1.02	1.11	1.08	Leu	Leu, Lys	1.88	1.33	1.06	1.24	1.64	1.7	1.37	1.58	1.19	-	-
D-12021	1.49	1.14	0.82	1	1.15	1.13	0.99	1.22	0.95	Leu	Leu, Thr, Val	1.99	1.22	0.92	1.27	1.46	1.55	1.34	1.73	1.05	Leu	Leu
D-12027	1.37	1.2	0.89	0.94	1.3	1.23	0.96	1.11	1.02	Leu	Leu, Lys, Thr	1.83	1.28	1	1.2	1.66	1.68	1.3	1.57	1.12	Leu	Leu
D-12036	1.36	1.23	0.9	0.99	1.33	1.24	1	1.19	1.04	Leu	Leu, Lys	1.82	1.32	1	1.25	1.69	1.7	1.35	1.68	1.15	-	-
D-12037	1.4	1.21	0.87	0.99	1.29	1.23	0.99	1.22	0.99	Leu	Leu, Lys, Thr, Val	1.87	1.29	0.97	1.25	1.64	1.68	1.34	1.73	1.1	Leu	Leu
D-12038	1.38	1.19	0.88	0.9	1.23	1.19	0.96	0.99	1.01	Leu	Leu, Lys, Thr, Trp	1.84	1.27	0.99	1.14	1.56	1.63	1.3	1.4	1.11	Leu	Leu
D-12040	1.34	1.2	0.9	0.95	1.33	1.22	0.98	1.15	1.03	Leu	Leu, Lys, Thr	1.79	1.28	1.01	1.2	1.69	1.67	1.32	1.63	1.13	-	-
D-12060	1.36	1.22	0.89	0.95	1.3	1.23	0.96	1.17	1.01	Leu	Leu, Lys, Thr	1.81	1.3	0.99	1.21	1.65	1.68	1.3	1.66	1.12	Leu	Leu
D-12074	1.42	1.23	0.87	1	1.3	1.23	0.97	1.3	0.99	Leu	Leu, Thr, Val	1.89	1.31	0.98	1.27	1.65	1.68	1.31	1.84	1.09	Leu	Leu
D-12079	1.42	1.26	0.88	0.96	1.34	1.29	0.98	1.18	1.01	Leu	Leu, Lys, Thr	1.9	1.35	0.99	1.22	1.71	1.76	1.32	1.67	1.11	Leu	Leu
D-12081	1.38	1.21	0.86	1	1.3	1.22	0.98	1.22	0.98	Leu	Leu, Thr, Val	1.85	1.29	0.96	1.27	1.66	1.67	1.32	1.73	1.09	Leu	Leu
D-12082	1.36	1.22	0.89	0.96	1.25	1.24	0.96	1.16	1.03	Leu	Leu, Lys, Thr	1.81	1.3	1	1.22	1.59	1.7	1.3	1.64	1.13	Leu	Leu
D-12087	1.38	1.21	0.88	0.96	1.34	1.25	0.96	1.18	1	Leu	Leu, Lys, Thr	1.84	1.29	0.98	1.22	1.7	1.71	1.29	1.68	1.1	Leu	Leu
D-12114	1.39	1.2	0.87	0.96	1.24	1.21	1	1.15	1.01	Leu	Leu, Lys	1.85	1.29	0.97	1.21	1.58	1.65	1.35	1.63	1.11	Leu	Leu
D-12119	1.36	1.22	0.91	0.93	1.31	1.25	0.98	1.17	1.05	Leu	Leu, Lys, Thr	1.82	1.3	1.02	1.18	1.67	1.72	1.33	1.66	1.16	-	-
D-12120	1.36	1.21	0.92	0.93	1.31	1.25	1	1.16	1.06	Leu	Leu, Lys, Thr	1.82	1.29	1.03	1.17	1.67	1.71	1.34	1.64	1.17	-	-
D-12122	1.39	1.23	0.89	0.98	1.28	1.24	1.01	1.2	1.02	Leu	Leu, Lys	1.85	1.31	0.99	1.24	1.63	1.69	1.37	1.69	1.12	Leu	Leu
D-12123	1.36	1.21	0.88	1	1.3	1.23	0.99	1.21	1.02	Leu	Leu, Lys, Thr	1.81	1.3	0.98	1.27	1.66	1.69	1.34	1.71	1.13	Leu	Leu
D-12135	1.35	1.18	0.88	0.96	1.29	1.2	0.99	1.17	1.01	Leu	Leu, Lys, Thr	1.8	1.26	0.98	1.22	1.64	1.64	1.34	1.66	1.11	Leu	Leu
D-12160	1.37	1.22	0.88	0.99	1.31	1.24	0.97	1.2	1.01	Leu	Leu, Lys, Thr	1.82	1.3	0.98	1.26	1.67	1.7	1.31	1.71	1.12	Leu	Leu
D-12162	1.35	1.22	0.93	0.92	1.33	1.27	1.02	1.16	1.06	Leu	Leu, Lys	1.8	1.3	1.04	1.17	1.69	1.73	1.38	1.65	1.17	-	-
D-12166	1.35	1.21	0.92	0.91	1.35	1.26	1.01	1.14	1.07	Leu	Leu, Lys	1.79	1.29	1.03	1.15	1.72	1.72	1.36	1.61	1.18	-	-
D-12167	1.43	1.24	0.86	0.94	1.19	1.23	1	1.19	0.99	Leu	Leu, Lys, Val	1.91	1.32	0.97	1.19	1.51	1.69	1.35	1.69	1.09	Leu	Leu
D-12172	1.44	1.24	0.88	0.96	1.29	1.24	1	1.25	1.01	Leu	Leu, Lys, Thr	1.92	1.32	0.99	1.21	1.64	1.7	1.35	1.77	1.11	Leu	Leu
D-12175	1.36	1.24	0.94	0.93	1.33	1.28	1.01	1.17	1.08	Leu	Leu, Lys	1.82	1.32	1.05	1.18	1.7	1.76	1.36	1.66	1.19	-	-
D-12176	1.38	1.22	0.88	0.97	1.31	1.24	0.96	1.17	1.01	Leu	Leu, Lys, Thr	1.84	1.3	0.99	1.23	1.67	1.69	1.3	1.66	1.11	Leu	Leu
D-12177	1.38	1.23	0.91	0.99	1.34	1.26	0.99	1.18	1.05	Leu	Leu, Lys, Thr	1.84	1.32	1.01	1.25	1.7	1.72	1.33	1.67	1.15	-	-
D-12179	1.39	1.21	0.88	1.01	1.27	1.22	0.97	1.23	1	Leu	Leu, Thr, Val	1.86	1.29	0.98	1.28	1.62	1.67	1.31	1.74	1.1	Leu	Leu
D-12181	1.32	1.19	0.9	0.92	1.35	1.23	0.97	1.16	1.02	Leu	Leu, Lys, Thr	1.77	1.27	1	1.16	1.71	1.68	1.31	1.64	1.12	-	-
D-12182	1.38	1.25	0.91	0.96	1.3	1.18	1	1.06	1.04	Leu	Leu, Lys	1.84	1.33	1.01	1.22	1.65	1.62	1.35	1.5	1.14	-	-
D-12183	1.4	1.23	0.89	0.98	1.28	1.23	1.02	1.21	1.01	Leu	Leu, Lys	1.86	1.32	1	1.24	1.63	1.68	1.37	1.72	1.12	Leu	Leu
D-12184	1.42	1.23	0.93	0.91	1.25	1.22	1.01	0.98	1.06	Leu	Leu, Lys, Trp	1.89	1.32	1.04	1.15	1.6	1.67	1.36	1.38	1.17	-	-
D-12196	1.34	1.21	0.92	0.91	1.36	1.27	1.01	1.16	1.06	Leu	Leu, Lys	1.78	1.29	1.03	1.16	1.74	1.74	1.36	1.64	1.17	-	-
D-12201	1.35	1.23	0.91	0.95	1.33	1.25	1.02	1.14	1.05	Leu	Leu, Lys	1.8	1.31	1.02	1.2	1.69	1.72	1.38	1.61	1.16	-	-
D-12205	1.42	1.22	0.9	0.89	1.24	1.26	0.97	1.14	1.02	Leu	Leu, Lys, Thr	1.89	1.3	1	1.13	1.58	1.73	1.31	1.61	1.12	-	-
D-12208	1.41	1.22	0.92	0.95	1.23	1.2	0.99	1.01	1.05	Leu	Leu, Lys, Thr	1.88	1.3	1.03	1.2	1.56	1.65	1.34	1.43	1.16	-	-
D-12211	1.37	1.21	0.86	0.98	1.28	1.22	0.99	1.18	1.01	Leu	Leu, Lys, Thr	1.83	1.29	0.97	1.24	1.63	1.67	1.34	1.67	1.11	Leu	Leu
D-12214	1.4	1.22	0.9	0.95	1.3	1.22	0.97	1.16	1.01	Leu	Leu, Lys, Thr	1.86	1.31	1	1.21	1.65	1.67	1.31	1.65	1.11	-	-
D-12220	1.36	1.18	0.91	0.92	1.32	1.22	1	1.13	1.05	Leu	Leu, Lys, Thr	1.81	1.26	1.02	1.17	1.68	1.66	1.35	1.6	1.16	-	-
D-12222	1.38	1.23	0.91	0.94	1.3	1.27	1.01	1.18	1.04	Leu	Leu, Lys	1.84	1.31	1.02	1.19	1.65	1.73	1.36	1.67	1.15	-	-
D-12225	1.39	1.21	0.89	0.94	1.3	1.25	0.99	1.18	1.02	Leu	Leu, Lys, Thr	1.85	1.3	0.99	1.19	1.65	1.71	1.33	1.67	1.13	Leu	Leu
D-12229	1.37	1.23	0.91	0.97	1.31	1.24	1	1.18	1.04	Leu	Leu, Lys, Thr	1.83	1.32	1.02	1.23	1.67	1.69	1.35	1.66	1.14	-	-
D-12243	1.33	1.19	0.91	0.91	1.35	1.25	0.99	1.14	1.04	Leu	Leu, Lys, Thr	1.77	1.27	1.02	1.16	1.72	1.71	1.34	1.62	1.15	-	-
D-12251	1.35	1.19	0.87	0.96	1.3	1.22	0.98	1.17	0.99	Leu	Leu, Lys, Thr, Val	1.8	1.27	0.97	1.21	1.65	1.67	1.32	1.66	1.09	Leu	Leu
D-12253	1.37	1.19	0.87	0.96	1.3	1.21	0.97	1.14	1.01	Leu	Leu, Lys, Thr	1.83	1.27	0.97	1.21	1.65	1.66	1.31	1.61	1.11	Leu	Leu
D-12256	1.33	1.19	0.89	0.93	1.32	1.23	1	1.15	1.03	Leu	Leu, Lys, Thr	1.77	1.27	1	1.17	1.68	1.69	1.35	1.63	1.14	Leu	Leu
D-12258	1.36	1.22	0.92	0.9	1.33	1.26	1	1.14	1.06	Leu	Leu, Lys, Thr	1.82	1.3	1.03	1.14	1.7	1.73	1.35	1.61	1.17	-	-
D-12268	1.4	1.21	0.9	0.94	1.24	1.2	0.99	1.03	1.03	Leu	Leu, Lys, Thr	1.86	1.3	1.01	1.19	1.57	1.64	1.34	1.47	1.13	-	-
D-12279	1.33	1.21	0.91	1.01	1.38	1.22	1.03	1.18	1.04	Leu	Leu	1.77	1.29	1.01	1.28	1.76	1.67	1.39	1.68	1.15	-	-
D-12282	1.34	1.21	0.89	1.02	1.34	1.22	1.06	1.21	1.04	Leu	Leu	1.79	1.29	0.99	1.3	1.71	1.67	1.42	1.71	1.15	Leu	Leu
D-12289	1.36	1.23	0.92	0.93	1.36	1.28	1.01	1.17	1.06	Leu	Leu, Lys	1.81	1.32	1.03	1.18	1.73	1.75	1.36	1.66	1.17	-	-
D-12309	1.34	1.2	0.89	0.91	1.35	1.25	1	1.15	1.03	Leu	Leu, Lys	1.78	1.28	1	1.16	1.72	1.71	1.35	1.64	1.14	Leu	Leu
D-12320	1.38	1.21	0.92	0.93	1.32	1.25	1	1.17	1.06	Leu	Leu, Lys, Thr	1.84	1.29	1.03	1.18	1.68	1.71	1.34	1.66	1.17	-	-
D-12329	1.4	1.23	0.88	0.98	1.27	1.24	0.98	1.18	1.01	Leu	Leu, Lys, Thr	1.86	1.31	0.98	1.24	1.62	1.69	1.33	1.67	1.11	Leu	Leu
D-12341	1.35	1.21	0.92	0.92	1.33	1.24	0.98	1.14	1.04	Leu	Leu, Lys, Thr	1.8	1.29	1.02	1.16	1.69	1.7	1.32	1.62	1.15	-	-
D-12345	1.33	1.2	0.89	0.89	1.31	1.23	0.96	1.12	1.03	Leu	Leu, Lys, Thr	1.78	1.28	1	1.13	1.67	1.69	1.3	1.59	1.14	Leu	Leu
D-12346	1.35	1.19	0.87	0.95	1.32	1.22	0.96	1.19	1	Leu	Leu, Lys, Thr, Val	1.8	1.27	0.97	1.2	1.68	1.66	1.29	1.69	1.1	Leu	Leu
D-12350	1.35	1.2	0.89	0.94	1.33	1.25	0.98	1.19	1.02	Leu	Leu, Lys, Thr	1.8	1.28	1	1.19	1.69	1.71	1.32	1.69	1.13	-	-
D-12353	1.35	1.2	0.89	0.96	1.31	1.22	0.98	1.16	1.02	Leu	Leu, Lys, Thr	1.8	1.28	0.99	1.21	1.66	1.67	1.32	1.64	1.12	Leu	Leu
D-12354	1.36	1.22	0.92	0.94	1.4	1.28	0.99	1.16	1.04	Leu	Leu, Lys, Thr	1.82	1.3	1.03	1.19	1.79	1.75	1.33	1.64	1.15	-	-
D-12357	1.41	1.25	0.9	0.97	1.31	1.27	1.01	1.17	1.04	Leu	Leu, Lys	1.87	1.34	1.01	1.23	1.67	1.74	1.36	1.66	1.15	-	-
D-12359	1.36	1.23	0.93	0.96	1.33	1.21	0.99	1.1	1.06	Leu	Leu, Lys, Thr	1.81	1.31	1.04	1.22	1.69	1.66	1.34	1.57	1.17	-	-
D-12361	1.39	1.23	0.89	0.95	1.29	1.25	1	1.14	1.02	Leu	Leu, Lys, Thr	1.86	1.31	0.99	1.21	1.64	1.7	1.34	1.61	1.13	Leu	Leu
D-12362	1.35	1.19	0.88	0.92	1.3	1.22	0.98	1.18	1	Leu	Leu, Lys, Thr	1.8	1.27	0.98	1.16	1.65	1.66	1.32	1.67	1.11	Leu	Leu
D-12363	1.38	1.24	0.93	0.96	1.25	1.24	1.01	1.17	1.06	Leu	Leu, Lys	1.85	1.32	1.04	1.22	1.59	1.69	1.36	1.66	1.17	-	-
D-12387	1.4	1.24	0.95	0.92	1.23	1.25	1.01	1	1.08	Leu	Leu, Lys, Trp	1.87	1.32	1.07	1.16	1.57	1.7	1.36	1.41	1.19	-	-
D-12389	1.39	1.22	0.89	0.89	1.32	1.25	0.98	1.15	1.02	Leu	Leu, Lys, Thr	1.85	1.3	1	1.13	1.67	1.7	1.32	1.64	1.12	-	-
D-12393	1.37	1.21	0.96	0.9	1.17	1.25	1.02	1.03	1.08	Leu	Leu, Lys	1.83	1.29	1.08	1.14	1.49	1.71	1.37	1.46	1.19	-	-
D-12395	1.35	1.19	0.89	0.97	1.32	1.21	0.97	1.2	1	Leu	Leu, Lys, Thr, Val	1.8	1.27	1	1.23	1.69	1.65	1.31	1.7	1.1	Leu	Leu
D-12397	1.4	1.25	0.91	0.94	1.28	1.26	1.01	1.12	1.05	Leu	Leu, Lys	1.87	1.34	1.02	1.19	1.63	1.72	1.37	1.58	1.15	-	-
D-12401	1.38	1.26	0.93	0.95	1.34	1.3	1.03	1.21	1.08	Leu	Leu, Lys	1.84	1.35	1.05	1.2	1.71	1.78	1.39	1.71	1.19	-	-
D-12405	1.39	1.22	0.92	0.9	1.27	1.24	1.01	1.16	1.05	Leu	Leu, Lys	1.85	1.3	1.03	1.14	1.61	1.7	1.36	1.65	1.16	-	-
D-12409	1.37	1.22	0.92	0.9	1.33	1.26	1	1.14	1.05	Leu	Leu, Lys, Thr	1.82	1.3	1.03	1.14	1.69	1.73	1.34	1.61	1.16	-	-
D-12411	1.38	1.26	0.91	0.89	1.35	1.2	0.97	1.02	1.02	Leu	Leu, Lys, Thr	1.84	1.35	1.02	1.13	1.71	1.64	1.31	1.44	1.13	-	-
D-12413	1.38	1.21	0.93	0.98	1.23	1.21	1.04	1.15	1.07	Leu	Leu, Lys	1.84	1.3	1.04	1.24	1.57	1.66	1.41	1.63	1.18	-	-
D-12415	1.36	1.18	0.86	0.98	1.3	1.21	0.96	1.18	0.99	Leu	Leu, Lys, Thr, Val	1.82	1.26	0.96	1.24	1.65	1.65	1.29	1.68	1.09	Leu	Leu
D-12416	1.38	1.23	0.94	0.93	1.31	1.27	1.01	1.17	1.07	Leu	Leu, Lys	1.84	1.31	1.05	1.18	1.67	1.73	1.37	1.66	1.18	-	-
D-12420	1.36	1.23	0.92	0.89	1.35	1.28	1	1.13	1.06	Leu	Leu, Lys, Thr	1.81	1.31	1.02	1.12	1.72	1.75	1.35	1.6	1.16	-	-
D-12424	1.35	1.18	0.85	0.91	1.31	1.23	0.94	1.17	0.98	Leu	Leu, Lys, Thr, Val	1.81	1.26	0.96	1.15	1.66	1.68	1.27	1.66	1.08	Leu	Leu
D-12431	1.36	1.24	0.93	0.98	1.33	1.25	1.03	1.18	1.08	Leu	Leu, Lys	1.81	1.33	1.04	1.24	1.69	1.71	1.39	1.67	1.19	-	-
D-9973	1.4	1.21	0.9	0.98	-	1.23	0.96	-	1.02	Leu	Leu, Lys, Thr	1.86	1.3	1.01	1.24	-	1.69	1.3	-	1.12	-	-
D-9977	1.4	1.2	0.85	0.98	1.28	1.21	0.98	1.22	0.98	Leu	Leu, Lys, Thr, Val	1.87	1.28	0.95	1.24	1.63	1.65	1.33	1.73	1.08	Leu	Leu
D-9985	1.42	1.2	0.87	0.95	1.18	1.2	0.97	1.15	0.98	Leu	Leu, Lys, Thr, Val	1.89	1.28	0.97	1.21	1.5	1.64	1.31	1.62	1.08	Leu	Leu
D-9992	1.36	1.19	0.88	0.93	1.28	1.21	0.94	1.12	0.99	Leu	Leu, Lys, Thr, Val	1.81	1.27	0.98	1.18	1.63	1.66	1.26	1.58	1.09	Leu	Leu
D-9994	1.38	1.21	0.9	0.93	1.3	1.22	0.98	1.13	1.02	Leu	Leu, Lys, Thr	1.84	1.29	1.01	1.18	1.65	1.67	1.32	1.6	1.12	-	-
D-9998	1.39	1.22	0.9	0.92	1.29	1.24	0.96	1.15	1.02	Leu	Leu, Lys, Thr	1.85	1.3	1.01	1.17	1.64	1.69	1.3	1.63	1.13	-	-
E-DK-4	1.35	1.21	0.9	1.04	1.32	1.19	1.09	1.2	1.02	Leu	Leu	1.81	1.29	1	1.32	1.68	1.63	1.47	1.7	1.13	-	-
EMBRAPA-Brazil	1.35	1.25	0.92	0.95	1.35	1.25	1.03	1.14	1.05	Leu	Leu, Lys	1.8	1.33	1.03	1.2	1.72	1.7	1.38	1.62	1.16	-	-
G-205	1.35	1.23	0.94	0.93	1.35	1.25	1.01	1.15	1.08	Leu	Leu, Lys	1.8	1.31	1.05	1.18	1.72	1.7	1.36	1.63	1.19	-	-
G-205-95	1.34	1.2	0.91	0.98	1.37	1.23	1.02	1.14	1.05	Leu	Leu, Lys	1.79	1.28	1.02	1.24	1.74	1.69	1.38	1.62	1.16	-	-
ICBA-Q3	1.36	1.23	0.9	1.02	1.34	1.23	1.05	1.21	1.02	Leu	Leu	1.82	1.31	1	1.29	1.71	1.68	1.41	1.71	1.12	-	-
ICBA-Q5	1.32	1.19	0.92	1.01	1.29	1.19	1.07	1.17	1.06	Leu	Leu	1.77	1.27	1.03	1.28	1.64	1.63	1.45	1.65	1.17	-	-
Indian Quinoa	1.33	1.23	0.92	1.02	1.4	1.24	1.07	1.25	1.07	Leu	Leu	1.77	1.31	1.03	1.29	1.78	1.7	1.44	1.77	1.18	-	-
Javi	1.36	1.23	0.9	1.02	1.37	1.24	1.04	1.22	1.05	Leu	Leu	1.81	1.32	1.01	1.29	1.74	1.7	1.41	1.74	1.15	-	-
Kamiri	1.34	1.2	0.89	0.9	1.34	1.23	0.97	1.14	1.03	Leu	Leu, Lys, Thr	1.78	1.28	1	1.14	1.7	1.69	1.31	1.62	1.13	Leu	Leu
Kancolla	1.37	1.21	0.88	0.95	1.31	1.26	0.97	1.17	1.01	Leu	Leu, Lys, Thr	1.83	1.29	0.99	1.2	1.66	1.72	1.31	1.66	1.11	Leu	Leu
KASLAEA	1.31	1.19	0.89	1.04	1.4	1.22	1.07	1.23	1.04	Leu	Leu	1.75	1.27	0.99	1.32	1.78	1.67	1.44	1.75	1.14	Leu	Leu
LP	1.33	1.17	0.86	0.95	1.29	1.2	0.93	1.17	0.97	Leu	Leu, Lys, Thr, Val	1.77	1.25	0.96	1.2	1.64	1.64	1.26	1.66	1.07	Leu	Leu
Moroccan Yellow	1.35	1.24	0.96	1.03	1.36	1.26	1.08	1.23	1.11	Leu	Leu	1.8	1.32	1.07	1.31	1.73	1.72	1.46	1.75	1.22	-	-
Nde-09	1.33	1.21	0.92	1.05	1.36	1.21	1.09	1.25	1.07	Leu	Leu	1.77	1.29	1.03	1.32	1.73	1.66	1.47	1.77	1.17	-	-
NL-6	1.36	1.22	0.9	0.96	1.31	1.22	1.04	1.13	1.03	Leu	Leu, Lys	1.81	1.3	1	1.22	1.67	1.67	1.4	1.6	1.13	-	-
NSL-86628	1.35	1.2	0.88	0.99	1.32	1.2	1.03	1.19	1.01	Leu	Leu, Lys	1.8	1.28	0.98	1.25	1.69	1.64	1.39	1.69	1.12	Leu	Leu
NSL-86649	1.41	1.25	0.91	0.91	1.24	1.23	1.03	1.07	1.04	Leu	Leu, Lys	1.88	1.34	1.02	1.16	1.57	1.68	1.38	1.51	1.15	-	-
NSL-91567	1.36	1.25	0.92	1	1.36	1.25	1.06	1.2	1.06	Leu	Leu	1.82	1.33	1.03	1.27	1.73	1.71	1.43	1.71	1.17	-	-
NSL-92331	1.42	1.26	0.9	0.92	1.26	1.24	1.02	1.1	1.04	Leu	Leu, Lys	1.9	1.35	1.01	1.16	1.6	1.7	1.38	1.56	1.15	-	-
Ollague	1.33	1.18	0.86	0.94	1.33	1.21	0.95	1.16	0.99	Leu	Leu, Lys, Thr, Val	1.78	1.26	0.97	1.19	1.69	1.65	1.28	1.64	1.09	Leu	Leu
Oro-de-Valle	1.33	1.2	0.92	1.04	1.37	1.2	1.07	1.2	1.06	Leu	Leu	1.77	1.28	1.03	1.31	1.74	1.64	1.44	1.7	1.17	-	-
Pasankalla	1.46	1.3	0.94	0.91	1.36	1.27	1.02	1.09	1.08	Leu	Leu, Lys	1.95	1.39	1.05	1.16	1.73	1.74	1.37	1.55	1.19	-	-
PI-478408	1.48	1.26	0.87	1.02	1.31	1.3	1	1.39	1.01	Leu	Leu, Thr	1.98	1.35	0.97	1.29	1.67	1.77	1.35	1.97	1.11	Leu	Leu
PI-478414	1.3	1.16	0.88	0.87	1.26	1.15	0.94	0.92	1	Leu	Leu, Lys, Thr, Trp, Val	1.73	1.23	0.99	1.1	1.6	1.57	1.27	1.3	1.1	Leu	Leu
PI-478418	1.44	1.29	0.96	0.99	1.1	1.25	1.09	1.11	1.1	Leu	Leu, Lys	1.92	1.38	1.08	1.25	1.4	1.71	1.47	1.58	1.21	-	-
PI-510532	1.49	1.25	0.87	0.95	1.23	1.25	1	1.17	0.99	Leu	Leu, Lys, Thr, Val	1.98	1.33	0.97	1.2	1.57	1.71	1.35	1.65	1.09	Leu	Leu
PI-510533	1.47	1.24	0.86	0.97	1.25	1.25	1	1.22	1	Leu	Leu, Lys, Val	1.96	1.33	0.96	1.23	1.59	1.71	1.35	1.73	1.1	Leu	Leu
PI-510537	1.44	1.27	0.94	0.93	1.27	1.22	1	1.01	1.07	Leu	Leu, Lys	1.92	1.35	1.05	1.18	1.61	1.67	1.35	1.42	1.18	-	-
PI-510540	1.35	1.15	0.83	0.97	1.27	1.18	0.95	1.2	0.95	Leu	Leu, Lys, Thr, Val	1.8	1.22	0.93	1.23	1.61	1.62	1.28	1.7	1.05	Leu	Leu
PI-510543	1.32	1.17	0.92	0.92	1.33	1.21	0.99	1.11	1.05	Leu	Leu, Lys, Thr	1.76	1.25	1.03	1.16	1.69	1.66	1.33	1.57	1.16	-	-
PI-510545	1.36	1.21	0.91	0.92	1.35	1.26	0.99	1.15	1.04	Leu	Leu, Lys, Thr	1.81	1.29	1.01	1.17	1.71	1.73	1.34	1.63	1.15	-	-
PI-510546	1.36	1.21	0.88	0.95	1.31	1.24	1.01	1.15	1.02	Leu	Leu, Lys	1.82	1.29	0.98	1.21	1.66	1.69	1.36	1.62	1.12	Leu	Leu
PI-510549	1.36	1.2	0.93	0.89	1.18	1.21	1	1	1.05	Leu	Leu, Lys, Thr	1.81	1.28	1.04	1.13	1.5	1.66	1.34	1.42	1.15	-	-
PI-510551	1.32	1.19	0.9	0.9	1.29	1.24	0.96	1.11	1.03	Leu	Leu, Lys, Thr	1.76	1.27	1.01	1.14	1.65	1.7	1.29	1.57	1.14	-	-
PI-584524	1.36	1.22	0.91	0.99	1.35	1.23	1.05	1.2	1.05	Leu	Leu, Lys	1.81	1.3	1.02	1.26	1.72	1.68	1.42	1.7	1.16	-	-
PI-587173	1.39	1.22	0.87	0.99	1.29	1.24	0.98	1.23	1	Leu	Leu, Lys, Thr	1.86	1.3	0.97	1.26	1.64	1.69	1.33	1.74	1.11	Leu	Leu
PI-596498	1.33	1.23	0.93	0.92	1.36	1.28	1.01	1.16	1.07	Leu	Leu, Lys	1.78	1.31	1.04	1.16	1.73	1.75	1.37	1.64	1.18	-	-
PI-614880	1.41	1.27	0.96	0.95	1.31	1.23	1.04	1.08	1.1	Leu	Leu, Lys	1.87	1.36	1.08	1.2	1.67	1.69	1.41	1.53	1.21	-	-
PI-614881	1.39	1.23	0.89	0.99	1.25	1.23	1.01	1.2	1.02	Leu	Leu, Lys	1.85	1.31	0.99	1.25	1.59	1.68	1.36	1.7	1.13	Leu	Leu
PI-614882	1.38	1.23	0.89	0.99	1.29	1.22	1.03	1.16	1.04	Leu	Leu, Lys	1.84	1.31	1	1.25	1.64	1.67	1.39	1.65	1.14	-	-
PI-614883	1.41	1.25	0.9	0.92	1.27	1.24	1.02	1.07	1.03	Leu	Leu, Lys	1.88	1.34	1.01	1.16	1.62	1.7	1.38	1.52	1.13	-	-
PI-614884	1.38	1.21	0.9	0.95	1.32	1.25	0.97	1.16	1.02	Leu	Leu, Lys, Thr	1.85	1.29	1	1.2	1.68	1.71	1.31	1.65	1.13	-	-
PI-614885	1.32	1.21	0.91	1.06	1.36	1.22	1.08	1.24	1.04	Leu	Leu	1.76	1.29	1.01	1.34	1.73	1.67	1.45	1.75	1.15	-	-
PI-614887	1.37	1.24	0.91	1	1.34	1.23	1.06	1.17	1.06	Leu	Leu, Lys	1.82	1.32	1.02	1.27	1.71	1.69	1.42	1.66	1.16	-	-
PI-614888	1.41	1.25	0.92	0.94	1.28	1.25	1.04	1.16	1.05	Leu	Leu, Lys	1.88	1.33	1.03	1.19	1.63	1.7	1.4	1.64	1.16	-	-
PI-614889	1.33	1.2	0.94	1.05	1.31	1.21	1.1	1.21	1.08	Leu	Leu	1.78	1.28	1.05	1.33	1.67	1.66	1.48	1.71	1.19	-	-
PI-614914	1.37	1.17	0.87	0.98	1.29	1.21	0.95	1.22	0.98	Leu	Leu, Lys, Thr, Val	1.83	1.25	0.97	1.24	1.64	1.66	1.28	1.73	1.08	Leu	Leu
PI-614915	1.36	1.21	0.89	1	1.32	1.24	0.99	1.2	1.02	Leu	Leu, Lys, Thr	1.81	1.3	1	1.27	1.68	1.69	1.33	1.7	1.13	-	-
PI-614919	1.34	1.21	0.9	1	1.35	1.24	1.01	1.2	1.03	Leu	Leu	1.78	1.29	1	1.27	1.72	1.69	1.37	1.7	1.14	-	-
PI-614920	1.36	1.24	0.91	1.03	1.36	1.27	0.99	1.2	1.04	Leu	Leu, Thr	1.81	1.32	1.02	1.3	1.73	1.73	1.33	1.7	1.15	-	-
PI-614927	1.34	1.22	0.89	1.04	1.3	1.2	1.05	1.19	1.02	Leu	Leu	1.79	1.3	0.99	1.31	1.66	1.65	1.42	1.68	1.13	Leu	Leu
PI-614929	1.34	1.21	0.9	0.93	1.34	1.24	0.96	1.17	1.03	Leu	Leu, Lys, Thr	1.78	1.29	1	1.18	1.7	1.69	1.29	1.66	1.13	-	-
PI-614934	1.42	1.23	0.87	1.03	1.29	1.26	0.99	1.25	1.01	Leu	Leu, Thr	1.89	1.31	0.98	1.3	1.64	1.72	1.34	1.77	1.11	Leu	Leu
PI-634917	1.37	1.25	0.93	1.02	1.37	1.26	1.06	1.22	1.07	Leu	Leu	1.82	1.33	1.04	1.29	1.75	1.72	1.43	1.73	1.18	-	-
PI-634918	1.36	1.21	0.91	1	1.3	1.21	1.06	1.2	1.06	Leu	Leu	1.81	1.29	1.02	1.27	1.65	1.65	1.43	1.69	1.17	-	-
PI-634919	1.36	1.23	0.91	1.03	1.31	1.21	1.07	1.22	1.04	Leu	Leu	1.81	1.31	1.02	1.31	1.67	1.66	1.44	1.72	1.15	-	-
PI-634920	1.36	1.23	0.91	0.98	1.35	1.23	1.05	1.2	1.06	Leu	Leu, Lys	1.81	1.31	1.02	1.24	1.71	1.68	1.42	1.7	1.17	-	-
PI-634921	1.33	1.21	0.9	1.01	1.34	1.21	1.06	1.17	1.03	Leu	Leu	1.77	1.29	1	1.28	1.71	1.66	1.42	1.66	1.14	-	-
PI-634923	1.33	1.21	0.91	1	1.33	1.22	1.05	1.18	1.05	Leu	Leu, Lys	1.77	1.29	1.02	1.26	1.69	1.67	1.41	1.66	1.16	-	-
PI-634924	1.42	1.26	0.9	1.04	1.29	1.26	1.05	1.26	1.04	Leu	Leu	1.89	1.34	1.01	1.32	1.64	1.72	1.41	1.78	1.15	-	-
PI-634925	1.35	1.21	0.93	0.96	1.33	1.2	1.05	1.04	1.06	Leu	Leu, Lys	1.8	1.29	1.04	1.22	1.7	1.64	1.41	1.47	1.17	-	-
PI-665272	1.34	1.17	0.87	0.9	1.32	1.21	1	1.14	0.99	Leu	Leu, Lys, Thr, Val	1.79	1.25	0.98	1.14	1.67	1.66	1.35	1.61	1.1	Leu	Leu
PI-665276	1.49	1.3	0.95	0.96	1.13	1.27	1.06	1.11	1.1	Leu	Leu, Lys	1.99	1.39	1.07	1.21	1.43	1.73	1.43	1.57	1.21	-	-
PI-665277	1.37	1.2	0.87	1.01	1.3	1.23	0.97	1.23	1	Leu	Leu, Thr, Val	1.83	1.28	0.98	1.27	1.66	1.68	1.31	1.75	1.1	Leu	Leu
PI-665283	1.35	1.2	0.89	1	1.32	1.2	1.04	1.2	1.03	Leu	Leu, Lys	1.8	1.28	0.99	1.27	1.68	1.65	1.41	1.71	1.13	Leu	Leu
PI-674266	1.41	1.21	0.88	0.95	1.23	1.21	1	1.17	1.01	Leu	Leu, Lys, Thr	1.87	1.29	0.99	1.2	1.57	1.66	1.35	1.65	1.12	Leu	Leu
PUC-mix-green	1.32	1.2	0.88	1.01	1.29	1.2	1.05	1.12	1.01	Leu	Leu	1.76	1.28	0.98	1.27	1.64	1.64	1.41	1.59	1.12	Leu	Leu
PUC-mix-red	1.36	1.23	0.91	0.98	1.32	1.23	1.03	1.13	1.05	Leu	Leu, Lys	1.81	1.32	1.01	1.24	1.68	1.68	1.39	1.6	1.15	-	-
PUNO	1.37	1.23	0.91	0.98	1.34	1.24	1.05	1.17	1.04	Leu	Leu, Lys	1.83	1.31	1.02	1.24	1.71	1.69	1.41	1.66	1.15	-	-
QQ74	1.33	1.21	0.9	1.06	1.32	1.2	1.1	1.22	1.04	Leu	Leu	1.78	1.29	1.01	1.34	1.68	1.64	1.48	1.72	1.14	-	-
QUF9P39-64	1.34	1.14	0.89	1.02	1.31	1.16	1.02	1.19	1.02	Leu	Leu	1.78	1.22	0.99	1.29	1.66	1.59	1.37	1.68	1.13	Leu	Leu
Ratuqui	1.32	1.2	0.89	0.9	1.33	1.22	0.95	1.13	1.01	Leu	Leu, Lys, Thr	1.77	1.28	0.99	1.14	1.69	1.66	1.28	1.61	1.12	Leu	Leu
Real	1.35	1.16	0.88	0.93	1.27	1.17	0.93	1.2	0.98	Leu	Leu, Lys, Thr, Val	1.8	1.24	0.98	1.17	1.62	1.6	1.26	1.69	1.08	Leu	Leu
Redhead	1.31	1.18	0.88	1.07	1.35	1.19	1.07	1.28	1.02	Leu	Leu	1.75	1.25	0.99	1.36	1.72	1.63	1.44	1.81	1.13	Leu	Leu
REDHEAD	1.34	1.2	0.9	1.04	1.34	1.2	1.05	1.23	1.03	Leu	Leu	1.78	1.28	1.01	1.31	1.71	1.64	1.41	1.75	1.13	-	-
Regalona	1.34	1.2	0.88	0.97	1.29	1.19	1.04	1.14	1.01	Leu	Leu, Lys	1.78	1.28	0.99	1.23	1.64	1.63	1.4	1.62	1.12	Leu	Leu
RU-2	1.39	1.24	0.93	1.01	1.37	1.25	1.08	1.23	1.08	Leu	Leu	1.85	1.33	1.04	1.28	1.75	1.71	1.45	1.74	1.19	-	-
RU-5	1.38	1.21	0.89	1.04	1.32	1.22	1.08	1.24	1.03	Leu	Leu	1.84	1.29	1	1.32	1.68	1.66	1.45	1.75	1.14	-	-
Salcedo-Inia	1.33	1.2	0.92	0.93	1.35	1.25	0.98	1.16	1.04	Leu	Leu, Lys, Thr	1.77	1.28	1.03	1.18	1.72	1.71	1.32	1.64	1.15	-	-
Titicaca	1.35	1.2	0.9	0.99	1.32	1.21	1.04	1.15	1.04	Leu	Leu, Lys	1.8	1.28	1	1.25	1.68	1.66	1.41	1.63	1.14	-	-
TITICACA	1.31	1.21	0.91	1.03	1.36	1.2	1.07	1.19	1.04	Leu	Leu	1.75	1.29	1.02	1.3	1.73	1.64	1.44	1.68	1.15	-	-
Vikinga	1.37	1.21	0.93	0.92	1.33	1.23	1.06	1.17	1.07	Leu	Leu, Lys	1.82	1.29	1.04	1.16	1.7	1.69	1.43	1.66	1.18	-	-
