# Supplementary material for: A comprehensive characterization of agronomic and end-use quality phenotypes across a quinoa world core collection
Source: Front Plant Sci. 2023 Feb 16;14:1101547. doi: 10.3389/fpls.2023.1101547 (PMC9978749; doi:10.3389/fpls.2023.1101547)
Supplement: Supplementary file 1 [file Presentation_1.zip › Presentation 1 updated/SM Table S2.CSV]

Supplementary Table S2. Greenhouse management information, including application of biological and chemnical controls and date of application.
Greenhouse	Date	Application
Greenhouse A	28 June, 2018	0.7 g / gal Strike Plus 50 WDG (Triadimefon) 432-1513-59807
Greenhouse A	26 July, 2018	8 gal at 3.37 mL / gal Conserve SC (Spinosad) 62719-291
Greenhouse A	6 September, 2018	10 gal at 0.95 ml / gal Rycar (Pyrifluquinazon) 71711-37-67690
Greenhouse A	6 June, 2018	Amblyseius fallacis
Greenhouse A	21 June, 2018	Amblyseius fallacis
Greenhouse A	26 October, 2018	Amblyseius fallacis
Greenhouse A	16 November, 2018	Amblyseius fallacis
Greenhouse A	30 November, 2018	Amblyseius fallacis
Greenhouse A	14 December, 2018	Neoseiulus californicas
Greenhouse B	19 July, 2018	6 ml /gal Conserve SC (Spinosad) 62719-291
Greenhouse B	30 August, 2018	56 ml / galSuffOil-X (Petroleum Oil) 48813-1-68539
Greenhouse B	23 August, 2018	Amblyseius cucumeris
