# Supplementary material for: A comprehensive characterization of agronomic and end-use quality phenotypes across a quinoa world core collection
Source: Front Plant Sci. 2023 Feb 16;14:1101547. doi: 10.3389/fpls.2023.1101547 (PMC9978749; doi:10.3389/fpls.2023.1101547)
Supplement: Supplementary file 1 [file Presentation_1.zip › Presentation 1 updated/SM Table S1.CSV]

Supplementary Table S1. Passport information for the quinoa accessions studied
AccessionName	collection	OtherName	PI	AMES	CHEN	D	BYU	Other	Supplier	Supplier.Web.Link	SupplyDate	Supplier.Notes	Country_of_Origin	Collection.Site	Site.description	COO...Site...Desc	Local	Estimated...Lat	Estimated...Long	Estimated...Alt	LATITUDE	LONGITUDE	ELEVATION	lat_com	long_comb	alt_com	Notes	Species.Notes	Distrubution.Notes
11WAQ-102.5	VT	WWA15FS5						WSU	Washington State University Quinoa Breeding Program	https://www.sustainableseedsystems.org/			USA					48.0106	122.7687		46.7298	117.1817	2352				PI 596293/PI 614886; pedigree and selection information published in https://doi.org/10.3389/fpls.2016.00608		No known restrictions
11WAQ-102.52	VT	WWA15FS52						WSU	Washington State University Quinoa Breeding Program	https://www.sustainableseedsystems.org/			USA					48.0106	122.7687		46.7298	117.1817	2352				PI 596293/PI 614886; pedigree and selection information published in https://doi.org/10.3389/fpls.2016.00608		No known restrictions
11WAQ-102.8	VT	WWA15FS8						WSU	Washington State University Quinoa Breeding Program	https://www.sustainableseedsystems.org/			USA					48.0106	122.7687		46.7298	117.1817	2352				PI 596293/PI 614886; pedigree and selection information published in https://doi.org/10.3389/fpls.2016.00608		No known restrictions
11WAQ-104.2	VT	WWA15FS2						WSU	Washington State University Quinoa Breeding Program	https://www.sustainableseedsystems.org/			USA					48.0106	122.7687		46.7298	117.1817	2352				PI 698768/PI 614886; pedigree and selection information published in https://doi.org/10.3389/fpls.2016.00608		No known restrictions
11WAQ-104.21	VT	WWA15FS21						WSU	Washington State University Quinoa Breeding Program	https://www.sustainableseedsystems.org/			USA					48.0106	122.7687		46.7298	117.1817	2352				PI 698768/PI 614886; pedigree and selection information published in https://doi.org/10.3389/fpls.2016.00608		No known restrictions
11WAQ-104.60	VT	WWA15FS60						WSU	Washington State University Quinoa Breeding Program	https://www.sustainableseedsystems.org/			USA					48.0106	122.7687		46.7298	117.1817	2352				PI 698768/PI 614886; pedigree and selection information published in https://doi.org/10.3389/fpls.2016.00608		No known restrictions
11WAQ-104.88	VT	WWA15FS88						WSU	Washington State University Quinoa Breeding Program	https://www.sustainableseedsystems.org/			USA					48.0106	122.7687		46.7298	117.1817	2352				PI 698768/PI 614886; pedigree and selection information published in https://doi.org/10.3389/fpls.2016.00608		No known restrictions
11WAQ-106.49	VT	WWA15FS49						WSU	Washington State University Quinoa Breeding Program	https://www.sustainableseedsystems.org/			USA					48.0106	122.7687		46.7298	117.1817	2352				QQ065/BLACK; pedigree and selection information published in https://doi.org/10.3389/fpls.2016.00608		No known restrictions
11WAQ-106.85	VT	WWA15FS85						WSU	Washington State University Quinoa Breeding Program	https://www.sustainableseedsystems.org/			USA					48.0106	122.7687		46.7298	117.1817	2352				QQ065/BLACK; pedigree and selection information published in https://doi.org/10.3389/fpls.2016.00608		No known restrictions
11WAQ-107.22	VT	WWA15FS22						WSU	Washington State University Quinoa Breeding Program	https://www.sustainableseedsystems.org/			USA					48.0106	122.7687		46.7298	117.1817	2352				PI 614886/BLACK; pedigree and selection information published in https://doi.org/10.3389/fpls.2016.00608		No known restrictions
11WAQ-107.3	VT	WWA15FS3						WSU	Washington State University Quinoa Breeding Program	https://www.sustainableseedsystems.org/			USA					48.0106	122.7687		46.7298	117.1817	2352				PI 614886/BLACK; pedigree and selection information published in https://doi.org/10.3389/fpls.2016.00608		No known restrictions
11WAQ-107.65	VT	WWA15FS65						WSU	Washington State University Quinoa Breeding Program	https://www.sustainableseedsystems.org/			USA					48.0106	122.7687		46.7298	117.1817	2352				PI 614886/BLACK; pedigree and selection information published in https://doi.org/10.3389/fpls.2016.00608		No known restrictions
11WAQ-107.67	VT	WWA15FS67						WSU	Washington State University Quinoa Breeding Program	https://www.sustainableseedsystems.org/			USA					48.0106	122.7687		46.7298	117.1817	2352				PI 614886/BLACK; pedigree and selection information published in https://doi.org/10.3389/fpls.2016.00608		No known restrictions
11WAQ-107.68	VT	WWA15FS68						WSU	Washington State University Quinoa Breeding Program	https://www.sustainableseedsystems.org/			USA					48.0106	122.7687		46.7298	117.1817	2352				PI 614886/BLACK; pedigree and selection information published in https://doi.org/10.3389/fpls.2016.00608		No known restrictions
11WAQ-107.7	VT	WWA15FS7						WSU	Washington State University Quinoa Breeding Program	https://www.sustainableseedsystems.org/			USA					48.0106	122.7687		46.7298	117.1817	2352				PI 614886/BLACK; pedigree and selection information published in https://doi.org/10.3389/fpls.2016.00608		No known restrictions
11WAQ-107.82	VT	WWA15FS82						WSU	Washington State University Quinoa Breeding Program	https://www.sustainableseedsystems.org/			USA					48.0106	122.7687		46.7298	117.1817	2352				PI 614886/BLACK; pedigree and selection information published in https://doi.org/10.3389/fpls.2016.00608		No known restrictions
11WAQ-107.84	VT	WWA15FS84						WSU	Washington State University Quinoa Breeding Program	https://www.sustainableseedsystems.org/			USA					48.0106	122.7687		46.7298	117.1817	2352				PI 614886/BLACK; pedigree and selection information published in https://doi.org/10.3389/fpls.2016.00608		No known restrictions
11WAQ-108.18	VT	WWA15FS18						WSU	Washington State University Quinoa Breeding Program	https://www.sustainableseedsystems.org/			USA					48.0106	122.7687		46.7298	117.1817	2352				PI 614886/BLACK; pedigree and selection information published in https://doi.org/10.3389/fpls.2016.00608		No known restrictions
11WAQ-108.34	VT	WWA15FS34						WSU	Washington State University Quinoa Breeding Program	https://www.sustainableseedsystems.org/			USA					48.0106	122.7687		46.7298	117.1817	2352				PI 614886/BLACK; pedigree and selection information published in https://doi.org/10.3389/fpls.2016.00608		No known restrictions
11WAQ-108.42	VT	WWA15FS42						WSU	Washington State University Quinoa Breeding Program	https://www.sustainableseedsystems.org/			USA					48.0106	122.7687		46.7298	117.1817	2352				PI 614886/BLACK; pedigree and selection information published in https://doi.org/10.3389/fpls.2016.00608		No known restrictions
KASLAEA	VT	PI 698768		Ames 13745							pre-2016		USA					48.0106	122.7687		46.7298	117.1817	2352				seed sourced from WSU quinoa breeding program maintenance stock		No known restrictions
PUNO	VT								Quinoa Quality	https://www.quinoaquality.com/	pre-2016		USA														Quinoa Quality, Regstrup, Denmark; seed sourced from WSU quinoa breeding program maintenance stock		No known restrictions
QQ74	VT	PI 614886	PI 614886						USDA	https://npgsweb.ars-grin.gov/gringlobal/accessiondetail.aspx?id=1128514	pre-2016	The stems have pink bases, further up they are orange with green stripes. The petioles and flowers are orange. As observed by David Brenner in a green house planting, 1996, Ames, Iowa.	Chile	Maule		Chile Maule		-35.4333	-71.6667		-35.4333	-71.6667		-35.4333	-71.6667		seed sourced from WSU quinoa breeding program maintenance stock		No known restrictions
QUF9P39-64	VT								BYU		pre-2016		USA														seed sourced from WSU quinoa breeding program maintenance stock		No known restrictions
REDHEAD	VT								Wild Garden Seed	https://www.wildgardenseed.com/	pre-2016		USA														Wild Garden Seeds, Philomath, OR, US; seed sourced from WSU quinoa breeding program maintenance stock		No known restrictions
TITICACA	VT								Quinoa Quality	https://www.quinoaquality.com/	pre-2016		USA														Quinoa Quality, Regstrup, Denmark; seed sourced from WSU quinoa breeding program maintenance stock		No known restrictions
03-21-072RM	WCC							03-21-072RM			pre-2016		Peru			Peru													No known restrictions
654	WCC
Ames-13721	WCC	23 GR		Ames-13721				23 GR	USDA	https://npgsweb.ars-grin.gov/gringlobal/accessiondetail.aspx?id=1064566	pre-2016		USA	New Mexico		USA New Mexico													No known restrictions
Ames-13722	WCC	7ALC		Ames-13722				7ALC	USDA	https://npgsweb.ars-grin.gov/gringlobal/accessiondetail.aspx?id=1064567	pre-2016		USA	New Mexico		USA New Mexico													No known restrictions
Ames-13723	WCC	37TES		Ames-13723				37TES	USDA	https://npgsweb.ars-grin.gov/gringlobal/accessiondetail.aspx?id=1064573	pre-2016		USA	New Mexico		USA New Mexico											No location provided		No known restrictions
Ames-13725	WCC	115R		Ames-13725				115R	USDA	https://npgsweb.ars-grin.gov/gringlobal/accessiondetail.aspx?id=1064581	pre-2016		USA	New Mexico		USA New Mexico													No known restrictions
Ames-13726	WCC	124R		Ames-13726				124R	USDA	https://npgsweb.ars-grin.gov/gringlobal/accessiondetail.aspx?id=1064582	pre-2016		USA	New Mexico		USA New Mexico													No known restrictions
Ames-13727	WCC	122R		Ames-13727				122R	USDA	https://npgsweb.ars-grin.gov/gringlobal/accessiondetail.aspx?id=1064588	pre-2016		USA	New Mexico		USA New Mexico													No known restrictions
Ames-13728	WCC	136R		Ames-13728				136R	USDA	https://npgsweb.ars-grin.gov/gringlobal/accessiondetail.aspx?id=1064589	pre-2016		USA	New Mexico		USA New Mexico													No known restrictions
Ames-13729	WCC	10 GR		Ames-13729				10 GR	USDA	https://npgsweb.ars-grin.gov/gringlobal/accessiondetail.aspx?id=1064594	pre-2016		USA	New Mexico		USA New Mexico													No known restrictions
Ames-13730	WCC	1ESP		Ames-13730				1ESP	USDA	https://npgsweb.ars-grin.gov/gringlobal/accessiondetail.aspx?id=1064595	pre-2016		USA	New Mexico		USA New Mexico											Performed well in Pakistan. Information from a January 2016 email.		No known restrictions
Ames-13731	WCC	31P		Ames-13731				31P	USDA	https://npgsweb.ars-grin.gov/gringlobal/accessiondetail.aspx?id=1064601	pre-2016		USA	New Mexico		USA New Mexico													No known restrictions
Ames-13732	WCC	33P		Ames-13732				33P	USDA	https://npgsweb.ars-grin.gov/gringlobal/accessiondetail.aspx?id=1064602	pre-2016		USA	New Mexico		USA New Mexico													No known restrictions
Ames-13733	WCC	168R		Ames-13733				168R	USDA	https://npgsweb.ars-grin.gov/gringlobal/accessiondetail.aspx?id=1064609	pre-2016		USA	New Mexico		USA New Mexico													No known restrictions
Ames-13734	WCC	37P		Ames-13734				37P	USDA	https://npgsweb.ars-grin.gov/gringlobal/accessiondetail.aspx?id=1064610	pre-2016		USA	New Mexico		USA New Mexico													No known restrictions
Ames-13735	WCC	141R		Ames-13735				141R	USDA	https://npgsweb.ars-grin.gov/gringlobal/accessiondetail.aspx?id=1064618	pre-2016		USA	New Mexico		USA New Mexico													No known restrictions
Ames-13737	WCC	161R		Ames-13737				161R	USDA	https://npgsweb.ars-grin.gov/gringlobal/accessiondetail.aspx?id=1064628	pre-2016		USA	New Mexico		USA New Mexico											Performed well in Pakistan. Information from a January 2016 email.		No known restrictions
Ames-13738	WCC	158R		Ames-13738				158R	USDA	https://npgsweb.ars-grin.gov/gringlobal/accessiondetail.aspx?id=1064629	pre-2016		USA	New Mexico		USA New Mexico													No known restrictions
Ames-13740	WCC	11P		Ames-13740				11P	USDA	https://npgsweb.ars-grin.gov/gringlobal/accessiondetail.aspx?id=1064636	pre-2016		USA	New Mexico		USA New Mexico													No known restrictions
Ames-13742	WCC	20 GR		Ames-13742				20 GR	USDA	https://npgsweb.ars-grin.gov/gringlobal/accessiondetail.aspx?id=1064646	pre-2016		USA	New Mexico		USA New Mexico													No known restrictions
Ames-13743	WCC	ISLUGA		Ames-13743				ISLUGA	USDA	https://npgsweb.ars-grin.gov/gringlobal/accessiondetail.aspx?id=1064656	pre-2016		Chile			Chile													No known restrictions
Ames-13744	WCC	409		Ames-13744				409	USDA	https://npgsweb.ars-grin.gov/gringlobal/accessiondetail.aspx?id=1064657	pre-2016		USA	New Mexico		USA New Mexico													No known restrictions
Ames-13745	WCC	KASLAEA		Ames-13745				KASLAEA	USDA	https://npgsweb.ars-grin.gov/gringlobal/accessiondetail.aspx?id=1064664	pre-2016		USA	New Mexico		USA New Mexico													No known restrictions
Ames-13748	WCC	COPACABANA		Ames-13748				COPACABANA	USDA	https://npgsweb.ars-grin.gov/gringlobal/accessiondetail.aspx?id=1064672	pre-2016		USA	New Mexico		USA New Mexico													No known restrictions
Ames-13749	WCC	32ALC		Ames-13749				32ALC	USDA	https://npgsweb.ars-grin.gov/gringlobal/accessiondetail.aspx?id=1064679	pre-2016		USA	New Mexico		USA New Mexico													No known restrictions
Ames-13750	WCC	31TES		Ames-13750				31TES	USDA	https://npgsweb.ars-grin.gov/gringlobal/accessiondetail.aspx?id=1064680	pre-2016		USA	New Mexico		USA New Mexico													No known restrictions
Ames-13751	WCC	21 GR		Ames-13751				21 GR	USDA	https://npgsweb.ars-grin.gov/gringlobal/accessiondetail.aspx?id=1064686	pre-2016		USA	New Mexico		USA New Mexico													No known restrictions
Ames-13753	WCC	16 GR		Ames-13753				16 GR	USDA	https://npgsweb.ars-grin.gov/gringlobal/accessiondetail.aspx?id=1064692	pre-2016		USA	New Mexico		USA New Mexico													No known restrictions
Ames-13754	WCC	107R		Ames-13754				107R	USDA	https://npgsweb.ars-grin.gov/gringlobal/accessiondetail.aspx?id=1064693	pre-2016		USA	New Mexico		USA New Mexico													No known restrictions
Ames-13755	WCC	114R		Ames-13755				114R	USDA	https://npgsweb.ars-grin.gov/gringlobal/accessiondetail.aspx?id=1064698	pre-2016		USA	New Mexico		USA New Mexico													No known restrictions
Ames-13757	WCC	105R		Ames-13757				105R	USDA	https://npgsweb.ars-grin.gov/gringlobal/accessiondetail.aspx?id=1064703	pre-2016		USA	New Mexico		USA New Mexico													No known restrictions
Ames-13758	WCC	29TES		Ames-13758				29TES	USDA	https://npgsweb.ars-grin.gov/gringlobal/accessiondetail.aspx?id=1064704	pre-2016		USA	New Mexico		USA New Mexico													No known restrictions
Ames-13760	WCC	22 GR		Ames-13760				22 GR	USDA	https://npgsweb.ars-grin.gov/gringlobal/accessiondetail.aspx?id=1064711	pre-2016		USA	New Mexico		USA New Mexico													No known restrictions
Ames-13761	WCC	177R		Ames-13761				177R	USDA	https://npgsweb.ars-grin.gov/gringlobal/accessiondetail.aspx?id=1064717	pre-2016		USA	New Mexico		USA New Mexico													No known restrictions
Baer-II	WCC							Baer-II			pre-2016	11 released varieties																	No known restrictions
BO-03	WCC							BO-03			pre-2016	26 CHILEAN COASTAL LINES	Chile		Coastal	Chile													No known restrictions
BO-11	WCC							BO-11			pre-2016	26 CHILEAN COASTAL LINES	Chile		Coastal	Chile													No known restrictions
BO-13	WCC							BO-13			pre-2016	26 CHILEAN COASTAL LINES	Chile		Coastal	Chile													No known restrictions
BO-16	WCC							BO-16			pre-2016	26 CHILEAN COASTAL LINES	Chile		Coastal	Chile													No known restrictions
BO-17	WCC							BO-17			pre-2016	26 CHILEAN COASTAL LINES	Chile		Coastal	Chile													No known restrictions
BO-29	WCC							BO-29			pre-2016	26 CHILEAN COASTAL LINES	Chile		Coastal	Chile													No known restrictions
BO-30	WCC							BO-30			pre-2016	26 CHILEAN COASTAL LINES	Chile		Coastal	Chile													No known restrictions
BO-31	WCC							BO-31			pre-2016	26 CHILEAN COASTAL LINES	Chile		Coastal	Chile													No known restrictions
BO-32	WCC							BO-32			pre-2016	26 CHILEAN COASTAL LINES	Chile		Coastal	Chile													No known restrictions
BO-40	WCC							BO-40			pre-2016	26 CHILEAN COASTAL LINES	Chile		Coastal	Chile													No known restrictions
BO-42	WCC							BO-42			pre-2016	26 CHILEAN COASTAL LINES	Chile		Coastal	Chile													No known restrictions
BO-46-2	WCC							BO-46-2			pre-2016	26 CHILEAN COASTAL LINES	Chile		Coastal	Chile													No known restrictions
BO-51	WCC							BO-51			pre-2016	26 CHILEAN COASTAL LINES	Chile		Coastal	Chile													No known restrictions
BO-52	WCC							BO-52			pre-2016	26 CHILEAN COASTAL LINES	Chile		Coastal	Chile													No known restrictions
BO-55	WCC							BO-55			pre-2016	26 CHILEAN COASTAL LINES	Chile		Coastal	Chile													No known restrictions
BO-58	WCC							BO-58			pre-2016	26 CHILEAN COASTAL LINES	Chile		Coastal	Chile													No known restrictions
BO-60	WCC							BO-60			pre-2016	26 CHILEAN COASTAL LINES	Chile		Coastal	Chile													No known restrictions
BO-63	WCC							BO-63			pre-2016	26 CHILEAN COASTAL LINES	Chile		Coastal	Chile													No known restrictions
Bouchane-1	WCC							Bouchane-1
Bouchane-2	WCC							Bouchane-2
Bouchane-3	WCC							Bouchane-3
Bouchane-4	WCC							Bouchane-4
Brightest-Brilliant-Rainbow	WCC							Brightest Brilliant Rainbow	Wild Garden Seed	https://www.wildgardenseed.com/	pre-2016	11 released varieties																	No known restrictions
CHEN-109	WCC	D-14006			CHEN-109	D-14006			IPK	https://gbis.ipk-gatersleben.de/gbis2i/faces/pages/detail.jsf?akzessionId=263657	pre-2016		Peru			Peru												From IPK database	No known restrictions
CHEN-110	WCC	D-14007			CHEN-110	D-14007			IPK	https://gbis.ipk-gatersleben.de/gbis2i/faces/pages/detail.jsf?akzessionId=263658	pre-2016		Peru			Peru												From IPK database	No known restrictions
CHEN-112	WCC	D-11899			CHEN-112	D-11899			IPK	https://gbis.ipk-gatersleben.de/gbis2i/faces/pages/detail.jsf?akzessionId=261071	pre-2016		Peru			Peru												From IPK database	No known restrictions
CHEN-126	WCC	D-9339			CHEN-126	D-9339			IPK	https://gbis.ipk-gatersleben.de/gbis2i/faces/pages/detail.jsf?akzessionId=246879	pre-2016		Bolivia	Sica Sica (La Paz)		Bolivia Sica Sica (La Paz)	Bolivia Sica Sica (La Paz)	-17.3331619	-67.7448514	3930.613	-17.3331619	-67.7448514	3930.613	-17.3331619	-67.7448514	3930.613	Not listed in Database - Inferred from Collection site & Google Maps	From IPK database	No known restrictions
CHEN-128	WCC	D-9320			CHEN-128	D-9320			IPK	https://gbis.ipk-gatersleben.de/gbis2i/faces/pages/detail.jsf?akzessionId=237303	pre-2016		Bolivia	Tarabuco (Sucre)		Bolivia Tarabuco (Sucre)	Bolivia Tarabuco (Sucre)	-19.0397687	-65.2577589	2805.142	-19.0397687	-65.2577589	2805.142	-19.0397687	-65.2577589	2805.142	Not listed in Database - Inferred from Collection site & Google Maps	From IPK database	No known restrictions
CHEN-140	WCC	D-9368			CHEN-140	D-9368			IPK	https://gbis.ipk-gatersleben.de/gbis2i/faces/pages/detail.jsf?akzessionId=246873	pre-2016		Bolivia	Yamparais (Tarija)		Bolivia Yamparais (Tarija)	Bolivia Yamparais (Tarija)											From IPK database	No known restrictions
CHEN-141	WCC	D-9369			CHEN-141	D-9369			IPK	https://gbis.ipk-gatersleben.de/gbis2i/faces/pages/detail.jsf?akzessionId=251407	pre-2016		Bolivia	Panduro (La Paz)		Bolivia Panduro (La Paz)	Bolivia Panduro (La Paz)	-17.4966707	-67.453924	3915.204	-17.4966707	-67.453924	3915.204	-17.4966707	-67.453924	3915.204	Not listed in Database - Inferred from Collection site & Google Maps	From IPK database	No known restrictions
CHEN-142	WCC
CHEN-144	WCC	D-9372			CHEN-144	D-9372			IPK	https://gbis.ipk-gatersleben.de/gbis2i/faces/pages/detail.jsf?akzessionId=233972	pre-2016		Bolivia	Liquipalca (La Paz)		Bolivia Liquipalca (La Paz)	Bolivia Liquipalca (La Paz)											From IPK database	No known restrictions
CHEN-147	WCC	D-9378			CHEN-147	D-9378			IPK	http://gbis.ipk-gatersleben.de/gbis_i/detail.jsf?akzessionId=223519			Bolivia	Alto La Paz (La Paz)				-16.5486709	-68.2855624	3907.014	-16.5486709	-68.2855624	3907.014	-16.5486709	-68.2855624	3907.014	Not listed in Database - Inferred from Collection site & Google Maps
CHEN-151	WCC	D-9382			CHEN-151	D-9382			IPK	https://gbis.ipk-gatersleben.de/gbis2i/faces/pages/detail.jsf?akzessionId=260211	pre-2016		Bolivia	Alto La Paz (La Paz)		Bolivia Alto La Paz (La Paz)	Bolivia Alto La Paz (La Paz)	-16.5486709	-68.2855624	3907.014	-16.5486709	-68.2855624	3907.014	-16.5486709	-68.2855624	3907.014	Not listed in Database - Inferred from Collection site & Google Maps	From IPK database	No known restrictions
CHEN-155	WCC	D-9388			CHEN-155	D-9388			IPK	https://gbis.ipk-gatersleben.de/gbis2i/faces/pages/detail.jsf?akzessionId=233965	pre-2016		Bolivia	Alto La Paz (La Paz)		Bolivia Alto La Paz (La Paz)	Bolivia Alto La Paz (La Paz)	-16.5486709	-68.2855624	3907.014	-16.5486709	-68.2855624	3907.014	-16.5486709	-68.2855624	3907.014	Not listed in Database - Inferred from Collection site & Google Maps	From IPK database	No known restrictions
CHEN-159	WCC	D-9376			CHEN-159	D-9376			IPK	https://gbis.ipk-gatersleben.de/gbis2i/faces/pages/detail.jsf?akzessionId=246895	pre-2016		Bolivia	Condoriri (Potosi)		Bolivia Condoriri (Potosi)	Bolivia Condoriri (Potosi)	-16.1831615	-68.1383237	3544.207	-16.1831615	-68.1383237	3544.207	-16.1831615	-68.1383237	3544.207	Not listed in Database - Inferred from Collection site & Google Maps	From IPK database	No known restrictions
CHEN-160	WCC
CHEN-161	WCC	D-9387			CHEN-161	D-9387			IPK	https://gbis.ipk-gatersleben.de/gbis2i/faces/pages/detail.jsf?akzessionId=261047	pre-2016		Bolivia	Alto La Paz (La Paz)		Bolivia Alto La Paz (La Paz)	Bolivia Alto La Paz (La Paz)	-16.5486709	-68.2855624	3907.014	-16.5486709	-68.2855624	3907.014	-16.5486709	-68.2855624	3907.014	Not listed in Database - Inferred from Collection site & Google Maps	From IPK database	No known restrictions
CHEN-162	WCC	D-9340			CHEN-162	D-9340			IPK	https://gbis.ipk-gatersleben.de/gbis2i/faces/pages/detail.jsf?akzessionId=251394	pre-2016		Bolivia	Tarabuco (Sucre)		Bolivia Tarabuco (Sucre)	Bolivia Tarabuco (Sucre)	-19.0397687	-65.2577589	2805.142	-19.0397687	-65.2577589	2805.142	-19.0397687	-65.2577589	2805.142	Not listed in Database - Inferred from Collection site & Google Maps	From IPK database	No known restrictions
CHEN-174	WCC	D-9353			CHEN-174	D-9353			IPK	https://gbis.ipk-gatersleben.de/gbis2i/faces/pages/detail.jsf?akzessionId=259066	pre-2016		Bolivia	Teraqui (La Paz)		Bolivia Teraqui (La Paz)	Bolivia Teraqui (La Paz)											From IPK database	No known restrictions
CHEN-182	WCC	D-9392			CHEN-182	D-9392			IPK	https://gbis.ipk-gatersleben.de/gbis2i/faces/pages/detail.jsf?akzessionId=233964	pre-2016		Peru			Peru												From IPK database	No known restrictions
CHEN-192	WCC				CHEN-192
CHEN-197	WCC	D-9408			CHEN-197	D-9408			IPK	https://gbis.ipk-gatersleben.de/gbis2i/faces/pages/detail.jsf?akzessionId=253369	pre-2016		Bolivia	La Paz (Casa Vente)		Bolivia La Paz (Casa Vente)	Bolivia La Paz (Casa Vente)											From IPK database	No known restrictions
CHEN-199	WCC	D-9410			CHEN-199	D-9410			IPK	https://gbis.ipk-gatersleben.de/gbis2i/faces/pages/detail.jsf?akzessionId=260217	pre-2016		Bolivia	Condoriri (Potosi)		Bolivia Condoriri (Potosi)	Bolivia Condoriri (Potosi)	-16.1831615	-68.1383237	3544.207	-16.1831615	-68.1383237	3544.207	-16.1831615	-68.1383237	3544.207	Not listed in Database - Inferred from Collection site & Google Maps	From IPK database	No known restrictions
CHEN-205	WCC	D-9416			CHEN-205	D-9416			IPK	https://gbis.ipk-gatersleben.de/gbis2i/faces/pages/detail.jsf?akzessionId=233952	pre-2016		Peru			Peru												From IPK database	No known restrictions
CHEN-212	WCC	D-9426			CHEN-212	D-9426			IPK	https://gbis.ipk-gatersleben.de/gbis2i/faces/pages/detail.jsf?akzessionId=253352	pre-2016		Peru	Canchis (Marg qchabamba)		Peru Canchis (Marg qchabamba)	PeruCanchis (Marg qchabamba)											From IPK database	No known restrictions
CHEN-218	WCC	D-9434			CHEN-218	D-9434			IPK	https://gbis.ipk-gatersleben.de/gbis2i/faces/pages/detail.jsf?akzessionId=248271	pre-2016		Peru	Canchis (Chiotuyac)		Peru Canchis (Chiotuyac)	PeruCanchis (Chiotuyac)											From IPK database	No known restrictions
CHEN-219	WCC	D-9437			CHEN-219	D-9437			IPK	https://gbis.ipk-gatersleben.de/gbis2i/faces/pages/detail.jsf?akzessionId=223520	pre-2016		Bolivia	Condoriri (Potosi)		Bolivia Condoriri (Potosi)	Bolivia Condoriri (Potosi)	-16.1831615	-68.1383237	3544.207	-16.1831615	-68.1383237	3544.207	-16.1831615	-68.1383237	3544.207	Not listed in Database - Inferred from Collection site & Google Maps	From IPK database	No known restrictions
CHEN-220	WCC	D-9439			CHEN-220	D-9439			IPK	https://gbis.ipk-gatersleben.de/gbis2i/faces/pages/detail.jsf?akzessionId=242604	pre-2016		Bolivia	Corocoro (Potosi)		Bolivia Corocoro (Potosi)	Bolivia Corocoro (Potosi)	-19.5873425	-65.7773258	3777.854	-19.5873425	-19.5870169	3777.854	-19.5873425	-19.5870169	3777.854	Not listed in Database - Inferred from Collection site & Google Maps	From IPK database	No known restrictions
CHEN-221	WCC
CHEN-222	WCC	D-9441			CHEN-222	D-9441			IPK	https://gbis.ipk-gatersleben.de/gbis2i/faces/pages/detail.jsf?akzessionId=237305	pre-2016		Bolivia	Alto La Paz (La Paz)		Bolivia Alto La Paz (La Paz)	Bolivia Alto La Paz (La Paz)	-16.5486709	-68.2855624	3907.014	-16.5486709	-68.2855624	3907.014	-16.5486709	-68.2855624	3907.014	Not listed in Database - Inferred from Collection site & Google Maps	From IPK database	No known restrictions
CHEN-224	WCC	D-9443			CHEN-224	D-9443			IPK	https://gbis.ipk-gatersleben.de/gbis2i/faces/pages/detail.jsf?akzessionId=239147	pre-2016		Peru	Canchis (Marg qchabamba)		Peru Canchis (Marg qchabamba)	PeruCanchis (Marg qchabamba)											From IPK database	No known restrictions
CHEN-225	WCC	D-9444			CHEN-225	D-9444			IPK	https://gbis.ipk-gatersleben.de/gbis2i/faces/pages/detail.jsf?akzessionId=223549	pre-2016		Peru	Canchis (Runiraz)		Peru Canchis (Runiraz)	PeruCanchis (Runiraz)											From IPK database	No known restrictions
CHEN-226	WCC	D-9445			CHEN-226	D-9445			IPK	https://gbis.ipk-gatersleben.de/gbis2i/faces/pages/detail.jsf?akzessionId=229079	pre-2016		Bolivia	Sucre - Tarija - La Paz		Bolivia Sucre - Tarija - La Paz	Bolivia Sucre - Tarija - La Paz	-21.5322636	-64.7355376	1874.747	-21.5322636	-64.7355376	1874.747	-21.5322636	-64.7355376	1874.747	Not listed in Database - Inferred from Collection site & Google Maps	From IPK database	No known restrictions
CHEN-256	WCC	D-9503			CHEN-256	D-9503			IPK	https://gbis.ipk-gatersleben.de/gbis2i/faces/pages/detail.jsf?akzessionId=233925	pre-2016		Peru	Lampa Grande (Pomata)		Peru Lampa Grande (Pomata)	PeruLampa Grande (Pomata)	-16.445345	-69.4315425	3895.747	-16.445345	-69.4315425	3895.747	-16.445345	-69.4315425	3895.747	Not listed in Database - Inferred from Collection site & Google Maps	From IPK database	No known restrictions
CHEN-291	WCC	D-9779			CHEN-291	D-9779			IPK	https://gbis.ipk-gatersleben.de/gbis2i/faces/pages/detail.jsf?akzessionId=259346	pre-2016		Peru	Acomayo (Yanapampa)		Peru Acomayo (Yanapampa)	PeruAcomayo (Yanapampa)	-13.3836088	-75.8883331	560.335	-13.3836088	-75.8883331	560.335	-13.3836088	-75.8883331	560.335	Not listed in Database - Inferred from Collection site & Google Maps	From IPK database	No known restrictions
CHEN-297	WCC	D-9786			CHEN-297	D-9786			IPK	https://gbis.ipk-gatersleben.de/gbis2i/faces/pages/detail.jsf?akzessionId=229080	pre-2016		Peru	Ayacucho (Ayacucho)		Peru Ayacucho (Ayacucho)	PeruAyacucho (Ayacucho)	-13.1607012	-74.2469539	3168.002	-13.1607012	-13.1583628	3168.002	-13.1607012	-13.1583628	3168.002	Not listed in Database - Inferred from Collection site & Google Maps	From IPK database	No known restrictions
CHEN-298	WCC	D-9787			CHEN-298	D-9787			IPK	https://gbis.ipk-gatersleben.de/gbis2i/faces/pages/detail.jsf?akzessionId=253356	pre-2016		Peru	Acomayo (Santo Domingo)		Peru Acomayo (Santo Domingo)	PeruAcomayo (Santo Domingo)	-14.0863455	-71.507672	3767.899	-14.0863455	-71.507672	3767.899	-14.0863455	-71.507672	3767.899	Not listed in Database - Inferred from Collection site & Google Maps	From IPK database	No known restrictions
CHEN-299	WCC	D-9788			CHEN-299	D-9788			IPK	https://gbis.ipk-gatersleben.de/gbis2i/faces/pages/detail.jsf?akzessionId=228275	pre-2016		Peru			Peru												From IPK database	No known restrictions
CHEN-302	WCC	D-9791			CHEN-302	D-9791			IPK	https://gbis.ipk-gatersleben.de/gbis2i/faces/pages/detail.jsf?akzessionId=259380	pre-2016		Peru	Carias (Cusco)		Peru Carias (Cusco)	PeruCarias (Cusco)											From IPK database	No known restrictions
CHEN-319	WCC	D-9814			CHEN-319	D-9814			IPK	https://gbis.ipk-gatersleben.de/gbis2i/faces/pages/detail.jsf?akzessionId=233979	pre-2016		Peru	Callejon de Huaylas		Peru Callejon de Huaylas	PeruCallejon de Huaylas	-9.3211087	-77.8062496	4396.211	-9.3211087	-9.345236	4396.211	-9.3211087	-9.345236	4396.211	Not listed in Database - Inferred from Collection site & Google Maps	From IPK database	No known restrictions
CHEN-322	WCC	D-9817			CHEN-322	D-9817			IPK	https://gbis.ipk-gatersleben.de/gbis2i/faces/pages/detail.jsf?akzessionId=259058	pre-2016		Peru			Peru												From IPK database	No known restrictions
CHEN-33	WCC				CHEN-33				IPK	https://gbis.ipk-gatersleben.de/gbis2i/faces/pages/detail.jsf?akzessionId=49319	pre-2016																	From IPK database	No known restrictions
CHEN-330	WCC	D-9821			CHEN-330	D-9821			IPK	https://gbis.ipk-gatersleben.de/gbis2i/faces/pages/detail.jsf?akzessionId=261060	pre-2016		Peru	Acomayo (Pomacanchis)		Peru Acomayo (Pomacanchis)	PeruAcomayo (Pomacanchis)	-14.0371417	-71.5814972	3727.547	-14.0371417	-71.5814972	3727.547	-14.0371417	-71.5814972	3727.547	Not listed in Database - Inferred from Collection site & Google Maps	From IPK database	No known restrictions
CHEN-333	WCC	D-9824			CHEN-333	D-9824			IPK	https://gbis.ipk-gatersleben.de/gbis2i/faces/pages/detail.jsf?akzessionId=249892	pre-2016		Peru			Peru												From IPK database	No known restrictions
CHEN-339	WCC	D-9830			CHEN-339	D-9830			IPK	https://gbis.ipk-gatersleben.de/gbis2i/faces/pages/detail.jsf?akzessionId=251401	pre-2016		Peru			Peru												From IPK database	No known restrictions
CHEN-342	WCC	D-9833			CHEN-342	D-9833			IPK	https://gbis.ipk-gatersleben.de/gbis2i/faces/pages/detail.jsf?akzessionId=249932	pre-2016		Peru	Checacupe (Alcobamba)		Peru Checacupe (Alcobamba)	PeruChecacupe (Alcobamba)	-14.0252845	-71.4566801	3427.412	-14.0252845	-14.0246642	3427.412	-14.0252845	-14.0246642	3427.412	Not listed in Database - Inferred from Collection site & Google Maps	From IPK database	No known restrictions
CHEN-344	WCC	D-9835			CHEN-344	D-9835			IPK	https://gbis.ipk-gatersleben.de/gbis2i/faces/pages/detail.jsf?akzessionId=259046	pre-2016		Peru			Peru												From IPK database	No known restrictions
CHEN-349	WCC	D-9840			CHEN-349	D-9840			IPK	https://gbis.ipk-gatersleben.de/gbis2i/faces/pages/detail.jsf?akzessionId=233940	pre-2016		Peru			Peru												From IPK database	No known restrictions
CHEN-350	WCC	D-9841			CHEN-350	D-9841			IPK	https://gbis.ipk-gatersleben.de/gbis2i/faces/pages/detail.jsf?akzessionId=237313	pre-2016		Peru			Peru												From IPK database	No known restrictions
CHEN-354	WCC	D-9845			CHEN-354	D-9845			IPK	https://gbis.ipk-gatersleben.de/gbis2i/faces/pages/detail.jsf?akzessionId=234398	pre-2016		Peru	Checacupe (Chuquibambilla)		Peru Checacupe (Chuquibambilla)	PeruChecacupe (Chuquibambilla)	-14.0252845	-71.4566801	3427.412	-14.0252845	-14.0246642	3427.412	-14.0252845	-14.0246642	3427.412	Not listed in Database - Inferred from Collection site & Google Maps	From IPK database	No known restrictions
CHEN-358	WCC	D-9849			CHEN-358	D-9849			IPK	https://gbis.ipk-gatersleben.de/gbis2i/faces/pages/detail.jsf?akzessionId=234397	pre-2016		Peru	Acomayo (Marcacongo)		Peru Acomayo (Marcacongo)	PeruAcomayo (Marcacongo)	-13.977632	-71.5662974	3727.845	-13.977632	-71.5662974	3727.845	-13.977632	-71.5662974	3727.845	Not listed in Database - Inferred from Collection site & Google Maps	From IPK database	No known restrictions
CHEN-361	WCC	D-9852			CHEN-361	D-9852			IPK	https://gbis.ipk-gatersleben.de/gbis2i/faces/pages/detail.jsf?akzessionId=259055	pre-2016		Peru			Peru												From IPK database	No known restrictions
CHEN-376	WCC	D-9867			CHEN-376	D-9867			IPK	https://gbis.ipk-gatersleben.de/gbis2i/faces/pages/detail.jsf?akzessionId=229072	pre-2016		Peru	Callejon de Huaylas		Peru Callejon de Huaylas	PeruCallejon de Huaylas	-9.3211087	-77.8062496	4396.211	-9.3211087	-9.345236	4396.211	-9.3211087	-9.345236	4396.211	Not listed in Database - Inferred from Collection site & Google Maps	From IPK database	No known restrictions
CHEN-382	WCC	D-9870			CHEN-382	D-9870			IPK	https://gbis.ipk-gatersleben.de/gbis2i/faces/pages/detail.jsf?akzessionId=249931	pre-2016		Peru	Checacupe (Alcobamba)		Peru Checacupe (Alcobamba)	PeruChecacupe (Alcobamba)	-14.0252845	-71.4566801	3427.412	-14.0252845	-14.0246642	3427.412	-14.0252845	-14.0246642	3427.412	Not listed in Database - Inferred from Collection site & Google Maps	From IPK database	No known restrictions
CHEN-383	WCC	D-9871			CHEN-383	D-9871			IPK	https://gbis.ipk-gatersleben.de/gbis2i/faces/pages/detail.jsf?akzessionId=251381	pre-2016		Peru	Callejon de Huaylas		Peru Callejon de Huaylas	PeruCallejon de Huaylas	-9.3211087	-77.8062496	4396.211	-9.3211087	-9.345236	4396.211	-9.3211087	-9.345236	4396.211	Not listed in Database - Inferred from Collection site & Google Maps	From IPK database	No known restrictions
CHEN-384	WCC	D-9872			CHEN-384	D-9872			IPK	https://gbis.ipk-gatersleben.de/gbis2i/faces/pages/detail.jsf?akzessionId=237331	pre-2016		Peru	Acomayo (Tupahuasi)		Peru Acomayo (Tupahuasi)	PeruAcomayo (Tupahuasi)											From IPK database	No known restrictions
CHEN-389	WCC	D-9877			CHEN-389	D-9877			IPK	https://gbis.ipk-gatersleben.de/gbis2i/faces/pages/detail.jsf?akzessionId=251402	pre-2016		Peru			Peru												From IPK database	No known restrictions
CHEN-390	WCC	D-9878			CHEN-390	D-9878			IPK	https://gbis.ipk-gatersleben.de/gbis2i/faces/pages/detail.jsf?akzessionId=228281	pre-2016		Peru	Acomayo (Tupahuasi)		Peru Acomayo (Tupahuasi)	PeruAcomayo (Tupahuasi)											From IPK database	No known restrictions
CHEN-391	WCC	D-9879			CHEN-391	D-9879			IPK	https://gbis.ipk-gatersleben.de/gbis2i/faces/pages/detail.jsf?akzessionId=228269	pre-2016		Peru			Peru												From IPK database	No known restrictions
CHEN-397	WCC	D-9885			CHEN-397	D-9885			IPK	https://gbis.ipk-gatersleben.de/gbis2i/faces/pages/detail.jsf?akzessionId=258979	pre-2016		Peru	Checacupe (Alcobamba)		Peru Checacupe (Alcobamba)	PeruChecacupe (Alcobamba)	-14.0252845	-71.4566801	3427.412	-14.0252845	-14.0246642	3427.412	-14.0252845	-14.0246642	3427.412	Not listed in Database - Inferred from Collection site & Google Maps	From IPK database	No known restrictions
CHEN-398	WCC
CHEN-400	WCC	D-9888			CHEN-400	D-9888			IPK	https://gbis.ipk-gatersleben.de/gbis2i/faces/pages/detail.jsf?akzessionId=242621	pre-2016		Peru	Acomayo (Marcacongo)		Peru Acomayo (Marcacongo)	PeruAcomayo (Marcacongo)	-13.977632	-71.5662974	3727.845	-13.977632	-71.5662974	3727.845	-13.977632	-71.5662974	3727.845	Not listed in Database - Inferred from Collection site & Google Maps	From IPK database	No known restrictions
CHEN-401	WCC	D-9889			CHEN-401	D-9889			IPK	https://gbis.ipk-gatersleben.de/gbis2i/faces/pages/detail.jsf?akzessionId=233968	pre-2016		Peru			Peru												From IPK database	No known restrictions
CHEN-404	WCC	D-9892			CHEN-404	D-9892			IPK	https://gbis.ipk-gatersleben.de/gbis2i/faces/pages/detail.jsf?akzessionId=242246	pre-2016		Peru			Peru												From IPK database	No known restrictions
CHEN-406	WCC	D-9894			CHEN-406	D-9894			IPK	https://gbis.ipk-gatersleben.de/gbis2i/faces/pages/detail.jsf?akzessionId=251391	pre-2016		Peru			Peru												From IPK database	No known restrictions
CHEN-411	WCC	D-9899			CHEN-411	D-9899			IPK	https://gbis.ipk-gatersleben.de/gbis2i/faces/pages/detail.jsf?akzessionId=237315	pre-2016		Peru			Peru												From IPK database	No known restrictions
CHEN-412	WCC	D-9900			CHEN-412	D-9900			IPK	https://gbis.ipk-gatersleben.de/gbis2i/faces/pages/detail.jsf?akzessionId=259771	pre-2016		Peru			Peru												From IPK database	No known restrictions
CHEN-413	WCC	D-9901			CHEN-413	D-9901			IPK	https://gbis.ipk-gatersleben.de/gbis2i/faces/pages/detail.jsf?akzessionId=248826	pre-2016		Peru	Checacupe (Alcobamba)		Peru Checacupe (Alcobamba)	PeruChecacupe (Alcobamba)	-14.0252845	-71.4566801	3427.412	-14.0252845	-14.0246642	3427.412	-14.0252845	-14.0246642	3427.412	Not listed in Database - Inferred from Collection site & Google Maps	From IPK database	No known restrictions
CHEN-415	WCC	D-9903			CHEN-415	D-9903			IPK	https://gbis.ipk-gatersleben.de/gbis2i/faces/pages/detail.jsf?akzessionId=246918	pre-2016		Peru	Acomayo (Tupahuasi)		Peru Acomayo (Tupahuasi)	PeruAcomayo (Tupahuasi)											From IPK database	No known restrictions
CHEN-416	WCC	D-9904			CHEN-416	D-9904			IPK	https://gbis.ipk-gatersleben.de/gbis2i/faces/pages/detail.jsf?akzessionId=251385	pre-2016		Peru			Peru												From IPK database	No known restrictions
CHEN-417	WCC
CHEN-420	WCC	D-9908			CHEN-420	D-9908			IPK	https://gbis.ipk-gatersleben.de/gbis2i/faces/pages/detail.jsf?akzessionId=242595	pre-2016		Peru			Peru												From IPK database	No known restrictions
CHEN-423	WCC
CHEN-424	WCC	D-9912			CHEN-424	D-9912			IPK	https://gbis.ipk-gatersleben.de/gbis2i/faces/pages/detail.jsf?akzessionId=246881	pre-2016		Peru			Peru												From IPK database	No known restrictions
CHEN-425	WCC	D-9913			CHEN-425	D-9913			IPK	https://gbis.ipk-gatersleben.de/gbis2i/faces/pages/detail.jsf?akzessionId=242261	pre-2016		Peru			Peru												From IPK database	No known restrictions
CHEN-427	WCC	D-9915			CHEN-427	D-9915			IPK	https://gbis.ipk-gatersleben.de/gbis2i/faces/pages/detail.jsf?akzessionId=249894	pre-2016		Peru			Peru												From IPK database	No known restrictions
CHEN-429	WCC	D-9917			CHEN-429	D-9917			IPK	https://gbis.ipk-gatersleben.de/gbis2i/faces/pages/detail.jsf?akzessionId=224692	pre-2016		Peru	Acomayo (Marcacongo)		Peru Acomayo (Marcacongo)	PeruAcomayo (Marcacongo)	-13.977632	-71.5662974	3727.845	-13.977632	-71.5662974	3727.845	-13.977632	-71.5662974	3727.845	Not listed in Database - Inferred from Collection site & Google Maps	From IPK database	No known restrictions
CHEN-430	WCC	D-9918			CHEN-430	D-9918			IPK	https://gbis.ipk-gatersleben.de/gbis2i/faces/pages/detail.jsf?akzessionId=228276	pre-2016		Peru			Peru												From IPK database	No known restrictions
CHEN-433	WCC	D-9920			CHEN-433	D-9920			IPK	https://gbis.ipk-gatersleben.de/gbis2i/faces/pages/detail.jsf?akzessionId=259064	pre-2016		Peru			Peru												From IPK database	No known restrictions
CHEN-437	WCC	D-9924			CHEN-437	D-9924			IPK	https://gbis.ipk-gatersleben.de/gbis2i/faces/pages/detail.jsf?akzessionId=251382	pre-2016		Peru	Callejon de Huaylas		Peru Callejon de Huaylas	PeruCallejon de Huaylas	-9.3211087	-77.8062496	4396.211	-9.3211087	-9.345236	4396.211	-9.3211087	-9.345236	4396.211	Not listed in Database - Inferred from Collection site & Google Maps	From IPK database	No known restrictions
CHEN-450	WCC	D-9937			CHEN-450	D-9937			IPK	https://gbis.ipk-gatersleben.de/gbis2i/faces/pages/detail.jsf?akzessionId=242599	pre-2016		Peru	Encanada (Cajamarca)		Peru Encanada (Cajamarca)	PeruEncanada (Cajamarca)	-7.0862604	-78.3445243	3108.852	-7.0862604	-78.3445243	3108.852	-7.0862604	-78.3445243	3108.852	Not listed in Database - Inferred from Collection site & Google Maps	From IPK database	No known restrictions
CHEN-465	WCC	D-9953			CHEN-465	D-9953			IPK	https://gbis.ipk-gatersleben.de/gbis2i/faces/pages/detail.jsf?akzessionId=251383	pre-2016		Peru			Peru												From IPK database	No known restrictions
CHEN-470	WCC	D-9958			CHEN-470	D-9958			IPK	https://gbis.ipk-gatersleben.de/gbis2i/faces/pages/detail.jsf?akzessionId=223560	pre-2016		Peru	Acomayo (Acopia)		Peru Acomayo (Acopia)	PeruAcomayo (Acopia)	-14.0640483	-71.4980117	3731.59	-14.0640483	-14.0655	3731.59	-14.0640483	-14.0655	3731.59	Not listed in Database - Inferred from Collection site & Google Maps	From IPK database	No known restrictions
CHEN-471	WCC	D-9959			CHEN-471	D-9959			IPK	http://gbis.ipk-gatersleben.de/gbis_i/detail.jsf?akzessionId=229104			Peru	Acomayo (Pomacanchis)				-14.0371417	-71.5814972	3727.547	-14.0371417	-71.5814972	3727.547	-14.0371417	-71.5814972	3727.547	Not listed in Database - Inferred from Collection site & Google Maps
CHEN-5	WCC				CHEN-5				IPK	https://gbis.ipk-gatersleben.de/gbis2i/faces/pages/detail.jsf?akzessionId=49309	pre-2016																	From IPK database	No known restrictions
CHEN-64	WCC	D-1898			CHEN-64	D-1898			IPK	https://gbis.ipk-gatersleben.de/gbis2i/faces/pages/detail.jsf?akzessionId=49341	pre-2016																	From IPK database	No known restrictions
CHEN-65	WCC	D-1747			CHEN-65	D-1747			IPK	https://gbis.ipk-gatersleben.de/gbis2i/faces/pages/detail.jsf?akzessionId=49342	pre-2016		Peru			Peru												From IPK database	No known restrictions
CHEN-66	WCC
CHEN-69	WCC	D-2192			CHEN-69	D-2192			IPK	https://gbis.ipk-gatersleben.de/gbis2i/faces/pages/detail.jsf?akzessionId=49346	pre-2016		Peru	Puno		Peru Puno	PeruPuno	-16.1042981	-70.1643321	4122.706	-16.1042981	-70.1643321	400	-16.1042981	-70.1643321	400	Elevation Supplied	From IPK database	No known restrictions
CHEN-7	WCC				CHEN-7				IPK	https://gbis.ipk-gatersleben.de/gbis2i/faces/pages/detail.jsf?akzessionId=49310	pre-2016		Switzerland	Basel		Switzerland Basel	Switzerland *Basel *	47.5545089	7.55932	278.24	47.5545089	47.5545913	278.24	47.5545089	47.5545913	278.24	Not listed in Database - Inferred from Collection site & Google Maps	From IPK database	No known restrictions
CHEN-71	WCC	D-2196			CHEN-71	D-2196			IPK	https://gbis.ipk-gatersleben.de/gbis2i/faces/pages/detail.jsf?akzessionId=49348	pre-2016		Bolivia	Bolivia		Bolivia Bolivia	Bolivia Bolivia										Only country provided	From IPK database	No known restrictions
CHEN-89	WCC	D-5078			CHEN-89	D-5078			IPK	https://gbis.ipk-gatersleben.de/gbis2i/faces/pages/detail.jsf?akzessionId=82629	pre-2016		Peru	Anden um Cajamarca		Peru Anden um Cajamarca	PeruAnden um Cajamarca											From IPK database	No known restrictions
CHEN-90	WCC	D-5079			CHEN-90	D-5079			IPK	https://gbis.ipk-gatersleben.de/gbis2i/faces/pages/detail.jsf?akzessionId=82613	pre-2016		Peru	Trujillo: Felder auf dem Gel�_nde der Universit�_t		Peru Trujillo: Felder auf dem Gel�_nde der Universit�_t	PeruTrujillo: Felder auf dem Gel�_nde der Universit�_t	-8.1167545	-79.0371648	24.945	-8.1167545	-79.0371648	24.945	-8.1167545	-79.0371648	24.945	Not listed in Database - Inferred from Collection site & Google Maps	From IPK database	No known restrictions
CHEN-91	WCC	D-5080			CHEN-91	D-5080			IPK	https://gbis.ipk-gatersleben.de/gbis2i/faces/pages/detail.jsf?akzessionId=82612	pre-2016		Peru	Trujillo: Felder auf dem Gel�_nde der Universit�_t		Peru Trujillo: Felder auf dem Gel�_nde der Universit�_t	PeruTrujillo: Felder auf dem Gel�_nde der Universit�_t	-8.1167545	-79.0371648	24.945	-8.1167545	-79.0371648	24.945	-8.1167545	-79.0371648	24.945	Not listed in Database - Inferred from Collection site & Google Maps	From IPK database	No known restrictions
Cherry-Vanilla	WCC								Wild Garden Seed	https://www.wildgardenseed.com/
Chucapaca	WCC							Chucapaca	re-sequenced line		pre-2016		Bolivia		Highland	Bolivia													Individuals wanting this seed should contact PROINPA
CICA-127	WCC							CICA-127			pre-2016		Peru			Peru													No known restrictions
D-10003	WCC	CHEN-514			CHEN-514	D-10003			IPK	https://gbis.ipk-gatersleben.de/gbis2i/faces/pages/detail.jsf?akzessionId=229090	pre-2016		Peru			Peru											Old Database entry		No known restrictions
D-10004	WCC	CHEN-515			CHEN-515	D-10004			IPK	http://gbis.ipk-gatersleben.de/gbis_i/detail.jsf?akzessionId=242645	pre-2016		Peru	Acomayo (Acopia)				-14.0640483	-71.4980117	3731.59	-14.0640483	-71.4980117	3731.59	-14.0640483	-71.4980117	3731.59	Not listed in Database - Inferred from Collection site & Google Maps
D-10005	WCC	CHEN-516			CHEN-516	D-10005			IPK	https://gbis.ipk-gatersleben.de/gbis2i/faces/pages/detail.jsf?akzessionId=229142	pre-2016		Peru	Acomayo (Sangarora Yananpa)		Peru Acomayo (Sangarora Yananpa)	PeruAcomayo (Sangarora Yananpa)										Old Database entry		No known restrictions
D-11889	WCC					D-11889			IPK	https://gbis.ipk-gatersleben.de/gbis2i/faces/pages/detail.jsf?akzessionId=225602	pre-2016		Argentina			Argentina												From IPK database	No known restrictions
D-11893	WCC					D-11893			IPK	https://gbis.ipk-gatersleben.de/gbis2i/faces/pages/detail.jsf?akzessionId=259752	pre-2016		Peru			Peru												From IPK database	No known restrictions
D-11918	WCC					D-11918			IPK	https://gbis.ipk-gatersleben.de/gbis2i/faces/pages/detail.jsf?akzessionId=239876	pre-2016		Peru	Batalla (Pomata)		Peru Batalla (Pomata)	PeruBatalla (Pomata)	-16.2690353	-69.2953416	3847.299	-16.2690353	-69.2953416	3847.299	-16.2690353	-69.2953416	3847.299	Not listed in Database - Inferred from Collection site & Google Maps	From IPK database	No known restrictions
D-11924	WCC					D-11924			IPK	https://gbis.ipk-gatersleben.de/gbis2i/faces/pages/detail.jsf?akzessionId=241936	pre-2016		Peru			Peru												From IPK database	No known restrictions
D-11927	WCC					D-11927			IPK	https://gbis.ipk-gatersleben.de/gbis2i/faces/pages/detail.jsf?akzessionId=261960	pre-2016		Peru	Paruro (Yaurisque)		Peru Paruro (Yaurisque)	PeruParuro (Yaurisque)	-13.6705725	-71.9243128	3312.706	-13.6705725	-71.9243128	3312.706	-13.6705725	-71.9243128	3312.706	Not listed in Database - Inferred from Collection site & Google Maps	From IPK database	No known restrictions
D-11935	WCC					D-11935			IPK	https://gbis.ipk-gatersleben.de/gbis2i/faces/pages/detail.jsf?akzessionId=236496	pre-2016		Peru	Canchis (Chiotuyac)		Peru Canchis (Chiotuyac)	PeruCanchis (Chiotuyac)											From IPK database	No known restrictions
D-11936	WCC
D-11943	WCC					D-11943			IPK	https://gbis.ipk-gatersleben.de/gbis2i/faces/pages/detail.jsf?akzessionId=261927	pre-2016		Peru			Peru												From IPK database	No known restrictions
D-11953	WCC					D-11953			IPK	https://gbis.ipk-gatersleben.de/gbis2i/faces/pages/detail.jsf?akzessionId=261928	pre-2016		Peru			Peru												From IPK database	No known restrictions
D-11960	WCC
D-11965	WCC					D-11965			IPK	https://gbis.ipk-gatersleben.de/gbis2i/faces/pages/detail.jsf?akzessionId=231694	pre-2016		Peru	Paruro (Huaniquete)		Peru Paruro (Huaniquete)	PeruParuro (Huaniquete)	-13.6948742	-72.0348736	3678.46	-13.6948742	-72.0348736	3678.46	-13.6948742	-72.0348736	3678.46	Not listed in Database - Inferred from Collection site & Google Maps	From IPK database	No known restrictions
D-11973	WCC					D-11973
D-11980	WCC					D-11980			IPK	https://gbis.ipk-gatersleben.de/gbis2i/faces/pages/detail.jsf?akzessionId=231693	pre-2016		Peru	Canchis (Raqchi)		Peru Canchis (Raqchi)	PeruCanchis (Raqchi)	-14.1755817	-71.371603	3479.869	-14.1755817	-71.371603	3479.869	-14.1755817	-71.371603	3479.869	Not listed in Database - Inferred from Collection site & Google Maps	From IPK database	No known restrictions
D-11985	WCC					D-11985			IPK	https://gbis.ipk-gatersleben.de/gbis2i/faces/pages/detail.jsf?akzessionId=225601	pre-2016		Peru	Quispicanchi (Cusipata)		Peru Quispicanchi (Cusipata)	PeruQuispicanchi (Cusipata)	-13.9139862	-71.5016324	3299.896	-13.9139862	-71.5016324	3299.896	-13.9139862	-71.5016324	3299.896	Not listed in Database - Inferred from Collection site & Google Maps	From IPK database	No known restrictions
D-11986	WCC					D-11986			IPK	https://gbis.ipk-gatersleben.de/gbis2i/faces/pages/detail.jsf?akzessionId=231695	pre-2016		Peru	Paruro (Huaniquete)		Peru Paruro (Huaniquete)	PeruParuro (Huaniquete)	-13.6948742	-72.0348736	3678.46	-13.6948742	-72.0348736	3678.46	-13.6948742	-72.0348736	3678.46	Not listed in Database - Inferred from Collection site & Google Maps	From IPK database	No known restrictions
D-12014	WCC
D-12020	WCC					D-12020			IPK	https://gbis.ipk-gatersleben.de/gbis2i/faces/pages/detail.jsf?akzessionId=247715	pre-2016		Peru	Checacupe (Alcobamba)		Peru Checacupe (Alcobamba)	PeruChecacupe (Alcobamba)	-14.0252845	-71.4566801	3427.412	-14.0252845	-14.0246642	3427.412	-14.0252845	-14.0246642	3427.412	Not listed in Database - Inferred from Collection site & Google Maps	From IPK database	No known restrictions
D-12021	WCC					D-12021			IPK	https://gbis.ipk-gatersleben.de/gbis2i/faces/pages/detail.jsf?akzessionId=231679	pre-2016		Peru	Yanaoca (Tungasuca)		Peru Yanaoca (Tungasuca)	PeruYanaoca (Tungasuca)											From IPK database	No known restrictions
D-12027	WCC					D-12027			IPK	https://gbis.ipk-gatersleben.de/gbis2i/faces/pages/detail.jsf?akzessionId=259356	pre-2016		Peru	Checacupe (Alcobamba)		Peru Checacupe (Alcobamba)	PeruChecacupe (Alcobamba)	-14.0252845	-71.4566801	3427.412	-14.0252845	-14.0246642	3427.412	-14.0252845	-14.0246642	3427.412	Not listed in Database - Inferred from Collection site & Google Maps	From IPK database	No known restrictions
D-12036	WCC					D-12036			IPK	https://gbis.ipk-gatersleben.de/gbis2i/faces/pages/detail.jsf?akzessionId=260024	pre-2016		Peru	Canchis (Raqchi)		Peru Canchis (Raqchi)	PeruCanchis (Raqchi)	-14.1755817	-71.371603	3479.869	-14.1755817	-71.371603	3479.869	-14.1755817	-71.371603	3479.869	Not listed in Database - Inferred from Collection site & Google Maps	From IPK database	No known restrictions
D-12037	WCC					D-12037			IPK	https://gbis.ipk-gatersleben.de/gbis2i/faces/pages/detail.jsf?akzessionId=225586	pre-2016		Bolivia	Tolapampa		Bolivia Tolapampa	Bolivia Tolapampa	-20.7683099	-66.5845098	3733.69	-20.7683099	-66.5845098	3733.69	-20.7683099	-66.5845098	3733.69	Not listed in Database - Inferred from Collection site & Google Maps	From IPK database	No known restrictions
D-12038	WCC					D-12038
D-12040	WCC					D-12040			IPK	https://gbis.ipk-gatersleben.de/gbis2i/faces/pages/detail.jsf?akzessionId=250713	pre-2016		Bolivia	Tolapampa		Bolivia Tolapampa	Bolivia Tolapampa	-20.7683099	-66.5845098	3733.69	-20.7683099	-66.5845098	3733.69	-20.7683099	-66.5845098	3733.69	Not listed in Database - Inferred from Collection site & Google Maps	From IPK database	No known restrictions
D-12060	WCC					D-12060			IPK	https://gbis.ipk-gatersleben.de/gbis2i/faces/pages/detail.jsf?akzessionId=258964	pre-2016		Peru	Quispicanchi (Urcos)		Peru Quispicanchi (Urcos)	PeruQuispicanchi (Urcos)	-13.687158	-71.6273901	3158.596	-13.687158	-71.6273901	3158.596	-13.687158	-71.6273901	3158.596	Not listed in Database - Inferred from Collection site & Google Maps	From IPK database	No known restrictions
D-12074	WCC					D-12074			IPK	https://gbis.ipk-gatersleben.de/gbis2i/faces/pages/detail.jsf?akzessionId=247411	pre-2016		Peru	Anta (Chamancaya)		Peru Anta (Chamancaya)	PeruAnta (Chamancaya)	-9.3580571	-77.6074969	2875.226	-9.3580571	-9.3579066	2875.226	-9.3580571	-9.3579066	2875.226	Not listed in Database - Inferred from Collection site & Google Maps	From IPK database	No known restrictions
D-12079	WCC					D-12079			IPK	https://gbis.ipk-gatersleben.de/gbis2i/faces/pages/detail.jsf?akzessionId=225596	pre-2016		Peru	Anta (Chamancaya)		Peru Anta (Chamancaya)	PeruAnta (Chamancaya)	-9.3580571	-77.6074969	2875.226	-9.3580571	-9.3579066	2875.226	-9.3580571	-9.3579066	2875.226	Not listed in Database - Inferred from Collection site & Google Maps	From IPK database	No known restrictions
D-12081	WCC					D-12081			IPK	https://gbis.ipk-gatersleben.de/gbis2i/faces/pages/detail.jsf?akzessionId=260250	pre-2016		Peru	Paruro (Huaniquete)		Peru Paruro (Huaniquete)	PeruParuro (Huaniquete)	-13.6948742	-72.0348736	3678.46	-13.6948742	-72.0348736	3678.46	-13.6948742	-72.0348736	3678.46	Not listed in Database - Inferred from Collection site & Google Maps	From IPK database	No known restrictions
D-12082	WCC					D-12082			IPK	https://gbis.ipk-gatersleben.de/gbis2i/faces/pages/detail.jsf?akzessionId=236488	pre-2016		Peru	Quispicanchi (Urcos)		Peru Quispicanchi (Urcos)	PeruQuispicanchi (Urcos)	-13.687158	-71.6273901	3158.596	-13.687158	-71.6273901	3158.596	-13.687158	-71.6273901	3158.596	Not listed in Database - Inferred from Collection site & Google Maps	From IPK database	No known restrictions
D-12087	WCC					D-12087			IPK	https://gbis.ipk-gatersleben.de/gbis2i/faces/pages/detail.jsf?akzessionId=247676	pre-2016		Peru	Anta (Chamancaya)		Peru Anta (Chamancaya)	PeruAnta (Chamancaya)	-9.3580571	-77.6074969	2875.226	-9.3580571	-9.3579066	2875.226	-9.3580571	-9.3579066	2875.226	Not listed in Database - Inferred from Collection site & Google Maps	From IPK database	No known restrictions
D-12114	WCC					D-12114			IPK	https://gbis.ipk-gatersleben.de/gbis2i/faces/pages/detail.jsf?akzessionId=247681	pre-2016		Peru	Carias (Cusco)		Peru Carias (Cusco)	PeruCarias (Cusco)											From IPK database	No known restrictions
D-12119	WCC					D-12119			IPK	https://gbis.ipk-gatersleben.de/gbis2i/faces/pages/detail.jsf?akzessionId=236498	pre-2016		Peru	Canas (Cusco)		Peru Canas (Cusco)	PeruCanas (Cusco)	-13.5299983	-71.9740817	3373.976	-13.5299983	-71.9740817	3373.976	-13.5299983	-71.9740817	3373.976	Not listed in Database - Inferred from Collection site & Google Maps	From IPK database	No known restrictions
D-12120	WCC					D-12120			IPK	https://gbis.ipk-gatersleben.de/gbis2i/faces/pages/detail.jsf?akzessionId=261967	pre-2016		Peru	Canas - Cusco - Langui		Peru Canas - Cusco - Langui	PeruCanas - Cusco - Langui	-14.4338993	-71.2753315	3955.915	-14.4338993	-71.2753315	3955.915	-14.4338993	-71.2753315	3955.915	Not listed in Database - Inferred from Collection site & Google Maps	From IPK database	No known restrictions
D-12122	WCC					D-12122			IPK	https://gbis.ipk-gatersleben.de/gbis2i/faces/pages/detail.jsf?akzessionId=255255	pre-2016		Peru	Checacupe (Alcobamba)		Peru Checacupe (Alcobamba)	PeruChecacupe (Alcobamba)	-14.0252845	-71.4566801	3427.412	-14.0252845	-14.0246642	3427.412	-14.0252845	-14.0246642	3427.412	Not listed in Database - Inferred from Collection site & Google Maps	From IPK database	No known restrictions
D-12123	WCC					D-12123			IPK	https://gbis.ipk-gatersleben.de/gbis2i/faces/pages/detail.jsf?akzessionId=261970	pre-2016		Peru	Canchis (Tinta)		Peru Canchis (Tinta)	PeruCanchis (Tinta)	-14.134036	-71.4150594	3484.47	-14.134036	-71.4150594	3484.47	-14.134036	-71.4150594	3484.47	Not listed in Database - Inferred from Collection site & Google Maps	From IPK database	No known restrictions
D-12135	WCC					D-12135			IPK	https://gbis.ipk-gatersleben.de/gbis2i/faces/pages/detail.jsf?akzessionId=255837	pre-2016		Peru	Llocalla		Peru Llocalla	PeruLlocalla	-13.2828799	-73.2743899	1843.361	-13.2828799	-73.2743899	1843.361	-13.2828799	-73.2743899	1843.361	Not listed in Database - Inferred from Collection site & Google Maps	From IPK database	No known restrictions
D-12160	WCC					D-12160			IPK	https://gbis.ipk-gatersleben.de/gbis2i/faces/pages/detail.jsf?akzessionId=241945	pre-2016		Peru	Llocalla		Peru Llocalla	PeruLlocalla	-13.2828799	-73.2743899	1843.361	-13.2828799	-73.2743899	1843.361	-13.2828799	-73.2743899	1843.361	Not listed in Database - Inferred from Collection site & Google Maps	From IPK database	No known restrictions
D-12162	WCC					D-12162			IPK	https://gbis.ipk-gatersleben.de/gbis2i/faces/pages/detail.jsf?akzessionId=239922	pre-2016		Peru	Canas - Cusco - Langui		Peru Canas - Cusco - Langui	PeruCanas - Cusco - Langui	-14.4338993	-71.2753315	3955.915	-14.4338993	-71.2753315	3955.915	-14.4338993	-71.2753315	3955.915	Not listed in Database - Inferred from Collection site & Google Maps	From IPK database	No known restrictions
D-12166	WCC					D-12166			IPK	https://gbis.ipk-gatersleben.de/gbis2i/faces/pages/detail.jsf?akzessionId=259420	pre-2016		Bolivia	Patacamaya (La Paz)		Bolivia Patacamaya (La Paz)	Bolivia Patacamaya (La Paz)	-17.2435781	-67.9317096	3803.373	-17.2435781	-67.9317096	3803.373	-17.2435781	-67.9317096	3803.373	Not listed in Database - Inferred from Collection site & Google Maps	From IPK database	No known restrictions
D-12167	WCC					D-12167			IPK	https://gbis.ipk-gatersleben.de/gbis2i/faces/pages/detail.jsf?akzessionId=260011	pre-2016		Peru	Carias (Cusco)		Peru Carias (Cusco)	PeruCarias (Cusco)											From IPK database	No known restrictions
D-12172	WCC
D-12175	WCC					D-12175			IPK	https://gbis.ipk-gatersleben.de/gbis2i/faces/pages/detail.jsf?akzessionId=236460	pre-2016		Peru	Unasuyo (Cusco)		Peru Unasuyo (Cusco)	PeruUnasuyo (Cusco)	-13.5299983	-71.9740817	3373.976	-13.5299983	-71.9740817	3373.976	-13.5299983	-71.9740817	3373.976	Not listed in Database - Inferred from Collection site & Google Maps	From IPK database	No known restrictions
D-12176	WCC					D-12176			IPK	https://gbis.ipk-gatersleben.de/gbis2i/faces/pages/detail.jsf?akzessionId=236036	pre-2016		Peru	Hircashuro (Cusco)		Peru Hircashuro (Cusco)	PeruHircashuro (Cusco)											From IPK database	No known restrictions
D-12177	WCC					D-12177			IPK	https://gbis.ipk-gatersleben.de/gbis2i/faces/pages/detail.jsf?akzessionId=239925	pre-2016		Peru	Anta (Ayllymayo)		Peru Anta (Ayllymayo)	PeruAnta (Ayllymayo)											From IPK database	No known restrictions
D-12179	WCC					D-12179			IPK	https://gbis.ipk-gatersleben.de/gbis2i/faces/pages/detail.jsf?akzessionId=247687	pre-2016		Peru	Paruro (Huaniquete)		Peru Paruro (Huaniquete)	PeruParuro (Huaniquete)	-13.6948742	-72.0348736	3678.46	-13.6948742	-72.0348736	3678.46	-13.6948742	-72.0348736	3678.46	Not listed in Database - Inferred from Collection site & Google Maps	From IPK database	No known restrictions
D-12181	WCC					D-12181			IPK	https://gbis.ipk-gatersleben.de/gbis2i/faces/pages/detail.jsf?akzessionId=259421	pre-2016		Bolivia	Patacamaya (La Paz)		Bolivia Patacamaya (La Paz)	Bolivia Patacamaya (La Paz)	-17.2435781	-67.9317096	3803.373	-17.2435781	-67.9317096	3803.373	-17.2435781	-67.9317096	3803.373	Not listed in Database - Inferred from Collection site & Google Maps	From IPK database	No known restrictions
D-12182	WCC					D-12182			IPK	https://gbis.ipk-gatersleben.de/gbis2i/faces/pages/detail.jsf?akzessionId=236497	pre-2016		Peru	Canas - Cusco - Langui		Peru Canas - Cusco - Langui	PeruCanas - Cusco - Langui	-14.4338993	-71.2753315	3955.915	-14.4338993	-71.2753315	3955.915	-14.4338993	-71.2753315	3955.915	Not listed in Database - Inferred from Collection site & Google Maps	From IPK database	No known restrictions
D-12183	WCC					D-12183			IPK	https://gbis.ipk-gatersleben.de/gbis2i/faces/pages/detail.jsf?akzessionId=258963	pre-2016		Peru	Layo Conchapata (Cusco)		Peru Layo Conchapata (Cusco)	PeruLayo Conchapata (Cusco)											From IPK database	No known restrictions
D-12184	WCC					D-12184			IPK	https://gbis.ipk-gatersleben.de/gbis2i/faces/pages/detail.jsf?akzessionId=255841	pre-2016		Peru	Puno (UNTA - Universidad Nacional T̩cnica del Altiplano)		Peru Puno (UNTA - Universidad Nacional T̩cnica del Altiplano)	Peru; Puno (UNTA - Universidad Nacional T̩cnica del Altiplano)	-15.9179827	-70.2288776	4067.58	-15.9179827	-70.2288776	4067.58	-15.9179827	-70.2288776	4067.58	Not listed in Database - Inferred from Collection site & Google Maps	From IPK database	No known restrictions
D-12196	WCC					D-12196			IPK	https://gbis.ipk-gatersleben.de/gbis2i/faces/pages/detail.jsf?akzessionId=236034	pre-2016		Bolivia	Ulla Ulla (La Paz)		Bolivia Ulla Ulla (La Paz)	Bolivia Ulla Ulla (La Paz)	-15.03741	-69.258679	4358.369	-15.03741	-69.258679	4358.369	-15.03741	-69.258679	4358.369	Not listed in Database - Inferred from Collection site & Google Maps	From IPK database	No known restrictions
D-12201	WCC					D-12201			IPK	https://gbis.ipk-gatersleben.de/gbis2i/faces/pages/detail.jsf?akzessionId=225576	pre-2016		Peru	Puno (Canchis)		Peru Puno (Canchis)	PeruPuno (Canchis)											From IPK database	No known restrictions
D-12205	WCC					D-12205			IPK	https://gbis.ipk-gatersleben.de/gbis2i/faces/pages/detail.jsf?akzessionId=239879	pre-2016		Peru	Canas - Cusco - Langui		Peru Canas - Cusco - Langui	PeruCanas - Cusco - Langui	-14.4338993	-71.2753315	3955.915	-14.4338993	-71.2753315	3955.915	-14.4338993	-71.2753315	3955.915	Not listed in Database - Inferred from Collection site & Google Maps	From IPK database	No known restrictions
D-12208	WCC					D-12208			IPK	https://gbis.ipk-gatersleben.de/gbis2i/faces/pages/detail.jsf?akzessionId=247405	pre-2016		Bolivia	Condoriri (Potosi)		Bolivia Condoriri (Potosi)	Bolivia Condoriri (Potosi)	-16.1831615	-68.1383237	3544.207	-16.1831615	-68.1383237	3544.207	-16.1831615	-68.1383237	3544.207	Not listed in Database - Inferred from Collection site & Google Maps	From IPK database	No known restrictions
D-12211	WCC					D-12211			IPK	https://gbis.ipk-gatersleben.de/gbis2i/faces/pages/detail.jsf?akzessionId=259739	pre-2016		Peru	Caho (Cusco)		Peru Caho (Cusco)	PeruCaho (Cusco)											From IPK database	No known restrictions
D-12214	WCC
D-12220	WCC					D-12220			IPK	https://gbis.ipk-gatersleben.de/gbis2i/faces/pages/detail.jsf?akzessionId=225568	pre-2016		Peru	Ilave (Chicochata)		Peru Ilave (Chicochata)	PeruIlave (Chicochata)											From IPK database	No known restrictions
D-12222	WCC					D-12222			IPK	https://gbis.ipk-gatersleben.de/gbis2i/faces/pages/detail.jsf?akzessionId=231698	pre-2016		Peru	Canas - Cusco - Langui		Peru Canas - Cusco - Langui	PeruCanas - Cusco - Langui	-14.4338993	-71.2753315	3955.915	-14.4338993	-71.2753315	3955.915	-14.4338993	-71.2753315	3955.915	Not listed in Database - Inferred from Collection site & Google Maps	From IPK database	No known restrictions
D-12225	WCC
D-12229	WCC					D-12229			IPK	https://gbis.ipk-gatersleben.de/gbis2i/faces/pages/detail.jsf?akzessionId=247423	pre-2016		Peru	Canchis (Raqchi)		Peru Canchis (Raqchi)	PeruCanchis (Raqchi)	-14.1755817	-71.371603	3479.869	-14.1755817	-71.371603	3479.869	-14.1755817	-71.371603	3479.869	Not listed in Database - Inferred from Collection site & Google Maps	From IPK database	No known restrictions
D-12243	WCC					D-12243			IPK	https://gbis.ipk-gatersleben.de/gbis2i/faces/pages/detail.jsf?akzessionId=247395	pre-2016		Peru	Juli (Canchis)		Peru Juli (Canchis)	PeruJuli (Canchis)											From IPK database	No known restrictions
D-12251	WCC					D-12251			IPK	https://gbis.ipk-gatersleben.de/gbis2i/faces/pages/detail.jsf?akzessionId=255838	pre-2016		Peru	Llocalla		Peru Llocalla	PeruLlocalla	-13.2828799	-73.2743899	1843.361	-13.2828799	-73.2743899	1843.361	-13.2828799	-73.2743899	1843.361	Not listed in Database - Inferred from Collection site & Google Maps	From IPK database	No known restrictions
D-12253	WCC					D-12253			IPK	https://gbis.ipk-gatersleben.de/gbis2i/faces/pages/detail.jsf?akzessionId=247409	pre-2016		Bolivia	Tambokasa (Potosi)		Bolivia Tambokasa (Potosi)	Bolivia Tambokasa (Potosi)											From IPK database	No known restrictions
D-12256	WCC					D-12256			IPK	https://gbis.ipk-gatersleben.de/gbis2i/faces/pages/detail.jsf?akzessionId=261070	pre-2016		Peru	Juli (Canchis)		Peru Juli (Canchis)	PeruJuli (Canchis)											From IPK database	No known restrictions
D-12258	WCC					D-12258			IPK	http://gbis.ipk-gatersleben.de/gbis_i/detail.jsf?akzessionId=250428	pre-2016		Peru	Chucuito				-15.8989636	-69.8972895	3959.781	-15.8989636	-69.8972895	3959.781	-15.8989636	-69.8972895	3959.781	Not listed in Database - Inferred from Collection site & Google Maps
D-12268	WCC					D-12268			IPK	https://gbis.ipk-gatersleben.de/gbis2i/faces/pages/detail.jsf?akzessionId=225579	pre-2016		Peru	Juli (Canchis)		Peru Juli (Canchis)	PeruJuli (Canchis)											From IPK database	No known restrictions
D-12279	WCC					D-12279			IPK	https://gbis.ipk-gatersleben.de/gbis2i/faces/pages/detail.jsf?akzessionId=247416	pre-2016																	From IPK database	No known restrictions
D-12282	WCC					D-12282			IPK	https://gbis.ipk-gatersleben.de/gbis2i/faces/pages/detail.jsf?akzessionId=231688	pre-2016		Argentina			Argentina												From IPK database	No known restrictions
D-12289	WCC					D-12289			IPK	https://gbis.ipk-gatersleben.de/gbis2i/faces/pages/detail.jsf?akzessionId=247664	pre-2016		Peru	Pomata (Puno)		Peru Pomata (Puno)	PeruPomata (Puno)	-16.2690353	-69.2953416	3847.299	-16.2690353	-69.2953416	3847.299	-16.2690353	-69.2953416	3847.299	Not listed in Database - Inferred from Collection site & Google Maps	From IPK database	No known restrictions
D-12309	WCC					D-12309			IPK	https://gbis.ipk-gatersleben.de/gbis2i/faces/pages/detail.jsf?akzessionId=261072	pre-2016		Peru			Peru												From IPK database	No known restrictions
D-12320	WCC					D-12320			IPK	https://gbis.ipk-gatersleben.de/gbis2i/faces/pages/detail.jsf?akzessionId=247384	pre-2016		Peru	Ilave (Chocallalla)		Peru Ilave (Chicochata)	PeruIlave (Chocallalla)											From IPK database	No known restrictions
D-12329	WCC					D-12329			IPK	https://gbis.ipk-gatersleben.de/gbis2i/faces/pages/detail.jsf?akzessionId=261938	pre-2016		Bolivia	Vente		Bolivia Vente	Bolivia Vente											From IPK database	No known restrictions
D-12341	WCC
D-12345	WCC					D-12345			IPK	https://gbis.ipk-gatersleben.de/gbis2i/faces/pages/detail.jsf?akzessionId=255238	pre-2016		Peru			Peru												From IPK database	No known restrictions
D-12346	WCC					D-12346			IPK	https://gbis.ipk-gatersleben.de/gbis2i/faces/pages/detail.jsf?akzessionId=225580	pre-2016		Bolivia	Vente		Bolivia Vente	Bolivia Vente											From IPK database	No known restrictions
D-12350	WCC					D-12350			IPK	https://gbis.ipk-gatersleben.de/gbis2i/faces/pages/detail.jsf?akzessionId=247667	pre-2016		Peru			Peru												From IPK database	No known restrictions
D-12353	WCC					D-12353			IPK	https://gbis.ipk-gatersleben.de/gbis2i/faces/pages/detail.jsf?akzessionId=258960	pre-2016		Peru			Peru												From IPK database	No known restrictions
D-12354	WCC					D-12354			IPK	https://gbis.ipk-gatersleben.de/gbis2i/faces/pages/detail.jsf?akzessionId=247400	pre-2016		Peru			Peru												From IPK database	No known restrictions
D-12357	WCC					D-12357			IPK	https://gbis.ipk-gatersleben.de/gbis2i/faces/pages/detail.jsf?akzessionId=247394	pre-2016		Peru	Illaaiyo (Cusco)		Peru Illaaiyo (Cusco)	PeruIllaaiyo (Cusco)											From IPK database	No known restrictions
D-12359	WCC
D-12361	WCC					D-12361			IPK	https://gbis.ipk-gatersleben.de/gbis2i/faces/pages/detail.jsf?akzessionId=239894	pre-2016		Peru	Hircashuro (Cusco)		Peru Hircashuro (Cusco)	PeruHircashuro (Cusco)											From IPK database	No known restrictions
D-12362	WCC					D-12362			IPK	https://gbis.ipk-gatersleben.de/gbis2i/faces/pages/detail.jsf?akzessionId=247693	pre-2016		Peru	Layo Conchapata (Cusco)		Peru Layo Conchapata (Cusco)	PeruLayo Conchapata (Cusco)											From IPK database	No known restrictions
D-12363	WCC					D-12363			IPK	https://gbis.ipk-gatersleben.de/gbis2i/faces/pages/detail.jsf?akzessionId=231681	pre-2016		Peru	Layo (Cusco)		Peru Layo (Cusco)	PeruLayo (Cusco)	-14.4943801	-71.1566125	3974.134	-14.4943801	-71.1566125	3974.134	-14.4943801	-71.1566125	3974.134	Not listed in Database - Inferred from Collection site & Google Maps	From IPK database	No known restrictions
D-12387	WCC					D-12387			IPK	https://gbis.ipk-gatersleben.de/gbis2i/faces/pages/detail.jsf?akzessionId=250436	pre-2016		Peru	Puno (UNTA - Universidad Nacional T̩cnica del Altiplano)		Peru Puno (UNTA - Universidad Nacional T̩cnica del Altiplano)	PeruPuno (UNTA - Universidad Nacional T̩cnica del Altiplano)	-15.9179827	-70.2288776	4067.58	-15.9179827	-70.2288776	4067.58	-15.9179827	-70.2288776	4067.58	Not listed in Database - Inferred from Collection site & Google Maps	From IPK database	No known restrictions
D-12389	WCC					D-12389			IPK	https://gbis.ipk-gatersleben.de/gbis2i/faces/pages/detail.jsf?akzessionId=261121	pre-2016		Peru	Conderquira (Cusco)		Peru Conderquira (Cusco)	PeruConderquira (Cusco)											From IPK database	No known restrictions
D-12393	WCC					D-12393			IPK	https://gbis.ipk-gatersleben.de/gbis2i/faces/pages/detail.jsf?akzessionId=232404	pre-2016		Peru	Puno (UNTA - Universidad Nacional T̩cnica del Altiplano)		Peru Puno (UNTA - Universidad Nacional T̩cnica del Altiplano)	Peru; Puno (UNTA - Universidad Nacional T̩cnica del Altiplano)	-15.9179827	-70.2288776	4067.58	-15.9179827	-70.2288776	4067.58	-15.9179827	-70.2288776	4067.58	Not listed in Database - Inferred from Collection site & Google Maps	From IPK database	No known restrictions
D-12395	WCC					D-12395			IPK	https://gbis.ipk-gatersleben.de/gbis2i/faces/pages/detail.jsf?akzessionId=225595	pre-2016		Bolivia	Amachuma (La Paz)		Bolivia Amachuma (La Paz)	Bolivia Amachuma (La Paz)	-16.6289895	-68.2627116	3880.556	-16.6289895	-16.6298136	3880.556	-16.6289895	-16.6298136	3880.556	Not listed in Database - Inferred from Collection site & Google Maps	From IPK database	No known restrictions
D-12397	WCC					D-12397			IPK	https://gbis.ipk-gatersleben.de/gbis2i/faces/pages/detail.jsf?akzessionId=247392	pre-2016		Peru	Hircashuro (Cusco)		Peru Hircashuro (Cusco)	PeruHircashuro (Cusco)											From IPK database	No known restrictions
D-12401	WCC
D-12405	WCC					D-12405			IPK	https://gbis.ipk-gatersleben.de/gbis2i/faces/pages/detail.jsf?akzessionId=259418	pre-2016		Peru	Layo (Cusco)		Peru Layo (Cusco)	PeruLayo (Cusco)	-14.4943801	-71.1566125	3974.134	-14.4943801	-71.1566125	3974.134	-14.4943801	-71.1566125	3974.134	Not listed in Database - Inferred from Collection site & Google Maps	From IPK database	No known restrictions
D-12409	WCC					D-12409			IPK	https://gbis.ipk-gatersleben.de/gbis2i/faces/pages/detail.jsf?akzessionId=260226	pre-2016		Bolivia	Condoriri (Potosi)		Bolivia Condoriri (Potosi)	Bolivia Condoriri (Potosi)	-16.1831615	-68.1383237	3544.207	-16.1831615	-68.1383237	3544.207	-16.1831615	-68.1383237	3544.207	Not listed in Database - Inferred from Collection site & Google Maps	From IPK database	No known restrictions
D-12411	WCC					D-12411			IPK	https://gbis.ipk-gatersleben.de/gbis2i/faces/pages/detail.jsf?akzessionId=260022	pre-2016		Peru	Canas - Cusco - Langui		Peru Canas - Cusco - Langui	PeruCanas - Cusco - Langui	-14.4338993	-71.2753315	3955.915	-14.4338993	-71.2753315	3955.915	-14.4338993	-71.2753315	3955.915	Not listed in Database - Inferred from Collection site & Google Maps	From IPK database	No known restrictions
D-12413	WCC					D-12413			IPK	https://gbis.ipk-gatersleben.de/gbis2i/faces/pages/detail.jsf?akzessionId=247391	pre-2016		Bolivia	Condoriri (Potosi)		Bolivia Condoriri (Potosi)	Bolivia Condoriri (Potosi)	-16.1831615	-68.1383237	3544.207	-16.1831615	-68.1383237	3544.207	-16.1831615	-68.1383237	3544.207	Not listed in Database - Inferred from Collection site & Google Maps	From IPK database	No known restrictions
D-12415	WCC
D-12416	WCC					D-12416			IPK	https://gbis.ipk-gatersleben.de/gbis2i/faces/pages/detail.jsf?akzessionId=250166	pre-2016		Peru	Canas - Cusco - Langui		Peru Canas - Cusco - Langui	PeruCanas - Cusco - Langui	-14.4338993	-71.2753315	3955.915	-14.4338993	-71.2753315	3955.915	-14.4338993	-71.2753315	3955.915	Not listed in Database - Inferred from Collection site & Google Maps	From IPK database	No known restrictions
D-12420	WCC					D-12420			IPK	https://gbis.ipk-gatersleben.de/gbis2i/faces/pages/detail.jsf?akzessionId=260009	pre-2016		Bolivia	Amachuma (La Paz)		Bolivia Amachuma (La Paz)	Bolivia Amachuma (La Paz)	-16.6289895	-68.2627116	3880.556	-16.6289895	-16.6298136	3880.556	-16.6289895	-16.6298136	3880.556	Not listed in Database - Inferred from Collection site & Google Maps	From IPK database	No known restrictions
D-12424	WCC					D-12424			IPK	https://gbis.ipk-gatersleben.de/gbis2i/faces/pages/detail.jsf?akzessionId=250171	pre-2016		Bolivia	Condoriri (Potosi)		Bolivia Condoriri (Potosi)	Bolivia Condoriri (Potosi)	-16.1831615	-68.1383237	3544.207	-16.1831615	-68.1383237	3544.207	-16.1831615	-68.1383237	3544.207	Not listed in Database - Inferred from Collection site & Google Maps	From IPK database	No known restrictions
D-12431	WCC					D-12431			IPK	https://gbis.ipk-gatersleben.de/gbis2i/faces/pages/detail.jsf?akzessionId=261951	pre-2016		Bolivia	Amachuma (La Paz)		Bolivia Amachuma (La Paz)	Bolivia Amachuma (La Paz)	-16.6289895	-68.2627116	3880.556	-16.6289895	-16.6298136	3880.556	-16.6289895	-16.6298136	3880.556	Not listed in Database - Inferred from Collection site & Google Maps	From IPK database	No known restrictions
D-9973	WCC	CHEN-486			CHEN-486	D-9973			IPK	https://gbis.ipk-gatersleben.de/gbis2i/faces/pages/detail.jsf?akzessionId=229092	pre-2016		Peru	Canchis (Cusco)		Peru Canchis (Cusco)	PeruCanchis (Cusco)										Old Database entry	From IPK database	No known restrictions
D-9977	WCC	CHEN-489			CHEN-489	D-9977			IPK	https://gbis.ipk-gatersleben.de/gbis2i/faces/pages/detail.jsf?akzessionId=234374	pre-2016		Peru	Acomayo (Sangarora Yananpa)		Peru Acomayo (Sangarora Yananpa)	PeruAcomayo (Sangarora Yananpa)										Old Database entry	From IPK database	No known restrictions
D-9985	WCC	CHEN-497			CHEN-497	D-9985			IPK	https://gbis.ipk-gatersleben.de/gbis2i/faces/pages/detail.jsf?akzessionId=242630	pre-2016		Peru	Acomayo (Santo Domingo)		Peru Acomayo (Santo Domingo)	PeruAcomayo (Santo Domingo)	-14.0863455	-71.507672	3767.899	-14.0863455	-71.507672	3767.899	-14.0863455	-71.507672	3767.899	Not listed in Database - Inferred from Collection site & Google Maps	From IPK database	No known restrictions
D-9992	WCC	CHEN-503			CHEN-503	D-9992			IPK	https://gbis.ipk-gatersleben.de/gbis2i/faces/pages/detail.jsf?akzessionId=259072	pre-2016		Peru	Acomayo (Tupahuasi)		Peru Acomayo (Tupahuasi)	PeruAcomayo (Tupahuasi)										Old Database entry	From IPK database	No known restrictions
D-9994	WCC
D-9998	WCC	CHEN-509			CHEN-509	D-9998			IPK	https://gbis.ipk-gatersleben.de/gbis2i/faces/pages/detail.jsf?akzessionId=259081	pre-2016		Peru	Acomayo (Tupahuasi)		Peru Acomayo (Tupahuasi)	PeruAcomayo (Tupahuasi)										Old Database entry	From IPK database	No known restrictions
E-DK-4	WCC							E-DK-4			pre-2016	19 International nusery lines																	No known restrictions
EMBRAPA-Brazil	WCC							EMBRAPA-Brazil			pre-2016	19 International nusery lines																	No known restrictions
G-205	WCC							G-205
G-205-95	WCC
ICBA-Q3	WCC							ICBA-Q3
ICBA-Q5	WCC							ICBA-Q5
Indian Quinoa	WCC
Javi	WCC							Javi			pre-2016	26 CHILEAN COASTAL LINES	Chile		Coastal	Chile													No known restrictions
Kamiri	WCC							Kamiri			pre-2016	19 International nursery lines																	No known restrictions
Kancolla	WCC							Kancolla			pre-2016	19 International nursery lines																	No known restrictions
LP	WCC
Moroccan Yellow	WCC							Moroccan Yellow
Nde-09	WCC							Nde-09			pre-2016	26 CHILEAN COASTAL LINES	Chile		Coastal	Chile													No known restrictions
NL-6	WCC
NSL-86628	WCC							NSL-86628			pre-2016																		No known restrictions
NSL-86649	WCC							NSL-86649			pre-2016																		No known restrictions
NSL-91567	WCC							NSL-91567			pre-2016																		No known restrictions
NSL-92331	WCC							NSL-92331			pre-2016																		No known restrictions
Ollague	WCC							Ollague	re-sequenced line		pre-2016	11 released varieties	Chile		Highland	Chile													CIP-FAO Research purposes only
Oro-de-Valle	WCC							Oro de Valle	Wild Garden Seed	https://www.wildgardenseed.com/	pre-2016	11 released varieties																	No known restrictions
Pasankalla	WCC
PI-478408	WCC	R-64	PI-478408					R-64	USDA	https://npgsweb.ars-grin.gov/gringlobal/accessiondetail.aspx?id=1373344	pre-2016		Bolivia	La Paz		Bolivia La Paz	Instituto Boliviano de Tecnologia; Patacamaya				-17.23333	-67.91666	3800	-17.23333	-67.91666	3800		From USDA database	No known restrictions
PI-478414	WCC	R-70	PI-478414					R-70	USDA	https://npgsweb.ars-grin.gov/gringlobal/accessiondetail.aspx?id=1373350	pre-2016		Bolivia	La Paz		Bolivia La Paz	Instituto Boliviano de Tecnologia; Patacamaya.				-17.23333	-67.91666	3800	-17.23333	-67.91666	3800		From USDA database	No known restrictions
PI-478418	WCC	R-132	PI-478418					R-132	USDA	https://npgsweb.ars-grin.gov/gringlobal/accessiondetail.aspx?id=1373354	pre-2016		Bolivia	Potosi		Bolivia Potosi	Field between Betanzos and Chaqui				-19.56861	-65.50667	3580	-19.56861	-65.50667	3580		From USDA database	No known restrictions
PI-510532	WCC	Quinoa de Quiaca	PI-510532					Quinoa de Quiaca.	USDA	https://npgsweb.ars-grin.gov/gringlobal/accessiondetail.aspx?id=1405468	pre-2016		Peru			Peru	Quiaca District; Sandia Province; Puno Department.				-14.41666	-69.33333	3000	-14.41666	-69.33333	3000	Variety tolerant of area's 1700mm rainfall. Bitter type.	From USDA database	No known restrictions
PI-510533	WCC	K'ello Quinoa	PI-510533					K'ello Quinoa (Quechua).	USDA	https://npgsweb.ars-grin.gov/gringlobal/accessiondetail.aspx?id=1405469	pre-2016		Peru			Peru	Phoquera Chico Sector; Quiaca District; Sandia Province; Puno Department Latitude -14 deg				-14.5	-69.33333	3650	-14.5	-69.33333	3650	Bitter type. Plants tolerant of high rainfall; dampness; cold climate with heavy cloud cover.	From USDA database	No known restrictions
PI-510537	WCC	Koito Jaira; Quinoa Plomo	PI-510537					Koito Jaira (Aymara); Quinoa Plomo or Qu	USDA	https://npgsweb.ars-grin.gov/gringlobal/accessiondetail.aspx?id=1405473	pre-2016		Peru			Peru	Chatuma Community; Pomata District; Chucuito Province; Puno Department.				-16.28333	-69.28333	3840	-16.28333	-69.28333	3840	Sown in October; harvested in March; on hillsides and protected corners. Not hail resistant. Lead colored. Not very frost resistant. Producer: Juana Flores Mamani.	From USDA database	No known restrictions
PI-510540	WCC
PI-510543	WCC	Kello Juira; Quinoa Amarillo	PI-510543					Kello Juira (Aymara); Quinoa Amarillo (S	USDA	https://npgsweb.ars-grin.gov/gringlobal/accessiondetail.aspx?id=1405479	pre-2016		Peru			Peru	Molloko Community; Acora District; Puno Province; Puno Department.				-16	-69.78333	3810	-16	-69.78333	3810	Sown in November; harvested in April. Common variety to this community which has cool summers. Not frost resistant. Producer: Lorenzo Pari.	From USDA database	No known restrictions
PI-510545	WCC
PI-510546	WCC	Jancco Juira; Quinoa Blanca	PI-510546					Jancco Juira (Aymara); Quinoa Blanca (Sp	USDA	https://npgsweb.ars-grin.gov/gringlobal/accessiondetail.aspx?id=1405482	pre-2016		Peru			Peru	Molloko Community; Acora District; Puno Province; Puno Department.				-16	-69.78333	3838	-16	-69.78333	3838	Sown in October; harvested in April. Common variety that produces well in frost protected areas. Producer: Ignacio Huarcaya. Some frost resistance.	From USDA database	No known restrictions
PI-510549	WCC	Yulaj K'oyto; Quinoa Plomo	PI-510549					Yulaj K'oyto (Quechua); Quinoa Plomo (Sp	USDA	https://npgsweb.ars-grin.gov/gringlobal/accessiondetail.aspx?id=1405485	pre-2016		Peru			Peru	Corisuyo Community; fork of Rios Lampa and Cabanillas; San Ramon Province; Puno Department				-16.45	-70.23333	4709	-16.45	-70.23333	4709	Sown from September 15 to October 15 depending on rainfall; harvested in March and April. Used as flour and in porridge.	From USDA database	No known restrictions
PI-510551	WCC	Quinua; Quinoa var. K'anko'lla	PI-510551					Quinua (Quechua); Quinoa var. K'anko'lla	USDA	https://npgsweb.ars-grin.gov/gringlobal/accessiondetail.aspx?id=1405487	pre-2016		Peru			Peru	Pesqueria Community; Arapa District; Azangaro Province; Puno Department.				-15.13333	-70.11666	3916	-15.13333	-70.11666	3916	Plants .18 to 1.5m tall. Sown in October; harvested in March and April. Produces well in dry areas; does poorly in wet years. Low level of frost resistance.	From USDA database	No known restrictions
PI-584524	WCC	QQ056	PI-584524					QQ056	USDA	https://npgsweb.ars-grin.gov/gringlobal/accessiondetail.aspx?id=1128518	pre-2016		Chile			Chile	Chillan (Faro Ranch)				-36.6	-72.11666	119	-36.6	-72.11666	119	Reference Bhargava Shukla Ohri 2006; Karyotypic studies on some cultivated and wild species of Chenopodium (Chenopodiaceae); Genet Res Crop Evol 53:1309-1320; DOI 10.1007/s10722-005-3879-8	From USDA database	No known restrictions
PI-587173	WCC	LP 128	PI-587173					LP 128	USDA	https://npgsweb.ars-grin.gov/gringlobal/accessiondetail.aspx?id=1086911	pre-2016		Argentina	Jujuy		Argentina Jujuy	Quebrada de Humahuaca; near Tilara				-23.56666	-65.36666	3222	-23.56666	-65.36666	3222		From USDA database	No known restrictions
PI-596498	WCC	Rosa Junin	PI-596498					Rosa Junin	USDA	https://npgsweb.ars-grin.gov/gringlobal/accessiondetail.aspx?id=1052365	pre-2016		Peru	Cuzco		Peru Cuzco	PeruCuzco	-13.5299983	-71.9740817	3373.976				-13.5299983	-71.9740817	3373.976	Not listed in Database - Inferred from Collection site & Google Maps	From USDA database	No known restrictions
PI-614880	WCC	QQ065	PI-614880					QQ065	USDA	https://npgsweb.ars-grin.gov/gringlobal/accessiondetail.aspx?id=1128508	pre-2016		Chile	Los Lagos		ChileL os Lagos	Chiloe.				-42.5	-73.91666	645	-42.5	-73.91666	645	The stems have pink bases; the petioles are faintly red; the blades are green; the flowers are pink. The blade edges are very dentate. As observed by David Brenner in a greenhouse in Ames Iowa in 1996.	From USDA database	No known restrictions
PI-614881	WCC	QQ95	PI-614881					QQ95	USDA	https://npgsweb.ars-grin.gov/gringlobal/accessiondetail.aspx?id=1128509	pre-2016		Argentina	Jujuy		Argentina Jujuy	Humahuaca.				-23.21666	-65.33333	3105	-23.21666	-65.33333	3105	The stems have pink bases and green stripes. There are many branches all along the stems with narrow branch angles so that the stems are erect. The petioles are faintly red; the flowers are green or red. There are many leaves within the infloresence. Observed by David Brenner in a green house planting in 1996 in Ames Iowa.	From USDA database	No known restrictions
PI-614882	WCC	QQ67	PI-614882					QQ67	USDA	https://npgsweb.ars-grin.gov/gringlobal/accessiondetail.aspx?id=1128510	pre-2016		Chile	La Araucania		Chile La Araucania	Temuco.				-38.75	-72.6	98	-38.75	-72.6	98	The bases of the stems are pink; the petioles are green; the flowers are yellow-white. As observed by David Brenner in a green house planting in 1996 in Ames Iowa.	From USDA database	No known restrictions
PI-614883	WCC	QQ101	PI-614883					QQ101	USDA	https://npgsweb.ars-grin.gov/gringlobal/accessiondetail.aspx?id=1128511	pre-2016		Argentina	Jujuy		Argentina Jujuy	Yavi.				-22.1	-65.61666	3455	-22.1	-65.61666	3455	The stems have either pink bases with green stripes or they are red striped. The petioles are either green or weakly red. The flowers are pink. As observed by David Brenner in a green house planting in 1996 in Ames Iowa.	From USDA database	No known restrictions
PI-614884	WCC	QQ87	PI-614884					QQ87	USDA	https://npgsweb.ars-grin.gov/gringlobal/accessiondetail.aspx?id=1128512	pre-2016		Argentina	Jujuy		Argentina Jujuy	Susques.				-23.41666	-66.48333	4095	-23.41666	-66.48333	4095	The stems have pink bases and green stripes. The petioles and flowers are green. As observed by David Brenner in a green house planting in 1996 in Ames Iowa.	From USDA database	No known restrictions
PI-614885	WCC	QQ57	PI-614885					QQ57	USDA	https://npgsweb.ars-grin.gov/gringlobal/accessiondetail.aspx?id=1128513	pre-2016		Chile	Bio-Bio		Chile Bio-Bio	Chillan (Faro Ranch)				-36.6	-72.11666	119	-36.6	-72.11666	119	The stems have red bases with green stripes. The petioles are green. The flowers are pink. As observed by David Brenner in a green house plantingin 1996 in Ames Iowa.	From USDA database	No known restrictions
PI-614887	WCC	QQ63	PI-614887					QQ63	USDA	https://npgsweb.ars-grin.gov/gringlobal/accessiondetail.aspx?id=1128515	pre-2016		Chile	Bio-Bio		Chile Bio-Bio	Canete.				-37.8	-73.4	81	-37.8	-73.4	81	The stems have green stripes; the petioles and blades are green. The flowers are green with faint pink coloring. As observed by David Brenner in a green house planting in 1996 in Ames Iowa.	From USDA database	No known restrictions
PI-614888	WCC	QQ61	PI-614888					QQ61	USDA	https://npgsweb.ars-grin.gov/gringlobal/accessiondetail.aspx?id=1128516	pre-2016		Chile	Bio-Bio		Chile Bio-Bio	Canete.				-37.8	-73.4	81	-37.8	-73.4	81	The stems are red with green stripes visible through the red. The petioles have faint red; the blades are green. The flowers are red. The red parts are an attractive dark purple shade. As observed by David Brenner in a green house planting in 1996 in Ames Iowa.	From USDA database	No known restrictions
PI-614889	WCC	QQ59	PI-614889					QQ59	USDA	https://npgsweb.ars-grin.gov/gringlobal/accessiondetail.aspx?id=1128517	pre-2016		Chile	Bio-Bio		Chile Bio-Bio	Canete				-37.8	-73.4	81	-37.8	-73.4	81	The stems are orange with green stripes. The petioles and blades are green. The flowers are orange. As observed by David Brenner in a green house planting in 1996 in Ames Iowa.	From USDA database	No known restrictions
PI-614914	WCC	CQ 114	PI-614914					CQ 114	USDA	https://npgsweb.ars-grin.gov/gringlobal/accessiondetail.aspx?id=1087337	pre-2016		Bolivia	Oruro		Bolivia Oruro	Unidentified location south of Oruro.				-17	-68	3780	-17	-68	3780	Green plant; white seeds. High saponin.	From USDA database	No known restrictions
PI-614915	WCC	CQ 115	PI-614915					CQ 115	USDA	https://npgsweb.ars-grin.gov/gringlobal/accessiondetail.aspx?id=1087338	pre-2016		Bolivia	Oruro		Bolivia Oruro	Unidentified location south of Oruro.				-17	-68	3780	-17	-68	3780	Light purple plant with white seeds; pink sepals. High saponin.	From USDA database	No known restrictions
PI-614919	WCC	CQ 119	PI-614919					CQ 119	USDA	https://npgsweb.ars-grin.gov/gringlobal/accessiondetail.aspx?id=1087343	pre-2016		Bolivia	Oruro		Bolivia Oruro	Unidentified location south of Oruro.				-17	-68	3780	-17	-68	3780	Branched green plant; white seeds. High saponin.	From USDA database	No known restrictions
PI-614920	WCC	CQ 120	PI-614920					CQ 120	USDA	https://npgsweb.ars-grin.gov/gringlobal/accessiondetail.aspx?id=1087344	pre-2016		Bolivia	Oruro		Bolivia Oruro	Unidentified location south of Oruro.				-17	-68	3780	-17	-68	3780	Red plant; white seeds. High saponin.	From USDA database	No known restrictions
PI-614927	WCC	CQ 127	PI-614927					CQ 127	USDA	https://npgsweb.ars-grin.gov/gringlobal/accessiondetail.aspx?id=1087351	pre-2016		Bolivia	La Paz		Bolivia La Paz	Instituto Boliviano de Tecnologia; Patacamaya				-17.23333	-67.91666	3700	-17.23333	-67.91666	3700	Land-race selection. Green plant; yellow seeds (progeny segregate for yellow and white seeds). High saponin.	From USDA database	No known restrictions
PI-614929	WCC	CQ 129	PI-614929					CQ 129	USDA	https://npgsweb.ars-grin.gov/gringlobal/accessiondetail.aspx?id=1087353	pre-2016		Bolivia	La Paz		Bolivia La Paz	Instituto Boliviano de Tecnologia; Patacamaya				-17.23333	-67.91666	3700	-17.23333	-67.91666	3700	Land-race collection. Green plant; white seeds. Medium saponin.	From USDA database	No known restrictions
PI-614934	WCC	CQ 134	PI-614934					CQ 134	USDA	https://npgsweb.ars-grin.gov/gringlobal/accessiondetail.aspx?id=1087359	pre-2016		Bolivia	Oruro		Bolivia Oruro	Unidentified location near Oruro.				-17	-68	3200	-17	-68	3200	Red plant; white seeds. High saponin.	From USDA database	No known restrictions
PI-634917	WCC
PI-634918	WCC	Ames-22154; QQ22; Baer	PI-634918	Ames-22154				Q22; Baer	USDA	https://npgsweb.ars-grin.gov/gringlobal/accessiondetail.aspx?id=1483905	pre-2016		Chile	Cajon		Chile Cajon	Cajon; IX region.				-38.7	-72.58333	188	-38.7	-72.58333	188	Improved by Erick von Baer; private breeder.		No known restrictions
PI-634919	WCC	Pichaman	PI-634919					Pichaman	USDA	https://npgsweb.ars-grin.gov/gringlobal/accessiondetail.aspx?id=1483906	pre-2016		Chile			Chile	Pichaman; VII region.				-35	-72	94	-35	-72	94	Cultivated by farmer for 20 years. Performed well in Pakistan. Information from a January 2016 email.	From USDA database	No known restrictions
PI-634920	WCC
PI-634921	WCC	Ames-22157	PI-634921	Ames-22157					USDA	https://npgsweb.ars-grin.gov/gringlobal/accessiondetail?id=1483908	pre-2016		Chile	Lo Valdivia; VII region				-34.6333	-72.0333		-34.6333	-72.0333		-34.6333	-72.0333
PI-634923	WCC
PI-634924	WCC	Ames-22160	PI-634924	Ames-22160					USDA	https://npgsweb.ars-grin.gov/gringlobal/accessiondetail.aspx?id=1483911	pre-2016		Chile	Iloca		Chile Iloca	Iloca; VII region				-35	-72.18333	12	-35	-72.18333	12			No known restrictions
PI-634925	WCC	UDEC-3	PI-634925					UDEC-3	USDA	https://npgsweb.ars-grin.gov/gringlobal/accessiondetail.aspx?id=1483912	pre-2016		Chile			Chile	Llico; VII region.				-34.75	-72.06666	119	-34.75	-72.06666	119		From USDA database	No known restrictions
PI-665272	WCC	Ames-13215; Bianra de Juny	PI-665272					Bianra de Juny	USDA	https://npgsweb.ars-grin.gov/gringlobal/accessiondetail.aspx?id=1029759	pre-2016		Australia			Australia												From USDA database	No known restrictions
PI-665276	WCC	Line 1376	PI-665276					Line 1376	USDA	https://npgsweb.ars-grin.gov/gringlobal/accessiondetail.aspx?id=1062789	pre-2016		Bolivia	La Paz		Bolivia La Paz	Instituto Boliviano de Tecnologia; Patacamaya				-17.23333	-67.91666	3700	-17.23333	-67.91666	3700		From USDA database	No known restrictions
PI-665277	WCC	Ames-13219; Line 1599	PI-665277	Ames-13219				Line 1599	USDA	https://npgsweb.ars-grin.gov/gringlobal/accessiondetail.aspx?id=1062790	pre-2016		Bolivia	La Paz		Bolivia La Paz	Instituto Boliviano de Tecnologia; Patacamaya				-17.23333	-67.91666	3700	-17.23333	-67.91666	3700		From USDA database	No known restrictions
PI-665283	WCC
PI-674266	WCC	Ames-13228	PI-674266	Ames-13228					USDA	https://npgsweb.ars-grin.gov/gringlobal/accessiondetail.aspx?id=1062824	pre-2016		Ecuador	Otavalo		Ecuador Otavalo	Otavalo.				-0.21666	-78.25	4267	-0.21666	-78.25	4267			No known restrictions
PUC-mix-green	WCC							PUC-mix-green			pre-2016	26 CHILEAN COASTAL LINES	Chile		Coastal	Chile													No known restrictions
PUC-mix-red	WCC										pre-2016	26 CHILEAN COASTAL LINES	Chile		Coastal	Chile													No known restrictions
Ratuqui	WCC							Ratuqui	19 International nursery lines		pre-2016																		No known restrictions
Real	WCC							Real	re-sequenced line		pre-2016	re-sequenced line	Bolivia		Highland	Bolivia													CIP-FAO Research purposes only
Redhead	WCC							Redhead	Wild Garden Seed	https://www.wildgardenseed.com/	pre-2016																		No known restrictions
Regalona	WCC	BYU-947					BYU-947	Regalona	re-sequenced line		pre-2016	26 CHILEAN COASTAL LINES	Chile		Coastal	Chile													CIP-FAO Research purposes only
RU-2	WCC							RU-2	Unknown - Argentina		pre-2016		United Kingdom			United Kingdom													No known restrictions
RU-5	WCC							RU-5	Unknown - Argentina		pre-2016		United Kingdom			United Kingdom													No known restrictions
Salcedo-Inia	WCC
Titicaca	WCC							Titicaca	Quinoa Quality	https://www.quinoaquality.com/
Vikinga	WCC							Vikinga	Quinoa Quality	https://www.quinoaquality.com/
