# Supplementary material for: A comprehensive characterization of agronomic and end-use quality phenotypes across a quinoa world core collection
Source: Front Plant Sci. 2023 Feb 16;14:1101547. doi: 10.3389/fpls.2023.1101547 (PMC9978749; doi:10.3389/fpls.2023.1101547)
Supplement: Supplementary file 1 [file Presentation_1.zip › Presentation 1 updated/SM Table S3.XLSX]

## Sheet: metaData
Abbreviation	Full Description
DTA	Days to Anthesis
Anth	Anthesis (days)
FSR	FruitSet/Ripening (days)
DTH	Days to Harvest
Ht_1	Plant Height-5wk After Sowing (cm)
Ht_2	Plant Height-6wk After Sowing (cm)
Ht_Harv	Plant Height-Harvest (cm)
Infl_L	Inflorescence Length (cm)
Infl_W	Inflorescence Width (cm)
Infl_Area	Inflorescence Area (cm)
Infl_Density	Inflorscence Density
Infl_Leafiness	Inflorescence Leafiness
Ash	Ash Content (%)𝝍
CF	Crude Fat Content (%)𝝍
CP	Crude Protein Content (%)𝝍
TAA	Total Amino Acid Content (mg g-1 protein)𝝍
His	Histidine Content (mg g-1 protein)𝝍
Ile	Isoleucine Content (mg g-1 protein)𝝍
Leu	Leucine Content (mg g-1 protein)𝝍
Lys	Lysine Content (mg g-1 protein)𝝍
SAA	SAA Content (mg g-1 protein)𝝍
AAA	AAA Content (mg g-1 protein)𝝍
Thr	Threonine Content (mg g-1 protein)𝝍
Trp	Tryptophan Content (mg g-1 protein)𝝍
Val	Valine Content (mg g-1 protein)𝝍
CP Yield	Crude Protein Yield (g plant-1)
Yield	Yield (g plant-1)
TSW	Thousand Seed Weight (g)
Seeds	Total Seeds (seeds plant-1)
Area	Seed Area (mm2)
Eccen	Seed Eccentricity
sumRGB	Total Red, Green, Blue

## Sheet: TableS3_correlationMatrix
Supplementary Table S3. Correlation matrix presenting Spearman correlation coefficients calculated using best linear unbiased estimates (BLUEs).
	DTA	Anth	FSR	DTH	Ht_1	Ht_2	Ht_Harvest	Infl_L	Infl_W	Infl_Area	Infl_Density	Infl_Leafiness	Ash	CF	CP	TAA	His	Ile	Leu	Lys	SAA	AAA	Thr	Trp	Val	CP Yield	Yield	TSW	Seeds	Area	Eccen	sumRGB
DTA	1
Anth	0.19***	1
FSR	0.67***	0.30***	1
DTH	0.84***	0.41***	0.94***	1
Ht_1	-0.28***	-0.14**	-0.13*	-0.20***	1
Ht_2	-0.34***	-0.19***	-0.20***	-0.27***	0.95***	1
Ht_Harvest	0.73***	0.37***	0.69***	0.78***	0.1	0.05	1
Infl_L	0.31***	0.36***	0.55***	0.53***	-0.1	-0.15**	0.63***	1
Infl_W	0.53***	0.02	0.48***	0.56***	-0.04	-0.07	0.46***	0.17**	1
Infl_Area	0.55***	0.22***	0.70***	0.73***	-0.06	-0.10*	0.70***	0.71***	0.78***	1
Infl_Density	-0.44***	-0.18***	-0.57***	-0.57***	0.09	0.13*	-0.54***	-0.53***	-0.67***	-0.75***	1
Infl_Leafiness	-0.41***	-0.28***	-0.43***	-0.46***	0.19***	0.22***	-0.38***	-0.29***	-0.22***	-0.30***	0.24***	1
Ash	0.43***	0.38***	0.49***	0.54***	-0.07	-0.14**	0.49***	0.30***	0.21***	0.34***	-0.27***	-0.22***	1
CF	0.26***	-0.04	0.12*	0.15**	-0.22***	-0.27***	0.15**	0.09	0.1	0.09	-0.1	-0.11*	0.06	1
CP	0.40***	0.31***	0.35***	0.43***	-0.07	-0.13*	0.45***	0.24***	0.17**	0.25***	-0.17***	-0.27***	0.54***	0.38***	1
TAA	-0.06	-0.14**	0	-0.03	-0.04	0	-0.16**	-0.12*	0.16**	0.06	-0.07	0.11*	-0.26***	0.01	-0.54***	1
His	0.25***	0.14**	0.26***	0.31***	-0.12*	-0.14**	0.21***	0.16**	0.32***	0.32***	-0.24***	-0.09	0.1	0.31***	0.30***	0.53***	1
Ile	-0.04	-0.09	-0.18***	-0.17**	-0.07	-0.06	-0.11*	-0.06	-0.05	-0.09	0.06	0.15**	-0.38***	0.40***	-0.09	0.49***	0.55***	1
Leu	-0.32***	-0.24***	-0.40***	-0.44***	-0.01	0.01	-0.33***	-0.08	-0.31***	-0.29***	0.19***	0.26***	-0.70***	0.12*	-0.35***	0.14**	0.02	0.60***	1
Lys	-0.29***	-0.31***	-0.37***	-0.39***	0.30***	0.35***	-0.34***	-0.48***	-0.12*	-0.32***	0.31***	0.33***	-0.19***	-0.49***	-0.57***	0.36***	-0.16**	0.01	-0.01	1
SAA	-0.22***	-0.18***	-0.24***	-0.29***	0.14**	0.16**	-0.26***	-0.21***	-0.29***	-0.33***	0.29***	0.07	-0.49***	-0.1	-0.41***	0.05	-0.52***	0.06	0.28***	0.29***	1
AAA	0.07	0.1	0.04	0.03	-0.17**	-0.19***	0.04	0.20***	-0.13*	-0.01	0.02	-0.09	-0.28***	0.39***	0.03	0.23***	0.30***	0.68***	0.50***	-0.22***	0.33***	1
Thr	-0.46***	-0.49***	-0.56***	-0.61***	0.13*	0.20***	-0.56***	-0.47***	-0.21***	-0.41***	0.31***	0.41***	-0.72***	-0.1	-0.77***	0.54***	-0.07	0.40***	0.57***	0.61***	0.33***	0.09	1
Trp	-0.01	-0.06	-0.04	-0.03	0.16**	0.17**	-0.03	-0.18***	0.03	-0.05	0.13*	-0.02	0.02	-0.33***	-0.26***	0.29***	-0.08	-0.1	-0.24***	0.66***	0.34***	0.07	0.24***	1
Val	-0.34***	-0.30***	-0.45***	-0.49***	0.01	0.04	-0.36***	-0.13*	-0.31***	-0.32***	0.21***	0.28***	-0.75***	0.09	-0.44***	0.21***	-0.01	0.62***	0.95***	0.12*	0.35***	0.51***	0.68***	-0.12*	1
CP Yield	-0.53***	-0.54***	-0.70***	-0.74***	0.19***	0.25***	-0.60***	-0.56***	-0.30***	-0.55***	0.45***	0.47***	-0.59***	0.07	-0.41***	0.1	-0.24***	0.27***	0.48***	0.41***	0.29***	-0.05	0.76***	-0.01	0.56***	1
Yield	-0.58***	-0.54***	-0.72***	-0.78***	0.18***	0.25***	-0.67***	-0.57***	-0.34***	-0.59***	0.46***	0.47***	-0.65***	-0.05	-0.60***	0.21***	-0.31***	0.23***	0.49***	0.51***	0.38***	-0.05	0.85***	0.09	0.58***	0.96***	1
TSW	-0.46***	-0.33***	-0.48***	-0.54***	0.48***	0.52***	-0.37***	-0.47***	-0.34***	-0.50***	0.49***	0.36***	-0.11*	-0.27***	-0.14**	-0.17**	-0.37***	-0.12*	0.01	0.52***	0.32***	-0.25***	0.24***	0.23***	0.04	0.50***	0.49***	1
Seeds	-0.40***	-0.39***	-0.58***	-0.60***	-0.09	-0.03	-0.53***	-0.36***	-0.19***	-0.38***	0.25***	0.30***	-0.69***	0.15**	-0.53***	0.29***	-0.09	0.40***	0.59***	0.20***	0.19***	0.14**	0.79***	-0.11*	0.67***	0.79***	0.81***	-0.06	1
Area	-0.32***	-0.22***	-0.32***	-0.36***	0.48***	0.50***	-0.22***	-0.40***	-0.26***	-0.39***	0.42***	0.24***	0.06	-0.25***	0.02	-0.24***	-0.34***	-0.20***	-0.16**	0.47***	0.29***	-0.27***	0.05	0.30***	-0.14**	0.33***	0.30***	0.94***	-0.24***	1
Eccen	-0.32***	-0.15**	-0.38***	-0.38***	0.07	0.17**	-0.31***	-0.30***	-0.13*	-0.26***	0.17**	0.25***	-0.16**	-0.21***	-0.07	0.04	0.08	0.13*	0.19***	0.15**	-0.18***	-0.08	0.23***	-0.04	0.19***	0.28***	0.24***	0.21***	0.20***	0.09	1
sumRGB	0.19***	0.24***	0.23***	0.23***	-0.08	-0.12*	0.19***	0.16**	-0.02	0.07	-0.01	-0.32***	0.28***	0.08	0.30***	-0.28***	-0.24***	-0.20***	-0.33***	-0.13*	0.30***	0.29***	-0.36***	0.39***	-0.30***	-0.29***	-0.30***	-0.08	-0.30***	0.1	-0.31***	1
p < .001 = ***; p < .01 = **; p < .05 = *
										Histidine (%)𝝍
										Isoleucine (%)𝝍		Days to Anthesis
										Leucine (%)𝝍		Anthesis (days)
										Lysine (%)𝝍		FruitSet/Ripening (days)
										SAA (%)𝝍		Days to Harvest
										AAA (%)𝝍		Plant Height-5wk After Sowing (cm)
										Threonine (%)𝝍		Plant Height-6wk After Sowing (cm)
										Tryptophan (%)𝝍		Plant Height - Harvest (cm)
										Valine (%)𝝍		Inflorescence Length (cm)
												Inflorescence Width (cm)
												Inflorescence Area (cm)
												Ash Content (%)𝝍
												Crude Fat Content (%)𝝍
												Crude Protein Content (%)𝝍
												Total Amino Acid Content (%)𝝍
												Yield (g)
												1,000 Seed Weight (g)
												Seed Area (mm2)
												Seed Eccentricity
												Total Red, Green, Blue
