# Supplementary material for: A comprehensive characterization of agronomic and end-use quality phenotypes across a quinoa world core collection
Source: Front Plant Sci. 2023 Feb 16;14:1101547. doi: 10.3389/fpls.2023.1101547 (PMC9978749; doi:10.3389/fpls.2023.1101547)
Supplement: Supplementary file 2 [file Presentation_2.zip]

Archive with 30 entries (29 files):
- Presentation 2 updated/
- __MACOSX/._Presentation 2 updated
- Presentation 2 updated/SM Figure S6C.JPEG
- __MACOSX/Presentation 2 updated/._SM Figure S6C.JPEG
- Presentation 2 updated/SM Figure S6B.JPEG
- __MACOSX/Presentation 2 updated/._SM Figure S6B.JPEG
- Presentation 2 updated/SM Figure S6E.JPEG
- __MACOSX/Presentation 2 updated/._SM Figure S6E.JPEG
- Presentation 2 updated/SM Figure S7.JPEG
- __MACOSX/Presentation 2 updated/._SM Figure S7.JPEG
- Presentation 2 updated/SM Figure S6D.JPEG
- __MACOSX/Presentation 2 updated/._SM Figure S6D.JPEG
- Presentation 2 updated/SM Figure S2.PDF
- __MACOSX/Presentation 2 updated/._SM Figure S2.PDF
- Presentation 2 updated/SM Figure S5.TIFF
- __MACOSX/Presentation 2 updated/._SM Figure S5.TIFF
- Presentation 2 updated/SM Figure S3.PNG
- __MACOSX/Presentation 2 updated/._SM Figure S3.PNG
- Presentation 2 updated/SM Figure S2A.PNG
- __MACOSX/Presentation 2 updated/._SM Figure S2A.PNG
- Presentation 2 updated/SM Figure S2B.PNG
- __MACOSX/Presentation 2 updated/._SM Figure S2B.PNG
- Presentation 2 updated/SM Figure S4.PNG
- __MACOSX/Presentation 2 updated/._SM Figure S4.PNG
- Presentation 2 updated/SM Figure S2C.PNG
- __MACOSX/Presentation 2 updated/._SM Figure S2C.PNG
- Presentation 2 updated/SM Figure S6F.JPEG
- __MACOSX/Presentation 2 updated/._SM Figure S6F.JPEG
- Presentation 2 updated/SM Figure S6A.JPEG
- __MACOSX/Presentation 2 updated/._SM Figure S6A.JPEG
